# Supplementary material for: Genome-wide alteration in DNA hydroxymethylation in the sperm from bisphenol A-exposed men
Source: PLoS One. 2017 Jun 5;12(6):e0178535. doi: 10.1371/journal.pone.0178535 (PMC5459435; doi:10.1371/journal.pone.0178535)
Supplement: S1 Table — (XLS) [file pone.0178535.s003.xls]

## Sheet: S1 Table
S1 Table. Distribution of 5hmc in gene body
Gene body	5hmc cover ratio of Control	5hmc cover ratio of BPA	Increase ratio
Promoter	0.159979	0.192954	0.20612
5UTR	0.356434	0.452612	0.269834
Exon	0.46643	0.567338	0.216342
Intron	0.651018	0.771888	0.185662
3UTR	0.387746	0.46884	0.209143
Intergenic	0.726516	0.86974	0.197138
Genome	0.6089	0.7269	0.193792
