# Supplementary material for: Genome-wide alteration in DNA hydroxymethylation in the sperm from bisphenol A-exposed men
Source: PLoS One. 2017 Jun 5;12(6):e0178535. doi: 10.1371/journal.pone.0178535 (PMC5459435; doi:10.1371/journal.pone.0178535)
Supplement: S2 Table — (XLS) [file pone.0178535.s004.xls]

## Sheet: S2 Table
S2 Table. Distribution of CpG islands covered by hMeDIP reads
chrom	case CGI number	control CGI number	case CGI number(>=5 reads)	control CGI number(>=5 reads)
chr1	1764	1492	778	616
chr10	841	681	395	290
chr11	968	786	443	329
chr12	883	709	393	305
chr13	441	370	205	147
chr14	581	458	266	194
chr15	576	456	249	184
chr16	1098	903	488	386
chr17	1206	977	546	424
chr18	393	305	188	130
chr19	1855	1521	841	690
chr2	1262	1007	611	469
chr20	578	446	241	191
chr21	263	246	131	108
chr22	538	420	226	169
chr3	846	659	387	251
chr4	740	590	341	257
chr5	894	707	392	306
chr6	920	733	415	317
chr7	1142	973	529	418
chr8	777	644	365	300
chr9	865	731	386	318
chrX	531	401	190	125
chrY	117	104	39	39
Total	20079	16319	9045	6963
Fraction	0.6998	0.5688	0.3153	0.2427
