# Supplementary material for: Genome-wide alteration in DNA hydroxymethylation in the sperm from bisphenol A-exposed men
Source: PLoS One. 2017 Jun 5;12(6):e0178535. doi: 10.1371/journal.pone.0178535 (PMC5459435; doi:10.1371/journal.pone.0178535)
Supplement: S3 Table — (XLS) [file pone.0178535.s005.xls]

## Sheet: S3 Table
S3 Table. Distribution of promoter region covered by hMeDIP reads
chrom	case promoter number	control promoter number	case promoter number(>=5 reads)	control promoter number(>=5 reads)
chr1	4484	4417	4328	4108
chr10	1904	1887	1850	1679
chr11	2671	2636	2602	2389
chr12	2281	2268	2221	2138
chr13	827	813	812	719
chr14	1472	1441	1406	1297
chr15	1511	1500	1470	1347
chr16	1764	1744	1712	1583
chr17	2463	2448	2393	2225
chr18	637	635	623	572
chr19	2857	2841	2800	2645
chr2	2837	2811	2749	2600
chr20	1287	1278	1235	1173
chr21	594	585	582	532
chr22	1025	1018	996	949
chr3	2422	2389	2344	2200
chr4	1703	1696	1647	1553
chr5	1850	1828	1793	1650
chr6	2296	2278	2221	2103
chr7	2077	2070	2035	1885
chr8	1567	1551	1524	1420
chr9	1732	1714	1671	1552
chrX	2148	2064	1772	1479
chrY	350	272	227	201
Total	44759	44184	43013	39999
Fraction	0.946	0.9339	0.9091	0.8454
