# Supplementary material for: Genome-wide alteration in DNA hydroxymethylation in the sperm from bisphenol A-exposed men
Source: PLoS One. 2017 Jun 5;12(6):e0178535. doi: 10.1371/journal.pone.0178535 (PMC5459435; doi:10.1371/journal.pone.0178535)
Supplement: S4 Table — (XLS) [file pone.0178535.s006.xls]

## Sheet: S4 Table
S4 Table. Differentially hydroxymethylated regions (DhMRs) between BPA exposed population and normal population
chr	start	stop	E_aln.sorted.filtered.bam.counts	C_aln.sorted.filtered.bam.counts	E_aln.sorted.filtered.bam.rpkm	C_aln.sorted.filtered.bam.rpkm	MSets1.counts.mean	MSets1.rpkm.mean	MSets2.counts.mean	MSets2.rpkm.mean	edgeR.logFC	edgeR.logCPM	edgeR.p.value
chr1	157401	157500	10	0	5.59308	0	10	5.59308	0	0	6.22225	-1.09532	0.00464265
chr1	236701	236800	18	3	10.0676	2.48708	18	10.0676	3	2.48708	2.29288	-0.263058	0.00394482
chr1	540301	540400	11	0	6.15239	0	11	6.15239	0	0	6.35799	-0.997463	0.00242129
chr1	540401	540500	10	0	5.59308	0	10	5.59308	0	0	6.22225	-1.09532	0.00464265
chr1	603801	603900	57	15	31.8806	12.4354	57	31.8806	15	12.4354	1.66948	1.32757	0.000214124
chr1	603901	604000	58	19	32.4399	15.7515	58	32.4399	19	15.7515	1.35578	1.42464	0.00131234
chr1	604001	604100	54	16	30.2027	13.2644	54	30.2027	16	13.2644	1.49924	1.29264	0.000899245
chr1	1075701	1075800	0	11	0	9.11931	0	0	11	9.11931	-6.6042	-0.947653	0.000667207
chr1	1413001	1413100	10	0	5.59308	0	10	5.59308	0	0	6.22225	-1.09532	0.00464265
chr1	1658901	1659000	5	21	2.79654	17.4096	5	2.79654	21	17.4096	-2.28857	0.0577127	0.00106861
chr1	1659001	1659100	7	21	3.91516	17.4096	7	3.91516	21	17.4096	-1.81408	0.14674	0.00429585
chr1	2212201	2212300	10	0	5.59308	0	10	5.59308	0	0	6.22225	-1.09532	0.00464265
chr1	2848101	2848200	10	0	5.59308	0	10	5.59308	0	0	6.22225	-1.09532	0.00464265
chr1	2848201	2848300	10	0	5.59308	0	10	5.59308	0	0	6.22225	-1.09532	0.00464265
chr1	3190001	3190100	20	3	11.1862	2.48708	20	11.1862	3	2.48708	2.44381	-0.154672	0.00423033
chr1	3190101	3190200	22	3	12.3048	2.48708	22	12.3048	3	2.48708	2.58043	-0.0540735	0.00169524
chr1	3643301	3643400	73	29	40.8295	24.0418	73	40.8295	29	24.0418	1.07985	1.81597	0.00464257
chr1	4513601	4513700	11	0	6.15239	0	11	6.15239	0	0	6.35799	-0.997463	0.00242129
chr1	5394101	5394200	18	3	10.0676	2.48708	18	10.0676	3	2.48708	2.29288	-0.263058	0.00394482
chr1	5547901	5548000	13	1	7.27101	0.829028	13	7.27101	1	0.829028	3.31037	-0.734861	0.00444385
chr1	6071201	6071300	10	0	5.59308	0	10	5.59308	0	0	6.22225	-1.09532	0.00464265
chr1	6338501	6338600	13	1	7.27101	0.829028	13	7.27101	1	0.829028	3.31037	-0.734861	0.00444385
chr1	6355501	6355600	10	0	5.59308	0	10	5.59308	0	0	6.22225	-1.09532	0.00464265
chr1	6355601	6355700	13	1	7.27101	0.829028	13	7.27101	1	0.829028	3.31037	-0.734861	0.00444385
chr1	6425001	6425100	11	0	6.15239	0	11	6.15239	0	0	6.35799	-0.997463	0.00242129
chr1	6425101	6425200	11	0	6.15239	0	11	6.15239	0	0	6.35799	-0.997463	0.00242129
chr1	6425201	6425300	11	0	6.15239	0	11	6.15239	0	0	6.35799	-0.997463	0.00242129
chr1	6629801	6629900	15	1	8.38963	0.829028	15	8.38963	1	0.829028	3.51483	-0.585873	0.00141036
chr1	6629901	6630000	14	1	7.83032	0.829028	14	7.83032	1	0.829028	3.41622	-0.658391	0.00250381
chr1	6630001	6630100	11	0	6.15239	0	11	6.15239	0	0	6.35799	-0.997463	0.00242129
chr1	7023201	7023300	23	4	12.8641	3.31611	23	12.8641	4	3.31611	2.24243	0.0432835	0.00432709
chr1	7025401	7025500	10	0	5.59308	0	10	5.59308	0	0	6.22225	-1.09532	0.00464265
chr1	7175001	7175100	14	1	7.83032	0.829028	14	7.83032	1	0.829028	3.41622	-0.658391	0.00250381
chr1	7175101	7175200	14	1	7.83032	0.829028	14	7.83032	1	0.829028	3.41622	-0.658391	0.00250381
chr1	7706501	7706600	44	14	24.6096	11.6064	44	24.6096	14	11.6064	1.3958	1.04185	0.00432459
chr1	7706601	7706700	43	11	24.0503	9.11931	43	24.0503	11	9.11931	1.70747	0.941404	0.000602715
chr1	7898301	7898400	15	1	8.38963	0.829028	15	8.38963	1	0.829028	3.51483	-0.585873	0.00141036
chr1	7962001	7962100	13	1	7.27101	0.829028	13	7.27101	1	0.829028	3.31037	-0.734861	0.00444385
chr1	7962101	7962200	13	0	7.27101	0	13	7.27101	0	0	6.59629	-0.820075	0.000667207
chr1	8569501	8569600	10	0	5.59308	0	10	5.59308	0	0	6.22225	-1.09532	0.00464265
chr1	8733301	8733400	0	8	0	6.63222	0	0	8	6.63222	-6.15032	-1.27586	0.00464265
chr1	8890101	8890200	18	3	10.0676	2.48708	18	10.0676	3	2.48708	2.29288	-0.263058	0.00394482
chr1	9425001	9425100	10	0	5.59308	0	10	5.59308	0	0	6.22225	-1.09532	0.00464265
chr1	9425101	9425200	10	0	5.59308	0	10	5.59308	0	0	6.22225	-1.09532	0.00464265
chr1	9546901	9547000	17	2	9.50824	1.65806	17	9.50824	2	1.65806	2.7698	-0.384477	0.00200946
chr1	9927001	9927100	16	1	8.94893	0.829028	16	8.94893	1	0.829028	3.60713	-0.516918	0.000794618
chr1	9927101	9927200	17	1	9.50824	0.829028	17	9.50824	1	0.829028	3.69388	-0.451193	0.000447975
chr1	9927201	9927300	13	1	7.27101	0.829028	13	7.27101	1	0.829028	3.31037	-0.734861	0.00444385
chr1	11031501	11031600	16	2	8.94893	1.65806	16	8.94893	2	1.65806	2.68305	-0.447199	0.00339444
chr1	11031601	11031700	16	2	8.94893	1.65806	16	8.94893	2	1.65806	2.68305	-0.447199	0.00339444
chr1	11048201	11048300	10	0	5.59308	0	10	5.59308	0	0	6.22225	-1.09532	0.00464265
chr1	11511101	11511200	0	8	0	6.63222	0	0	8	6.63222	-6.15032	-1.27586	0.00464265
chr1	11511201	11511300	0	8	0	6.63222	0	0	8	6.63222	-6.15032	-1.27586	0.00464265
chr1	11655801	11655900	13	1	7.27101	0.829028	13	7.27101	1	0.829028	3.31037	-0.734861	0.00444385
chr1	12107301	12107400	10	0	5.59308	0	10	5.59308	0	0	6.22225	-1.09532	0.00464265
chr1	12235601	12235700	13	1	7.27101	0.829028	13	7.27101	1	0.829028	3.31037	-0.734861	0.00444385
chr1	12235701	12235800	16	1	8.94893	0.829028	16	8.94893	1	0.829028	3.60713	-0.516918	0.000794618
chr1	12235801	12235900	15	1	8.38963	0.829028	15	8.38963	1	0.829028	3.51483	-0.585873	0.00141036
chr1	13544101	13544200	10	0	5.59308	0	10	5.59308	0	0	6.22225	-1.09532	0.00464265
chr1	13625801	13625900	14	1	7.83032	0.829028	14	7.83032	1	0.829028	3.41622	-0.658391	0.00250381
chr1	14427901	14428000	14	1	7.83032	0.829028	14	7.83032	1	0.829028	3.41622	-0.658391	0.00250381
chr1	14428001	14428100	15	1	8.38963	0.829028	15	8.38963	1	0.829028	3.51483	-0.585873	0.00141036
chr1	14428101	14428200	13	0	7.27101	0	13	7.27101	0	0	6.59629	-0.820075	0.000667207
chr1	15685801	15685900	17	2	9.50824	1.65806	17	9.50824	2	1.65806	2.7698	-0.384477	0.00200946
chr1	15686001	15686100	10	0	5.59308	0	10	5.59308	0	0	6.22225	-1.09532	0.00464265
chr1	15713701	15713800	11	0	6.15239	0	11	6.15239	0	0	6.35799	-0.997463	0.00242129
chr1	15713801	15713900	10	0	5.59308	0	10	5.59308	0	0	6.22225	-1.09532	0.00464265
chr1	16192501	16192600	10	0	5.59308	0	10	5.59308	0	0	6.22225	-1.09532	0.00464265
chr1	16192601	16192700	11	0	6.15239	0	11	6.15239	0	0	6.35799	-0.997463	0.00242129
chr1	16192701	16192800	12	0	6.7117	0	12	6.7117	0	0	6.48206	-0.905974	0.00126829
chr1	16192801	16192900	13	1	7.27101	0.829028	13	7.27101	1	0.829028	3.31037	-0.734861	0.00444385
chr1	16224701	16224800	11	0	6.15239	0	11	6.15239	0	0	6.35799	-0.997463	0.00242129
chr1	16224801	16224900	12	0	6.7117	0	12	6.7117	0	0	6.48206	-0.905974	0.00126829
chr1	16387001	16387100	12	0	6.7117	0	12	6.7117	0	0	6.48206	-0.905974	0.00126829
chr1	16387101	16387200	13	1	7.27101	0.829028	13	7.27101	1	0.829028	3.31037	-0.734861	0.00444385
chr1	16443101	16443200	13	1	7.27101	0.829028	13	7.27101	1	0.829028	3.31037	-0.734861	0.00444385
chr1	16922601	16922700	33	5	18.4572	4.14514	33	18.4572	5	4.14514	2.4468	0.473026	0.000150641
chr1	16922701	16922800	40	5	22.3723	4.14514	40	22.3723	5	4.14514	2.7233	0.68935	1.15e-05
chr1	16922801	16922900	41	6	22.9316	4.97417	41	22.9316	6	4.97417	2.50115	0.748248	2.16e-05
chr1	16922901	16923000	33	5	18.4572	4.14514	33	18.4572	5	4.14514	2.4468	0.473026	0.000150641
chr1	16940201	16940300	10	0	5.59308	0	10	5.59308	0	0	6.22225	-1.09532	0.00464265
chr1	17089101	17089200	21	2	11.7455	1.65806	21	11.7455	2	1.65806	3.07247	-0.158375	0.000243751
chr1	17542701	17542800	27	6	15.1013	4.97417	27	15.1013	6	4.97417	1.90095	0.298385	0.00418133
chr1	17855301	17855400	10	0	5.59308	0	10	5.59308	0	0	6.22225	-1.09532	0.00464265
chr1	18126301	18126400	13	1	7.27101	0.829028	13	7.27101	1	0.829028	3.31037	-0.734861	0.00444385
chr1	18190701	18190800	14	1	7.83032	0.829028	14	7.83032	1	0.829028	3.41622	-0.658391	0.00250381
chr1	18190801	18190900	14	1	7.83032	0.829028	14	7.83032	1	0.829028	3.41622	-0.658391	0.00250381
chr1	18190901	18191000	11	0	6.15239	0	11	6.15239	0	0	6.35799	-0.997463	0.00242129
chr1	18194501	18194600	10	0	5.59308	0	10	5.59308	0	0	6.22225	-1.09532	0.00464265
chr1	18307601	18307700	15	1	8.38963	0.829028	15	8.38963	1	0.829028	3.51483	-0.585873	0.00141036
chr1	18428001	18428100	25	5	13.9827	4.14514	25	13.9827	5	4.14514	2.04815	0.176469	0.00429585
chr1	18581901	18582000	17	2	9.50824	1.65806	17	9.50824	2	1.65806	2.7698	-0.384477	0.00200946
chr1	19286901	19287000	10	0	5.59308	0	10	5.59308	0	0	6.22225	-1.09532	0.00464265
chr1	19379601	19379700	10	0	5.59308	0	10	5.59308	0	0	6.22225	-1.09532	0.00464265
chr1	20152201	20152300	13	1	7.27101	0.829028	13	7.27101	1	0.829028	3.31037	-0.734861	0.00444385
chr1	20205201	20205300	10	0	5.59308	0	10	5.59308	0	0	6.22225	-1.09532	0.00464265
chr1	21259501	21259600	10	0	5.59308	0	10	5.59308	0	0	6.22225	-1.09532	0.00464265
chr1	21259601	21259700	10	0	5.59308	0	10	5.59308	0	0	6.22225	-1.09532	0.00464265
chr1	21341801	21341900	10	0	5.59308	0	10	5.59308	0	0	6.22225	-1.09532	0.00464265
chr1	21341901	21342000	10	0	5.59308	0	10	5.59308	0	0	6.22225	-1.09532	0.00464265
chr1	21811701	21811800	13	1	7.27101	0.829028	13	7.27101	1	0.829028	3.31037	-0.734861	0.00444385
chr1	22313101	22313200	10	0	5.59308	0	10	5.59308	0	0	6.22225	-1.09532	0.00464265
chr1	22882801	22882900	13	1	7.27101	0.829028	13	7.27101	1	0.829028	3.31037	-0.734861	0.00444385
chr1	22985001	22985100	45	13	25.1689	10.7774	45	25.1689	13	10.7774	1.53414	1.0394	0.00191784
chr1	22985101	22985200	58	18	32.4399	14.9225	58	32.4399	18	14.9225	1.4333	1.4053	0.000811266
chr1	23255501	23255600	13	1	7.27101	0.829028	13	7.27101	1	0.829028	3.31037	-0.734861	0.00444385
chr1	23255601	23255700	11	0	6.15239	0	11	6.15239	0	0	6.35799	-0.997463	0.00242129
chr1	25090401	25090500	11	0	6.15239	0	11	6.15239	0	0	6.35799	-0.997463	0.00242129
chr1	25925601	25925700	10	0	5.59308	0	10	5.59308	0	0	6.22225	-1.09532	0.00464265
chr1	25925701	25925800	10	0	5.59308	0	10	5.59308	0	0	6.22225	-1.09532	0.00464265
chr1	25925801	25925900	11	0	6.15239	0	11	6.15239	0	0	6.35799	-0.997463	0.00242129
chr1	26093601	26093700	24	4	13.4234	3.31611	24	13.4234	4	3.31611	2.30347	0.0879087	0.0028132
chr1	26172101	26172200	15	1	8.38963	0.829028	15	8.38963	1	0.829028	3.51483	-0.585873	0.00141036
chr1	26337701	26337800	11	0	6.15239	0	11	6.15239	0	0	6.35799	-0.997463	0.00242129
chr1	26337801	26337900	12	0	6.7117	0	12	6.7117	0	0	6.48206	-0.905974	0.00126829
chr1	26718501	26718600	13	1	7.27101	0.829028	13	7.27101	1	0.829028	3.31037	-0.734861	0.00444385
chr1	26725001	26725100	10	0	5.59308	0	10	5.59308	0	0	6.22225	-1.09532	0.00464265
chr1	26845301	26845400	13	1	7.27101	0.829028	13	7.27101	1	0.829028	3.31037	-0.734861	0.00444385
chr1	27987401	27987500	14	0	7.83032	0	14	7.83032	0	0	6.70214	-0.739124	0.000352487
chr1	27987501	27987600	10	0	5.59308	0	10	5.59308	0	0	6.22225	-1.09532	0.00464265
chr1	28511001	28511100	24	4	13.4234	3.31611	24	13.4234	4	3.31611	2.30347	0.0879087	0.0028132
chr1	28511101	28511200	25	5	13.9827	4.14514	25	13.9827	5	4.14514	2.04815	0.176469	0.00429585
chr1	28511201	28511300	26	5	14.542	4.14514	26	14.542	5	4.14514	2.10443	0.217158	0.00285251
chr1	28738201	28738300	11	0	6.15239	0	11	6.15239	0	0	6.35799	-0.997463	0.00242129
chr1	29128501	29128600	14	1	7.83032	0.829028	14	7.83032	1	0.829028	3.41622	-0.658391	0.00250381
chr1	29710201	29710300	39	12	21.813	9.94833	39	21.813	12	9.94833	1.44278	0.86994	0.00408027
chr1	30215501	30215600	11	0	6.15239	0	11	6.15239	0	0	6.35799	-0.997463	0.00242129
chr1	30380201	30380300	16	2	8.94893	1.65806	16	8.94893	2	1.65806	2.68305	-0.447199	0.00339444
chr1	30582101	30582200	10	0	5.59308	0	10	5.59308	0	0	6.22225	-1.09532	0.00464265
chr1	30785001	30785100	16	2	8.94893	1.65806	16	8.94893	2	1.65806	2.68305	-0.447199	0.00339444
chr1	31131101	31131200	16	2	8.94893	1.65806	16	8.94893	2	1.65806	2.68305	-0.447199	0.00339444
chr1	31338401	31338500	2	14	1.11862	11.6064	2	1.11862	14	11.6064	-2.97333	-0.531915	0.00339444
chr1	31846701	31846800	10	0	5.59308	0	10	5.59308	0	0	6.22225	-1.09532	0.00464265
chr1	32623401	32623500	14	1	7.83032	0.829028	14	7.83032	1	0.829028	3.41622	-0.658391	0.00250381
chr1	32773901	32774000	10	0	5.59308	0	10	5.59308	0	0	6.22225	-1.09532	0.00464265
chr1	32865701	32865800	13	1	7.27101	0.829028	13	7.27101	1	0.829028	3.31037	-0.734861	0.00444385
chr1	32865801	32865900	14	0	7.83032	0	14	7.83032	0	0	6.70214	-0.739124	0.000352487
chr1	32948201	32948300	10	0	5.59308	0	10	5.59308	0	0	6.22225	-1.09532	0.00464265
chr1	32948301	32948400	11	0	6.15239	0	11	6.15239	0	0	6.35799	-0.997463	0.00242129
chr1	33280101	33280200	1	11	0.559308	9.11931	1	0.559308	11	9.11931	-3.53968	-0.85708	0.00444385
chr1	34095101	34095200	11	0	6.15239	0	11	6.15239	0	0	6.35799	-0.997463	0.00242129
chr1	34241501	34241600	18	3	10.0676	2.48708	18	10.0676	3	2.48708	2.29288	-0.263058	0.00394482
chr1	34453401	34453500	33	9	18.4572	7.46125	33	18.4572	9	7.46125	1.61319	0.6123	0.00360939
chr1	34668201	34668300	10	0	5.59308	0	10	5.59308	0	0	6.22225	-1.09532	0.00464265
chr1	35256101	35256200	16	1	8.94893	0.829028	16	8.94893	1	0.829028	3.60713	-0.516918	0.000794618
chr1	35256201	35256300	15	1	8.38963	0.829028	15	8.38963	1	0.829028	3.51483	-0.585873	0.00141036
chr1	35610001	35610100	13	0	7.27101	0	13	7.27101	0	0	6.59629	-0.820075	0.000667207
chr1	35682001	35682100	16	2	8.94893	1.65806	16	8.94893	2	1.65806	2.68305	-0.447199	0.00339444
chr1	35682101	35682200	16	2	8.94893	1.65806	16	8.94893	2	1.65806	2.68305	-0.447199	0.00339444
chr1	35682201	35682300	13	1	7.27101	0.829028	13	7.27101	1	0.829028	3.31037	-0.734861	0.00444385
chr1	36154001	36154100	30	6	16.7793	4.97417	30	16.7793	6	4.97417	2.05223	0.407675	0.00128011
chr1	36175201	36175300	10	0	5.59308	0	10	5.59308	0	0	6.22225	-1.09532	0.00464265
chr1	36175301	36175400	10	0	5.59308	0	10	5.59308	0	0	6.22225	-1.09532	0.00464265
chr1	36181001	36181100	18	3	10.0676	2.48708	18	10.0676	3	2.48708	2.29288	-0.263058	0.00394482
chr1	38061201	38061300	10	0	5.59308	0	10	5.59308	0	0	6.22225	-1.09532	0.00464265
chr1	38912001	38912100	11	0	6.15239	0	11	6.15239	0	0	6.35799	-0.997463	0.00242129
chr1	38912101	38912200	10	0	5.59308	0	10	5.59308	0	0	6.22225	-1.09532	0.00464265
chr1	39112301	39112400	16	2	8.94893	1.65806	16	8.94893	2	1.65806	2.68305	-0.447199	0.00339444
chr1	39922801	39922900	11	0	6.15239	0	11	6.15239	0	0	6.35799	-0.997463	0.00242129
chr1	40241201	40241300	11	0	6.15239	0	11	6.15239	0	0	6.35799	-0.997463	0.00242129
chr1	40241301	40241400	15	1	8.38963	0.829028	15	8.38963	1	0.829028	3.51483	-0.585873	0.00141036
chr1	40274501	40274600	13	1	7.27101	0.829028	13	7.27101	1	0.829028	3.31037	-0.734861	0.00444385
chr1	40503901	40504000	1	11	0.559308	9.11931	1	0.559308	11	9.11931	-3.53968	-0.85708	0.00444385
chr1	40740301	40740400	16	2	8.94893	1.65806	16	8.94893	2	1.65806	2.68305	-0.447199	0.00339444
chr1	40838801	40838900	10	0	5.59308	0	10	5.59308	0	0	6.22225	-1.09532	0.00464265
chr1	41425301	41425400	13	1	7.27101	0.829028	13	7.27101	1	0.829028	3.31037	-0.734861	0.00444385
chr1	41563301	41563400	18	3	10.0676	2.48708	18	10.0676	3	2.48708	2.29288	-0.263058	0.00394482
chr1	41563401	41563500	17	2	9.50824	1.65806	17	9.50824	2	1.65806	2.7698	-0.384477	0.00200946
chr1	41598901	41599000	12	0	6.7117	0	12	6.7117	0	0	6.48206	-0.905974	0.00126829
chr1	41599001	41599100	13	1	7.27101	0.829028	13	7.27101	1	0.829028	3.31037	-0.734861	0.00444385
chr1	41673101	41673200	11	0	6.15239	0	11	6.15239	0	0	6.35799	-0.997463	0.00242129
chr1	42748001	42748100	17	1	9.50824	0.829028	17	9.50824	1	0.829028	3.69388	-0.451193	0.000447975
chr1	42911701	42911800	13	1	7.27101	0.829028	13	7.27101	1	0.829028	3.31037	-0.734861	0.00444385
chr1	43244201	43244300	14	1	7.83032	0.829028	14	7.83032	1	0.829028	3.41622	-0.658391	0.00250381
chr1	43867701	43867800	15	1	8.38963	0.829028	15	8.38963	1	0.829028	3.51483	-0.585873	0.00141036
chr1	43904801	43904900	19	2	10.6269	1.65806	19	10.6269	2	1.65806	2.92906	-0.266873	0.000700954
chr1	44150901	44151000	12	0	6.7117	0	12	6.7117	0	0	6.48206	-0.905974	0.00126829
chr1	44314601	44314700	11	0	6.15239	0	11	6.15239	0	0	6.35799	-0.997463	0.00242129
chr1	44360801	44360900	16	2	8.94893	1.65806	16	8.94893	2	1.65806	2.68305	-0.447199	0.00339444
chr1	45320001	45320100	13	1	7.27101	0.829028	13	7.27101	1	0.829028	3.31037	-0.734861	0.00444385
chr1	45689001	45689100	10	0	5.59308	0	10	5.59308	0	0	6.22225	-1.09532	0.00464265
chr1	45752501	45752600	13	1	7.27101	0.829028	13	7.27101	1	0.829028	3.31037	-0.734861	0.00444385
chr1	45752601	45752700	13	1	7.27101	0.829028	13	7.27101	1	0.829028	3.31037	-0.734861	0.00444385
chr1	45958501	45958600	13	1	7.27101	0.829028	13	7.27101	1	0.829028	3.31037	-0.734861	0.00444385
chr1	45958701	45958800	11	0	6.15239	0	11	6.15239	0	0	6.35799	-0.997463	0.00242129
chr1	46030001	46030100	10	0	5.59308	0	10	5.59308	0	0	6.22225	-1.09532	0.00464265
chr1	46605401	46605500	13	1	7.27101	0.829028	13	7.27101	1	0.829028	3.31037	-0.734861	0.00444385
chr1	46605501	46605600	11	0	6.15239	0	11	6.15239	0	0	6.35799	-0.997463	0.00242129
chr1	46618101	46618200	11	0	6.15239	0	11	6.15239	0	0	6.35799	-0.997463	0.00242129
chr1	46839301	46839400	14	0	7.83032	0	14	7.83032	0	0	6.70214	-0.739124	0.000352487
chr1	46839401	46839500	19	2	10.6269	1.65806	19	10.6269	2	1.65806	2.92906	-0.266873	0.000700954
chr1	47007301	47007400	15	1	8.38963	0.829028	15	8.38963	1	0.829028	3.51483	-0.585873	0.00141036
chr1	47433301	47433400	20	2	11.1862	1.65806	20	11.1862	2	1.65806	3.00255	-0.211575	0.00041343
chr1	47548401	47548500	10	0	5.59308	0	10	5.59308	0	0	6.22225	-1.09532	0.00464265
chr1	47860001	47860100	10	0	5.59308	0	10	5.59308	0	0	6.22225	-1.09532	0.00464265
chr1	47969001	47969100	15	1	8.38963	0.829028	15	8.38963	1	0.829028	3.51483	-0.585873	0.00141036
chr1	48037301	48037400	10	0	5.59308	0	10	5.59308	0	0	6.22225	-1.09532	0.00464265
chr1	48225401	48225500	18	3	10.0676	2.48708	18	10.0676	3	2.48708	2.29288	-0.263058	0.00394482
chr1	48560901	48561000	10	0	5.59308	0	10	5.59308	0	0	6.22225	-1.09532	0.00464265
chr1	48662301	48662400	0	8	0	6.63222	0	0	8	6.63222	-6.15032	-1.27586	0.00464265
chr1	48718601	48718700	20	3	11.1862	2.48708	20	11.1862	3	2.48708	2.44381	-0.154672	0.00423033
chr1	48748201	48748300	10	0	5.59308	0	10	5.59308	0	0	6.22225	-1.09532	0.00464265
chr1	48780501	48780600	10	0	5.59308	0	10	5.59308	0	0	6.22225	-1.09532	0.00464265
chr1	48826101	48826200	17	2	9.50824	1.65806	17	9.50824	2	1.65806	2.7698	-0.384477	0.00200946
chr1	49529201	49529300	13	1	7.27101	0.829028	13	7.27101	1	0.829028	3.31037	-0.734861	0.00444385
chr1	49536801	49536900	13	0	7.27101	0	13	7.27101	0	0	6.59629	-0.820075	0.000667207
chr1	49536901	49537000	14	0	7.83032	0	14	7.83032	0	0	6.70214	-0.739124	0.000352487
chr1	49725201	49725300	14	1	7.83032	0.829028	14	7.83032	1	0.829028	3.41622	-0.658391	0.00250381
chr1	50082601	50082700	12	0	6.7117	0	12	6.7117	0	0	6.48206	-0.905974	0.00126829
chr1	50082701	50082800	17	2	9.50824	1.65806	17	9.50824	2	1.65806	2.7698	-0.384477	0.00200946
chr1	50358501	50358600	19	1	10.6269	0.829028	19	10.6269	1	0.829028	3.85314	-0.328313	0.000142819
chr1	50682401	50682500	14	1	7.83032	0.829028	14	7.83032	1	0.829028	3.41622	-0.658391	0.00250381
chr1	51047101	51047200	18	3	10.0676	2.48708	18	10.0676	3	2.48708	2.29288	-0.263058	0.00394482
chr1	51658301	51658400	16	2	8.94893	1.65806	16	8.94893	2	1.65806	2.68305	-0.447199	0.00339444
chr1	51705801	51705900	14	1	7.83032	0.829028	14	7.83032	1	0.829028	3.41622	-0.658391	0.00250381
chr1	51724401	51724500	10	0	5.59308	0	10	5.59308	0	0	6.22225	-1.09532	0.00464265
chr1	51724501	51724600	10	0	5.59308	0	10	5.59308	0	0	6.22225	-1.09532	0.00464265
chr1	52569001	52569100	10	0	5.59308	0	10	5.59308	0	0	6.22225	-1.09532	0.00464265
chr1	52933501	52933600	13	1	7.27101	0.829028	13	7.27101	1	0.829028	3.31037	-0.734861	0.00444385
chr1	52944301	52944400	0	8	0	6.63222	0	0	8	6.63222	-6.15032	-1.27586	0.00464265
chr1	52969401	52969500	16	2	8.94893	1.65806	16	8.94893	2	1.65806	2.68305	-0.447199	0.00339444
chr1	52969501	52969600	17	2	9.50824	1.65806	17	9.50824	2	1.65806	2.7698	-0.384477	0.00200946
chr1	52969601	52969700	15	1	8.38963	0.829028	15	8.38963	1	0.829028	3.51483	-0.585873	0.00141036
chr1	53018601	53018700	14	1	7.83032	0.829028	14	7.83032	1	0.829028	3.41622	-0.658391	0.00250381
chr1	53099901	53100000	33	8	18.4572	6.63222	33	18.4572	8	6.63222	1.78086	0.578653	0.0018476
chr1	53604701	53604800	13	1	7.27101	0.829028	13	7.27101	1	0.829028	3.31037	-0.734861	0.00444385
chr1	54110001	54110100	16	2	8.94893	1.65806	16	8.94893	2	1.65806	2.68305	-0.447199	0.00339444
chr1	54192601	54192700	10	0	5.59308	0	10	5.59308	0	0	6.22225	-1.09532	0.00464265
chr1	54548201	54548300	16	2	8.94893	1.65806	16	8.94893	2	1.65806	2.68305	-0.447199	0.00339444
chr1	54548301	54548400	24	3	13.4234	2.48708	24	13.4234	3	2.48708	2.70522	0.0397843	0.00106861
chr1	54548401	54548500	41	10	22.9316	8.29028	41	22.9316	10	8.29028	1.775	0.864671	0.000610301
chr1	54548501	54548600	46	15	25.7282	12.4354	46	25.7282	15	12.4354	1.36098	1.11001	0.00397843
chr1	54830401	54830500	14	1	7.83032	0.829028	14	7.83032	1	0.829028	3.41622	-0.658391	0.00250381
chr1	54830501	54830600	17	1	9.50824	0.829028	17	9.50824	1	0.829028	3.69388	-0.451193	0.000447975
chr1	54830601	54830700	14	1	7.83032	0.829028	14	7.83032	1	0.829028	3.41622	-0.658391	0.00250381
chr1	54993601	54993700	11	0	6.15239	0	11	6.15239	0	0	6.35799	-0.997463	0.00242129
chr1	55096501	55096600	10	0	5.59308	0	10	5.59308	0	0	6.22225	-1.09532	0.00464265
chr1	55378801	55378900	10	0	5.59308	0	10	5.59308	0	0	6.22225	-1.09532	0.00464265
chr1	56561501	56561600	10	0	5.59308	0	10	5.59308	0	0	6.22225	-1.09532	0.00464265
chr1	56617901	56618000	13	0	7.27101	0	13	7.27101	0	0	6.59629	-0.820075	0.000667207
chr1	56646701	56646800	0	8	0	6.63222	0	0	8	6.63222	-6.15032	-1.27586	0.00464265
chr1	57326101	57326200	10	0	5.59308	0	10	5.59308	0	0	6.22225	-1.09532	0.00464265
chr1	57964901	57965000	13	1	7.27101	0.829028	13	7.27101	1	0.829028	3.31037	-0.734861	0.00444385
chr1	57965001	57965100	14	1	7.83032	0.829028	14	7.83032	1	0.829028	3.41622	-0.658391	0.00250381
chr1	57965101	57965200	14	1	7.83032	0.829028	14	7.83032	1	0.829028	3.41622	-0.658391	0.00250381
chr1	58345601	58345700	10	0	5.59308	0	10	5.59308	0	0	6.22225	-1.09532	0.00464265
chr1	58345701	58345800	10	0	5.59308	0	10	5.59308	0	0	6.22225	-1.09532	0.00464265
chr1	58843901	58844000	13	1	7.27101	0.829028	13	7.27101	1	0.829028	3.31037	-0.734861	0.00444385
chr1	58844001	58844100	10	0	5.59308	0	10	5.59308	0	0	6.22225	-1.09532	0.00464265
chr1	58844101	58844200	10	0	5.59308	0	10	5.59308	0	0	6.22225	-1.09532	0.00464265
chr1	58891101	58891200	10	0	5.59308	0	10	5.59308	0	0	6.22225	-1.09532	0.00464265
chr1	59096501	59096600	18	3	10.0676	2.48708	18	10.0676	3	2.48708	2.29288	-0.263058	0.00394482
chr1	60051001	60051100	10	0	5.59308	0	10	5.59308	0	0	6.22225	-1.09532	0.00464265
chr1	60283401	60283500	10	0	5.59308	0	10	5.59308	0	0	6.22225	-1.09532	0.00464265
chr1	60286301	60286400	10	0	5.59308	0	10	5.59308	0	0	6.22225	-1.09532	0.00464265
chr1	60835301	60835400	10	0	5.59308	0	10	5.59308	0	0	6.22225	-1.09532	0.00464265
chr1	61107701	61107800	14	1	7.83032	0.829028	14	7.83032	1	0.829028	3.41622	-0.658391	0.00250381
chr1	61107801	61107900	14	1	7.83032	0.829028	14	7.83032	1	0.829028	3.41622	-0.658391	0.00250381
chr1	62195401	62195500	13	1	7.27101	0.829028	13	7.27101	1	0.829028	3.31037	-0.734861	0.00444385
chr1	62195701	62195800	11	0	6.15239	0	11	6.15239	0	0	6.35799	-0.997463	0.00242129
chr1	63245101	63245200	11	0	6.15239	0	11	6.15239	0	0	6.35799	-0.997463	0.00242129
chr1	63436701	63436800	15	1	8.38963	0.829028	15	8.38963	1	0.829028	3.51483	-0.585873	0.00141036
chr1	64092901	64093000	15	1	8.38963	0.829028	15	8.38963	1	0.829028	3.51483	-0.585873	0.00141036
chr1	64093001	64093100	15	1	8.38963	0.829028	15	8.38963	1	0.829028	3.51483	-0.585873	0.00141036
chr1	64548501	64548600	17	2	9.50824	1.65806	17	9.50824	2	1.65806	2.7698	-0.384477	0.00200946
chr1	64548601	64548700	23	4	12.8641	3.31611	23	12.8641	4	3.31611	2.24243	0.0432835	0.00432709
chr1	64845501	64845600	0	8	0	6.63222	0	0	8	6.63222	-6.15032	-1.27586	0.00464265
chr1	64845601	64845700	0	9	0	7.46125	0	0	9	7.46125	-6.31799	-1.15821	0.00242129
chr1	65995201	65995300	10	0	5.59308	0	10	5.59308	0	0	6.22225	-1.09532	0.00464265
chr1	66044901	66045000	12	0	6.7117	0	12	6.7117	0	0	6.48206	-0.905974	0.00126829
chr1	66045001	66045100	12	0	6.7117	0	12	6.7117	0	0	6.48206	-0.905974	0.00126829
chr1	66146701	66146800	11	0	6.15239	0	11	6.15239	0	0	6.35799	-0.997463	0.00242129
chr1	66404201	66404300	16	2	8.94893	1.65806	16	8.94893	2	1.65806	2.68305	-0.447199	0.00339444
chr1	67531001	67531100	13	1	7.27101	0.829028	13	7.27101	1	0.829028	3.31037	-0.734861	0.00444385
chr1	67783501	67783600	16	2	8.94893	1.65806	16	8.94893	2	1.65806	2.68305	-0.447199	0.00339444
chr1	68397201	68397300	13	1	7.27101	0.829028	13	7.27101	1	0.829028	3.31037	-0.734861	0.00444385
chr1	68421401	68421500	11	0	6.15239	0	11	6.15239	0	0	6.35799	-0.997463	0.00242129
chr1	68442901	68443000	16	2	8.94893	1.65806	16	8.94893	2	1.65806	2.68305	-0.447199	0.00339444
chr1	68984801	68984900	11	0	6.15239	0	11	6.15239	0	0	6.35799	-0.997463	0.00242129
chr1	69335901	69336000	11	0	6.15239	0	11	6.15239	0	0	6.35799	-0.997463	0.00242129
chr1	69913301	69913400	12	0	6.7117	0	12	6.7117	0	0	6.48206	-0.905974	0.00126829
chr1	69913401	69913500	10	0	5.59308	0	10	5.59308	0	0	6.22225	-1.09532	0.00464265
chr1	70183401	70183500	15	38	8.38963	31.5031	15	8.38963	38	31.5031	-1.58137	0.986566	0.000820646
chr1	70183501	70183600	18	40	10.0676	33.1611	18	10.0676	40	33.1611	-1.39428	1.10544	0.00241843
chr1	70315501	70315600	20	2	11.1862	1.65806	20	11.1862	2	1.65806	3.00255	-0.211575	0.00041343
chr1	70429101	70429200	13	1	7.27101	0.829028	13	7.27101	1	0.829028	3.31037	-0.734861	0.00444385
chr1	70429201	70429300	15	1	8.38963	0.829028	15	8.38963	1	0.829028	3.51483	-0.585873	0.00141036
chr1	70429301	70429400	13	1	7.27101	0.829028	13	7.27101	1	0.829028	3.31037	-0.734861	0.00444385
chr1	70711101	70711200	0	8	0	6.63222	0	0	8	6.63222	-6.15032	-1.27586	0.00464265
chr1	70920901	70921000	0	8	0	6.63222	0	0	8	6.63222	-6.15032	-1.27586	0.00464265
chr1	71058701	71058800	20	2	11.1862	1.65806	20	11.1862	2	1.65806	3.00255	-0.211575	0.00041343
chr1	71316601	71316700	16	2	8.94893	1.65806	16	8.94893	2	1.65806	2.68305	-0.447199	0.00339444
chr1	71924501	71924600	11	0	6.15239	0	11	6.15239	0	0	6.35799	-0.997463	0.00242129
chr1	71924601	71924700	11	0	6.15239	0	11	6.15239	0	0	6.35799	-0.997463	0.00242129
chr1	71924701	71924800	11	0	6.15239	0	11	6.15239	0	0	6.35799	-0.997463	0.00242129
chr1	72963701	72963800	0	8	0	6.63222	0	0	8	6.63222	-6.15032	-1.27586	0.00464265
chr1	73242701	73242800	18	3	10.0676	2.48708	18	10.0676	3	2.48708	2.29288	-0.263058	0.00394482
chr1	74185901	74186000	18	3	10.0676	2.48708	18	10.0676	3	2.48708	2.29288	-0.263058	0.00394482
chr1	75644201	75644300	13	1	7.27101	0.829028	13	7.27101	1	0.829028	3.31037	-0.734861	0.00444385
chr1	75644301	75644400	13	1	7.27101	0.829028	13	7.27101	1	0.829028	3.31037	-0.734861	0.00444385
chr1	75644401	75644500	14	1	7.83032	0.829028	14	7.83032	1	0.829028	3.41622	-0.658391	0.00250381
chr1	76054101	76054200	10	0	5.59308	0	10	5.59308	0	0	6.22225	-1.09532	0.00464265
chr1	76362001	76362100	11	0	6.15239	0	11	6.15239	0	0	6.35799	-0.997463	0.00242129
chr1	76362101	76362200	11	0	6.15239	0	11	6.15239	0	0	6.35799	-0.997463	0.00242129
chr1	76362201	76362300	10	0	5.59308	0	10	5.59308	0	0	6.22225	-1.09532	0.00464265
chr1	76657601	76657700	12	0	6.7117	0	12	6.7117	0	0	6.48206	-0.905974	0.00126829
chr1	76951701	76951800	13	1	7.27101	0.829028	13	7.27101	1	0.829028	3.31037	-0.734861	0.00444385
chr1	77254401	77254500	11	0	6.15239	0	11	6.15239	0	0	6.35799	-0.997463	0.00242129
chr1	77254501	77254600	15	1	8.38963	0.829028	15	8.38963	1	0.829028	3.51483	-0.585873	0.00141036
chr1	77543301	77543400	10	0	5.59308	0	10	5.59308	0	0	6.22225	-1.09532	0.00464265
chr1	77869601	77869700	11	0	6.15239	0	11	6.15239	0	0	6.35799	-0.997463	0.00242129
chr1	77869701	77869800	12	0	6.7117	0	12	6.7117	0	0	6.48206	-0.905974	0.00126829
chr1	77869801	77869900	10	0	5.59308	0	10	5.59308	0	0	6.22225	-1.09532	0.00464265
chr1	78022601	78022700	14	1	7.83032	0.829028	14	7.83032	1	0.829028	3.41622	-0.658391	0.00250381
chr1	78022701	78022800	16	2	8.94893	1.65806	16	8.94893	2	1.65806	2.68305	-0.447199	0.00339444
chr1	78646801	78646900	1	11	0.559308	9.11931	1	0.559308	11	9.11931	-3.53968	-0.85708	0.00444385
chr1	78646901	78647000	1	12	0.559308	9.94833	1	0.559308	12	9.94833	-3.66397	-0.767665	0.00250381
chr1	78647001	78647100	0	11	0	9.11931	0	0	11	9.11931	-6.6042	-0.947653	0.000667207
chr1	78737001	78737100	10	0	5.59308	0	10	5.59308	0	0	6.22225	-1.09532	0.00464265
chr1	79067601	79067700	11	0	6.15239	0	11	6.15239	0	0	6.35799	-0.997463	0.00242129
chr1	79067701	79067800	12	0	6.7117	0	12	6.7117	0	0	6.48206	-0.905974	0.00126829
chr1	79273701	79273800	10	0	5.59308	0	10	5.59308	0	0	6.22225	-1.09532	0.00464265
chr1	80235501	80235600	13	1	7.27101	0.829028	13	7.27101	1	0.829028	3.31037	-0.734861	0.00444385
chr1	80796301	80796400	11	0	6.15239	0	11	6.15239	0	0	6.35799	-0.997463	0.00242129
chr1	80796401	80796500	13	1	7.27101	0.829028	13	7.27101	1	0.829028	3.31037	-0.734861	0.00444385
chr1	80796501	80796600	14	1	7.83032	0.829028	14	7.83032	1	0.829028	3.41622	-0.658391	0.00250381
chr1	81438101	81438200	10	0	5.59308	0	10	5.59308	0	0	6.22225	-1.09532	0.00464265
chr1	82023301	82023400	13	1	7.27101	0.829028	13	7.27101	1	0.829028	3.31037	-0.734861	0.00444385
chr1	82169001	82169100	50	16	27.9654	13.2644	50	27.9654	16	13.2644	1.3885	1.21538	0.00277865
chr1	82169101	82169200	43	9	24.0503	7.46125	43	24.0503	9	7.46125	1.99369	0.887227	0.000142624
chr1	82169201	82169300	28	4	15.6606	3.31611	28	15.6606	4	3.31611	2.52471	0.253423	0.000488104
chr1	82535301	82535400	18	3	10.0676	2.48708	18	10.0676	3	2.48708	2.29288	-0.263058	0.00394482
chr1	84191201	84191300	15	1	8.38963	0.829028	15	8.38963	1	0.829028	3.51483	-0.585873	0.00141036
chr1	84191301	84191400	13	1	7.27101	0.829028	13	7.27101	1	0.829028	3.31037	-0.734861	0.00444385
chr1	84191401	84191500	13	1	7.27101	0.829028	13	7.27101	1	0.829028	3.31037	-0.734861	0.00444385
chr1	84191501	84191600	15	1	8.38963	0.829028	15	8.38963	1	0.829028	3.51483	-0.585873	0.00141036
chr1	84887001	84887100	14	1	7.83032	0.829028	14	7.83032	1	0.829028	3.41622	-0.658391	0.00250381
chr1	85093501	85093600	16	2	8.94893	1.65806	16	8.94893	2	1.65806	2.68305	-0.447199	0.00339444
chr1	85425401	85425500	14	1	7.83032	0.829028	14	7.83032	1	0.829028	3.41622	-0.658391	0.00250381
chr1	85968201	85968300	10	0	5.59308	0	10	5.59308	0	0	6.22225	-1.09532	0.00464265
chr1	85968301	85968400	11	0	6.15239	0	11	6.15239	0	0	6.35799	-0.997463	0.00242129
chr1	85968401	85968500	12	0	6.7117	0	12	6.7117	0	0	6.48206	-0.905974	0.00126829
chr1	85968501	85968600	10	0	5.59308	0	10	5.59308	0	0	6.22225	-1.09532	0.00464265
chr1	86205301	86205400	4	16	2.23723	13.2644	4	2.23723	16	13.2644	-2.21111	-0.269965	0.00394482
chr1	86631101	86631200	13	1	7.27101	0.829028	13	7.27101	1	0.829028	3.31037	-0.734861	0.00444385
chr1	86798801	86798900	10	0	5.59308	0	10	5.59308	0	0	6.22225	-1.09532	0.00464265
chr1	87556401	87556500	0	8	0	6.63222	0	0	8	6.63222	-6.15032	-1.27586	0.00464265
chr1	87556501	87556600	0	9	0	7.46125	0	0	9	7.46125	-6.31799	-1.15821	0.00242129
chr1	87716601	87716700	10	0	5.59308	0	10	5.59308	0	0	6.22225	-1.09532	0.00464265
chr1	87716701	87716800	10	0	5.59308	0	10	5.59308	0	0	6.22225	-1.09532	0.00464265
chr1	87781401	87781500	13	1	7.27101	0.829028	13	7.27101	1	0.829028	3.31037	-0.734861	0.00444385
chr1	87856201	87856300	10	0	5.59308	0	10	5.59308	0	0	6.22225	-1.09532	0.00464265
chr1	88593201	88593300	4	16	2.23723	13.2644	4	2.23723	16	13.2644	-2.21111	-0.269965	0.00394482
chr1	88943401	88943500	10	0	5.59308	0	10	5.59308	0	0	6.22225	-1.09532	0.00464265
chr1	89034201	89034300	0	10	0	8.29028	0	0	10	8.29028	-6.46818	-1.0492	0.00126829
chr1	89034301	89034400	0	12	0	9.94833	0	0	12	9.94833	-6.7285	-0.8526	0.000352487
chr1	89034401	89034500	1	12	0.559308	9.94833	1	0.559308	12	9.94833	-3.66397	-0.767665	0.00250381
chr1	89107101	89107200	11	0	6.15239	0	11	6.15239	0	0	6.35799	-0.997463	0.00242129
chr1	89181801	89181900	12	0	6.7117	0	12	6.7117	0	0	6.48206	-0.905974	0.00126829
chr1	89181901	89182000	12	0	6.7117	0	12	6.7117	0	0	6.48206	-0.905974	0.00126829
chr1	89662501	89662600	0	8	0	6.63222	0	0	8	6.63222	-6.15032	-1.27586	0.00464265
chr1	89900601	89900700	13	1	7.27101	0.829028	13	7.27101	1	0.829028	3.31037	-0.734861	0.00444385
chr1	90907701	90907800	16	2	8.94893	1.65806	16	8.94893	2	1.65806	2.68305	-0.447199	0.00339444
chr1	91061101	91061200	16	1	8.94893	0.829028	16	8.94893	1	0.829028	3.60713	-0.516918	0.000794618
chr1	91061201	91061300	15	0	8.38963	0	15	8.38963	0	0	6.80075	-0.662582	0.000187
chr1	91061301	91061400	15	0	8.38963	0	15	8.38963	0	0	6.80075	-0.662582	0.000187
chr1	91305001	91305100	10	0	5.59308	0	10	5.59308	0	0	6.22225	-1.09532	0.00464265
chr1	91305101	91305200	10	0	5.59308	0	10	5.59308	0	0	6.22225	-1.09532	0.00464265
chr1	91356801	91356900	11	0	6.15239	0	11	6.15239	0	0	6.35799	-0.997463	0.00242129
chr1	91872201	91872300	1	11	0.559308	9.11931	1	0.559308	11	9.11931	-3.53968	-0.85708	0.00444385
chr1	91872301	91872400	1	11	0.559308	9.11931	1	0.559308	11	9.11931	-3.53968	-0.85708	0.00444385
chr1	91874001	91874100	3	18	1.67793	14.9225	3	1.67793	18	14.9225	-2.77924	-0.205546	0.00148807
chr1	91912001	91912100	12	0	6.7117	0	12	6.7117	0	0	6.48206	-0.905974	0.00126829
chr1	91912101	91912200	14	1	7.83032	0.829028	14	7.83032	1	0.829028	3.41622	-0.658391	0.00250381
chr1	93236601	93236700	11	0	6.15239	0	11	6.15239	0	0	6.35799	-0.997463	0.00242129
chr1	93312101	93312200	12	0	6.7117	0	12	6.7117	0	0	6.48206	-0.905974	0.00126829
chr1	94774901	94775000	10	0	5.59308	0	10	5.59308	0	0	6.22225	-1.09532	0.00464265
chr1	94879901	94880000	11	0	6.15239	0	11	6.15239	0	0	6.35799	-0.997463	0.00242129
chr1	96511301	96511400	0	8	0	6.63222	0	0	8	6.63222	-6.15032	-1.27586	0.00464265
chr1	96511401	96511500	0	8	0	6.63222	0	0	8	6.63222	-6.15032	-1.27586	0.00464265
chr1	96553501	96553600	10	0	5.59308	0	10	5.59308	0	0	6.22225	-1.09532	0.00464265
chr1	96907301	96907400	20	3	11.1862	2.48708	20	11.1862	3	2.48708	2.44381	-0.154672	0.00423033
chr1	97378601	97378700	10	0	5.59308	0	10	5.59308	0	0	6.22225	-1.09532	0.00464265
chr1	97378701	97378800	11	0	6.15239	0	11	6.15239	0	0	6.35799	-0.997463	0.00242129
chr1	97688901	97689000	10	0	5.59308	0	10	5.59308	0	0	6.22225	-1.09532	0.00464265
chr1	98478301	98478400	25	4	13.9827	3.31611	25	13.9827	4	3.31611	2.36204	0.131156	0.00182283
chr1	98575301	98575400	10	0	5.59308	0	10	5.59308	0	0	6.22225	-1.09532	0.00464265
chr1	98575401	98575500	10	0	5.59308	0	10	5.59308	0	0	6.22225	-1.09532	0.00464265
chr1	99596201	99596300	11	0	6.15239	0	11	6.15239	0	0	6.35799	-0.997463	0.00242129
chr1	100010501	100010600	18	2	10.0676	1.65806	18	10.0676	2	1.65806	2.85163	-0.324442	0.00118753
chr1	100010601	100010700	18	2	10.0676	1.65806	18	10.0676	2	1.65806	2.85163	-0.324442	0.00118753
chr1	100799001	100799100	15	0	8.38963	0	15	8.38963	0	0	6.80075	-0.662582	0.000187
chr1	100799101	100799200	13	1	7.27101	0.829028	13	7.27101	1	0.829028	3.31037	-0.734861	0.00444385
chr1	100884001	100884100	14	1	7.83032	0.829028	14	7.83032	1	0.829028	3.41622	-0.658391	0.00250381
chr1	101192101	101192200	10	0	5.59308	0	10	5.59308	0	0	6.22225	-1.09532	0.00464265
chr1	101247601	101247700	12	0	6.7117	0	12	6.7117	0	0	6.48206	-0.905974	0.00126829
chr1	101247701	101247800	15	0	8.38963	0	15	8.38963	0	0	6.80075	-0.662582	0.000187
chr1	101247801	101247900	12	0	6.7117	0	12	6.7117	0	0	6.48206	-0.905974	0.00126829
chr1	101904301	101904400	10	0	5.59308	0	10	5.59308	0	0	6.22225	-1.09532	0.00464265
chr1	101933901	101934000	11	0	6.15239	0	11	6.15239	0	0	6.35799	-0.997463	0.00242129
chr1	102056301	102056400	18	3	10.0676	2.48708	18	10.0676	3	2.48708	2.29288	-0.263058	0.00394482
chr1	104722001	104722100	13	1	7.27101	0.829028	13	7.27101	1	0.829028	3.31037	-0.734861	0.00444385
chr1	104759501	104759600	0	8	0	6.63222	0	0	8	6.63222	-6.15032	-1.27586	0.00464265
chr1	104863501	104863600	10	0	5.59308	0	10	5.59308	0	0	6.22225	-1.09532	0.00464265
chr1	104863601	104863700	10	0	5.59308	0	10	5.59308	0	0	6.22225	-1.09532	0.00464265
chr1	105890501	105890600	13	0	7.27101	0	13	7.27101	0	0	6.59629	-0.820075	0.000667207
chr1	105989401	105989500	13	1	7.27101	0.829028	13	7.27101	1	0.829028	3.31037	-0.734861	0.00444385
chr1	107231901	107232000	13	1	7.27101	0.829028	13	7.27101	1	0.829028	3.31037	-0.734861	0.00444385
chr1	107232001	107232100	14	1	7.83032	0.829028	14	7.83032	1	0.829028	3.41622	-0.658391	0.00250381
chr1	107232101	107232200	13	1	7.27101	0.829028	13	7.27101	1	0.829028	3.31037	-0.734861	0.00444385
chr1	107733901	107734000	13	1	7.27101	0.829028	13	7.27101	1	0.829028	3.31037	-0.734861	0.00444385
chr1	107787401	107787500	10	0	5.59308	0	10	5.59308	0	0	6.22225	-1.09532	0.00464265
chr1	107810601	107810700	29	7	16.2199	5.80319	29	16.2199	7	5.80319	1.78501	0.41079	0.00401524
chr1	107969101	107969200	10	0	5.59308	0	10	5.59308	0	0	6.22225	-1.09532	0.00464265
chr1	108091901	108092000	13	1	7.27101	0.829028	13	7.27101	1	0.829028	3.31037	-0.734861	0.00444385
chr1	108835901	108836000	10	0	5.59308	0	10	5.59308	0	0	6.22225	-1.09532	0.00464265
chr1	108845901	108846000	13	1	7.27101	0.829028	13	7.27101	1	0.829028	3.31037	-0.734861	0.00444385
chr1	109089001	109089100	11	0	6.15239	0	11	6.15239	0	0	6.35799	-0.997463	0.00242129
chr1	109330401	109330500	13	1	7.27101	0.829028	13	7.27101	1	0.829028	3.31037	-0.734861	0.00444385
chr1	109330501	109330600	12	0	6.7117	0	12	6.7117	0	0	6.48206	-0.905974	0.00126829
chr1	109330601	109330700	10	0	5.59308	0	10	5.59308	0	0	6.22225	-1.09532	0.00464265
chr1	109924301	109924400	10	0	5.59308	0	10	5.59308	0	0	6.22225	-1.09532	0.00464265
chr1	109948301	109948400	13	1	7.27101	0.829028	13	7.27101	1	0.829028	3.31037	-0.734861	0.00444385
chr1	110181001	110181100	10	0	5.59308	0	10	5.59308	0	0	6.22225	-1.09532	0.00464265
chr1	110432501	110432600	20	2	11.1862	1.65806	20	11.1862	2	1.65806	3.00255	-0.211575	0.00041343
chr1	110437101	110437200	10	0	5.59308	0	10	5.59308	0	0	6.22225	-1.09532	0.00464265
chr1	111994401	111994500	10	0	5.59308	0	10	5.59308	0	0	6.22225	-1.09532	0.00464265
chr1	112579001	112579100	10	0	5.59308	0	10	5.59308	0	0	6.22225	-1.09532	0.00464265
chr1	112633201	112633300	10	0	5.59308	0	10	5.59308	0	0	6.22225	-1.09532	0.00464265
chr1	112759101	112759200	10	0	5.59308	0	10	5.59308	0	0	6.22225	-1.09532	0.00464265
chr1	112833601	112833700	13	1	7.27101	0.829028	13	7.27101	1	0.829028	3.31037	-0.734861	0.00444385
chr1	112833701	112833800	14	1	7.83032	0.829028	14	7.83032	1	0.829028	3.41622	-0.658391	0.00250381
chr1	112833801	112833900	14	1	7.83032	0.829028	14	7.83032	1	0.829028	3.41622	-0.658391	0.00250381
chr1	113747201	113747300	11	0	6.15239	0	11	6.15239	0	0	6.35799	-0.997463	0.00242129
chr1	113747301	113747400	11	0	6.15239	0	11	6.15239	0	0	6.35799	-0.997463	0.00242129
chr1	113808001	113808100	18	3	10.0676	2.48708	18	10.0676	3	2.48708	2.29288	-0.263058	0.00394482
chr1	114332501	114332600	0	8	0	6.63222	0	0	8	6.63222	-6.15032	-1.27586	0.00464265
chr1	114553901	114554000	27	6	15.1013	4.97417	27	15.1013	6	4.97417	1.90095	0.298385	0.00418133
chr1	114601901	114602000	12	0	6.7117	0	12	6.7117	0	0	6.48206	-0.905974	0.00126829
chr1	114805301	114805400	13	1	7.27101	0.829028	13	7.27101	1	0.829028	3.31037	-0.734861	0.00444385
chr1	114806301	114806400	16	2	8.94893	1.65806	16	8.94893	2	1.65806	2.68305	-0.447199	0.00339444
chr1	114806401	114806500	18	2	10.0676	1.65806	18	10.0676	2	1.65806	2.85163	-0.324442	0.00118753
chr1	114806501	114806600	17	1	9.50824	0.829028	17	9.50824	1	0.829028	3.69388	-0.451193	0.000447975
chr1	114934401	114934500	18	0	10.0676	0	18	10.0676	0	0	7.06163	-0.455184	2.86e-05
chr1	115041501	115041600	14	1	7.83032	0.829028	14	7.83032	1	0.829028	3.41622	-0.658391	0.00250381
chr1	115109201	115109300	10	0	5.59308	0	10	5.59308	0	0	6.22225	-1.09532	0.00464265
chr1	115109301	115109400	10	0	5.59308	0	10	5.59308	0	0	6.22225	-1.09532	0.00464265
chr1	115538301	115538400	1	12	0.559308	9.94833	1	0.559308	12	9.94833	-3.66397	-0.767665	0.00250381
chr1	116369701	116369800	13	1	7.27101	0.829028	13	7.27101	1	0.829028	3.31037	-0.734861	0.00444385
chr1	116506901	116507000	13	1	7.27101	0.829028	13	7.27101	1	0.829028	3.31037	-0.734861	0.00444385
chr1	116507001	116507100	20	1	11.1862	0.829028	20	11.1862	1	0.829028	3.92663	-0.270685	8.08e-05
chr1	116507101	116507200	19	2	10.6269	1.65806	19	10.6269	2	1.65806	2.92906	-0.266873	0.000700954
chr1	116507201	116507300	18	2	10.0676	1.65806	18	10.0676	2	1.65806	2.85163	-0.324442	0.00118753
chr1	116677701	116677800	18	3	10.0676	2.48708	18	10.0676	3	2.48708	2.29288	-0.263058	0.00394482
chr1	117039301	117039400	20	1	11.1862	0.829028	20	11.1862	1	0.829028	3.92663	-0.270685	8.08e-05
chr1	117039401	117039500	20	2	11.1862	1.65806	20	11.1862	2	1.65806	3.00255	-0.211575	0.00041343
chr1	117039501	117039600	16	2	8.94893	1.65806	16	8.94893	2	1.65806	2.68305	-0.447199	0.00339444
chr1	117054201	117054300	12	0	6.7117	0	12	6.7117	0	0	6.48206	-0.905974	0.00126829
chr1	117085101	117085200	13	1	7.27101	0.829028	13	7.27101	1	0.829028	3.31037	-0.734861	0.00444385
chr1	117283001	117283100	23	4	12.8641	3.31611	23	12.8641	4	3.31611	2.24243	0.0432835	0.00432709
chr1	117283201	117283300	16	2	8.94893	1.65806	16	8.94893	2	1.65806	2.68305	-0.447199	0.00339444
chr1	117407801	117407900	47	15	26.2875	12.4354	47	26.2875	15	12.4354	1.39191	1.13124	0.00299889
chr1	118032501	118032600	21	3	11.7455	2.48708	21	11.7455	3	2.48708	2.51373	-0.10347	0.00268219
chr1	118032601	118032700	22	3	12.3048	2.48708	22	12.3048	3	2.48708	2.58043	-0.0540735	0.00169524
chr1	118032701	118032800	20	3	11.1862	2.48708	20	11.1862	3	2.48708	2.44381	-0.154672	0.00423033
chr1	118622901	118623000	10	0	5.59308	0	10	5.59308	0	0	6.22225	-1.09532	0.00464265
chr1	118623001	118623100	11	0	6.15239	0	11	6.15239	0	0	6.35799	-0.997463	0.00242129
chr1	119214001	119214100	17	2	9.50824	1.65806	17	9.50824	2	1.65806	2.7698	-0.384477	0.00200946
chr1	119663901	119664000	0	8	0	6.63222	0	0	8	6.63222	-6.15032	-1.27586	0.00464265
chr1	119788301	119788400	22	2	12.3048	1.65806	22	12.3048	2	1.65806	3.13917	-0.107119	0.000143701
chr1	119788401	119788500	20	2	11.1862	1.65806	20	11.1862	2	1.65806	3.00255	-0.211575	0.00041343
chr1	119788501	119788600	18	2	10.0676	1.65806	18	10.0676	2	1.65806	2.85163	-0.324442	0.00118753
chr1	119788601	119788700	12	0	6.7117	0	12	6.7117	0	0	6.48206	-0.905974	0.00126829
chr1	120017801	120017900	19	2	10.6269	1.65806	19	10.6269	2	1.65806	2.92906	-0.266873	0.000700954
chr1	120363801	120363900	10	0	5.59308	0	10	5.59308	0	0	6.22225	-1.09532	0.00464265
chr1	120596901	120597000	0	8	0	6.63222	0	0	8	6.63222	-6.15032	-1.27586	0.00464265
chr1	120690001	120690100	21	3	11.7455	2.48708	21	11.7455	3	2.48708	2.51373	-0.10347	0.00268219
chr1	121317601	121317700	11	0	6.15239	0	11	6.15239	0	0	6.35799	-0.997463	0.00242129
chr1	121362301	121362400	1	11	0.559308	9.11931	1	0.559308	11	9.11931	-3.53968	-0.85708	0.00444385
chr1	142547801	142547900	26	5	14.542	4.14514	26	14.542	5	4.14514	2.10443	0.217158	0.00285251
chr1	142547901	142548000	29	5	16.2199	4.14514	29	16.2199	5	4.14514	2.2612	0.332578	0.000819566
chr1	142548001	142548100	26	4	14.542	3.31611	26	14.542	4	3.31611	2.41833	0.173108	0.00117769
chr1	142548101	142548200	21	3	11.7455	2.48708	21	11.7455	3	2.48708	2.51373	-0.10347	0.00268219
chr1	142560901	142561000	36	10	20.1351	8.29028	36	20.1351	10	8.29028	1.58804	0.731595	0.00339477
chr1	142570601	142570700	10	0	5.59308	0	10	5.59308	0	0	6.22225	-1.09532	0.00464265
chr1	142599201	142599300	13	0	7.27101	0	13	7.27101	0	0	6.59629	-0.820075	0.000667207
chr1	142614501	142614600	13	1	7.27101	0.829028	13	7.27101	1	0.829028	3.31037	-0.734861	0.00444385
chr1	142720701	142720800	10	0	5.59308	0	10	5.59308	0	0	6.22225	-1.09532	0.00464265
chr1	142720801	142720900	10	0	5.59308	0	10	5.59308	0	0	6.22225	-1.09532	0.00464265
chr1	142727601	142727700	12	0	6.7117	0	12	6.7117	0	0	6.48206	-0.905974	0.00126829
chr1	142788101	142788200	12	0	6.7117	0	12	6.7117	0	0	6.48206	-0.905974	0.00126829
chr1	142859801	142859900	18	3	10.0676	2.48708	18	10.0676	3	2.48708	2.29288	-0.263058	0.00394482
chr1	142859901	142860000	23	4	12.8641	3.31611	23	12.8641	4	3.31611	2.24243	0.0432835	0.00432709
chr1	142860001	142860100	28	4	15.6606	3.31611	28	15.6606	4	3.31611	2.52471	0.253423	0.000488104
chr1	142860101	142860200	27	4	15.1013	3.31611	27	15.1013	4	3.31611	2.4725	0.213841	0.000758987
chr1	142892201	142892300	18	3	10.0676	2.48708	18	10.0676	3	2.48708	2.29288	-0.263058	0.00394482
chr1	142900401	142900500	20	2	11.1862	1.65806	20	11.1862	2	1.65806	3.00255	-0.211575	0.00041343
chr1	142934701	142934800	16	1	8.94893	0.829028	16	8.94893	1	0.829028	3.60713	-0.516918	0.000794618
chr1	142934801	142934900	16	2	8.94893	1.65806	16	8.94893	2	1.65806	2.68305	-0.447199	0.00339444
chr1	143163401	143163500	17	2	9.50824	1.65806	17	9.50824	2	1.65806	2.7698	-0.384477	0.00200946
chr1	143163501	143163600	17	2	9.50824	1.65806	17	9.50824	2	1.65806	2.7698	-0.384477	0.00200946
chr1	143163601	143163700	17	1	9.50824	0.829028	17	9.50824	1	0.829028	3.69388	-0.451193	0.000447975
chr1	143219201	143219300	18	3	10.0676	2.48708	18	10.0676	3	2.48708	2.29288	-0.263058	0.00394482
chr1	143224201	143224300	14	1	7.83032	0.829028	14	7.83032	1	0.829028	3.41622	-0.658391	0.00250381
chr1	143246301	143246400	18	0	10.0676	0	18	10.0676	0	0	7.06163	-0.455184	2.86e-05
chr1	143246401	143246500	12	0	6.7117	0	12	6.7117	0	0	6.48206	-0.905974	0.00126829
chr1	143389101	143389200	29	6	16.2199	4.97417	29	16.2199	6	4.97417	2.00354	0.372184	0.00190528
chr1	143389201	143389300	30	7	16.7793	5.80319	30	16.7793	7	5.80319	1.83369	0.445366	0.00275824
chr1	143389301	143389400	29	4	16.2199	3.31611	29	16.2199	4	3.31611	2.57509	0.291918	0.000313333
chr1	143389401	143389500	14	1	7.83032	0.829028	14	7.83032	1	0.829028	3.41622	-0.658391	0.00250381
chr1	143414601	143414700	26	5	14.542	4.14514	26	14.542	5	4.14514	2.10443	0.217158	0.00285251
chr1	143445301	143445400	10	0	5.59308	0	10	5.59308	0	0	6.22225	-1.09532	0.00464265
chr1	143445401	143445500	10	0	5.59308	0	10	5.59308	0	0	6.22225	-1.09532	0.00464265
chr1	143450201	143450300	16	2	8.94893	1.65806	16	8.94893	2	1.65806	2.68305	-0.447199	0.00339444
chr1	144178901	144179000	7	22	3.91516	18.2386	7	3.91516	22	18.2386	-1.88084	0.192599	0.00285251
chr1	144550401	144550500	29	7	16.2199	5.80319	29	16.2199	7	5.80319	1.78501	0.41079	0.00401524
chr1	144550501	144550600	39	11	21.813	9.11931	39	21.813	11	9.11931	1.56708	0.84171	0.0022933
chr1	144831301	144831400	10	0	5.59308	0	10	5.59308	0	0	6.22225	-1.09532	0.00464265
chr1	145018801	145018900	10	0	5.59308	0	10	5.59308	0	0	6.22225	-1.09532	0.00464265
chr1	145036301	145036400	16	1	8.94893	0.829028	16	8.94893	1	0.829028	3.60713	-0.516918	0.000794618
chr1	145174701	145174800	17	2	9.50824	1.65806	17	9.50824	2	1.65806	2.7698	-0.384477	0.00200946
chr1	145190101	145190200	19	2	10.6269	1.65806	19	10.6269	2	1.65806	2.92906	-0.266873	0.000700954
chr1	145268901	145269000	11	0	6.15239	0	11	6.15239	0	0	6.35799	-0.997463	0.00242129
chr1	145282801	145282900	11	0	6.15239	0	11	6.15239	0	0	6.35799	-0.997463	0.00242129
chr1	145327501	145327600	10	0	5.59308	0	10	5.59308	0	0	6.22225	-1.09532	0.00464265
chr1	145416101	145416200	14	1	7.83032	0.829028	14	7.83032	1	0.829028	3.41622	-0.658391	0.00250381
chr1	147041701	147041800	11	0	6.15239	0	11	6.15239	0	0	6.35799	-0.997463	0.00242129
chr1	147062301	147062400	16	2	8.94893	1.65806	16	8.94893	2	1.65806	2.68305	-0.447199	0.00339444
chr1	147062401	147062500	13	0	7.27101	0	13	7.27101	0	0	6.59629	-0.820075	0.000667207
chr1	147350901	147351000	18	3	10.0676	2.48708	18	10.0676	3	2.48708	2.29288	-0.263058	0.00394482
chr1	148025701	148025800	14	1	7.83032	0.829028	14	7.83032	1	0.829028	3.41622	-0.658391	0.00250381
chr1	148303301	148303400	23	4	12.8641	3.31611	23	12.8641	4	3.31611	2.24243	0.0432835	0.00432709
chr1	148660901	148661000	0	8	0	6.63222	0	0	8	6.63222	-6.15032	-1.27586	0.00464265
chr1	148909701	148909800	18	2	10.0676	1.65806	18	10.0676	2	1.65806	2.85163	-0.324442	0.00118753
chr1	148909801	148909900	15	1	8.38963	0.829028	15	8.38963	1	0.829028	3.51483	-0.585873	0.00141036
chr1	148909901	148910000	13	1	7.27101	0.829028	13	7.27101	1	0.829028	3.31037	-0.734861	0.00444385
chr1	148942001	148942100	10	0	5.59308	0	10	5.59308	0	0	6.22225	-1.09532	0.00464265
chr1	149099201	149099300	13	1	7.27101	0.829028	13	7.27101	1	0.829028	3.31037	-0.734861	0.00444385
chr1	149297501	149297600	21	2	11.7455	1.65806	21	11.7455	2	1.65806	3.07247	-0.158375	0.000243751
chr1	149297601	149297700	22	3	12.3048	2.48708	22	12.3048	3	2.48708	2.58043	-0.0540735	0.00169524
chr1	149297701	149297800	20	2	11.1862	1.65806	20	11.1862	2	1.65806	3.00255	-0.211575	0.00041343
chr1	150135301	150135400	18	3	10.0676	2.48708	18	10.0676	3	2.48708	2.29288	-0.263058	0.00394482
chr1	150144901	150145000	12	0	6.7117	0	12	6.7117	0	0	6.48206	-0.905974	0.00126829
chr1	151574901	151575000	10	0	5.59308	0	10	5.59308	0	0	6.22225	-1.09532	0.00464265
chr1	151602401	151602500	10	0	5.59308	0	10	5.59308	0	0	6.22225	-1.09532	0.00464265
chr1	151602501	151602600	10	0	5.59308	0	10	5.59308	0	0	6.22225	-1.09532	0.00464265
chr1	151835301	151835400	10	0	5.59308	0	10	5.59308	0	0	6.22225	-1.09532	0.00464265
chr1	151835401	151835500	11	0	6.15239	0	11	6.15239	0	0	6.35799	-0.997463	0.00242129
chr1	151835501	151835600	10	0	5.59308	0	10	5.59308	0	0	6.22225	-1.09532	0.00464265
chr1	152287001	152287100	14	1	7.83032	0.829028	14	7.83032	1	0.829028	3.41622	-0.658391	0.00250381
chr1	152420201	152420300	15	1	8.38963	0.829028	15	8.38963	1	0.829028	3.51483	-0.585873	0.00141036
chr1	152832501	152832600	14	0	7.83032	0	14	7.83032	0	0	6.70214	-0.739124	0.000352487
chr1	152832601	152832700	16	0	8.94893	0	16	8.94893	0	0	6.89305	-0.589995	9.96e-05
chr1	152832701	152832800	17	0	9.50824	0	17	9.50824	0	0	6.9798	-0.520973	5.33e-05
chr1	152832801	152832900	12	0	6.7117	0	12	6.7117	0	0	6.48206	-0.905974	0.00126829
chr1	152959101	152959200	17	2	9.50824	1.65806	17	9.50824	2	1.65806	2.7698	-0.384477	0.00200946
chr1	153200501	153200600	11	0	6.15239	0	11	6.15239	0	0	6.35799	-0.997463	0.00242129
chr1	153200601	153200700	10	0	5.59308	0	10	5.59308	0	0	6.22225	-1.09532	0.00464265
chr1	154039201	154039300	13	1	7.27101	0.829028	13	7.27101	1	0.829028	3.31037	-0.734861	0.00444385
chr1	154039301	154039400	11	0	6.15239	0	11	6.15239	0	0	6.35799	-0.997463	0.00242129
chr1	154144501	154144600	12	0	6.7117	0	12	6.7117	0	0	6.48206	-0.905974	0.00126829
chr1	154144601	154144700	12	0	6.7117	0	12	6.7117	0	0	6.48206	-0.905974	0.00126829
chr1	154191601	154191700	11	0	6.15239	0	11	6.15239	0	0	6.35799	-0.997463	0.00242129
chr1	155054201	155054300	33	9	18.4572	7.46125	33	18.4572	9	7.46125	1.61319	0.6123	0.00360939
chr1	155054301	155054400	27	4	15.1013	3.31611	27	15.1013	4	3.31611	2.4725	0.213841	0.000758987
chr1	155101001	155101100	13	1	7.27101	0.829028	13	7.27101	1	0.829028	3.31037	-0.734861	0.00444385
chr1	155129501	155129600	12	0	6.7117	0	12	6.7117	0	0	6.48206	-0.905974	0.00126829
chr1	155252801	155252900	18	3	10.0676	2.48708	18	10.0676	3	2.48708	2.29288	-0.263058	0.00394482
chr1	155807301	155807400	10	0	5.59308	0	10	5.59308	0	0	6.22225	-1.09532	0.00464265
chr1	156063901	156064000	15	1	8.38963	0.829028	15	8.38963	1	0.829028	3.51483	-0.585873	0.00141036
chr1	156186601	156186700	61	22	34.1178	18.2386	61	34.1178	22	18.2386	1.21804	1.52982	0.00291919
chr1	156186701	156186800	53	17	29.6433	14.0935	53	29.6433	17	14.0935	1.38548	1.29484	0.00196109
chr1	156186801	156186900	39	12	21.813	9.94833	39	21.813	12	9.94833	1.44278	0.86994	0.00408027
chr1	156435501	156435600	12	0	6.7117	0	12	6.7117	0	0	6.48206	-0.905974	0.00126829
chr1	156565001	156565100	40	12	22.3723	9.94833	40	22.3723	12	9.94833	1.47918	0.895051	0.00297647
chr1	156742601	156742700	14	1	7.83032	0.829028	14	7.83032	1	0.829028	3.41622	-0.658391	0.00250381
chr1	156742701	156742800	17	2	9.50824	1.65806	17	9.50824	2	1.65806	2.7698	-0.384477	0.00200946
chr1	157075901	157076000	35	10	19.5758	8.29028	35	19.5758	10	8.29028	1.54755	0.703392	0.00474403
chr1	157076001	157076100	43	12	24.0503	9.94833	43	24.0503	12	9.94833	1.58318	0.967789	0.00203931
chr1	157921401	157921500	12	0	6.7117	0	12	6.7117	0	0	6.48206	-0.905974	0.00126829
chr1	158187001	158187100	10	0	5.59308	0	10	5.59308	0	0	6.22225	-1.09532	0.00464265
chr1	158218101	158218200	19	2	10.6269	1.65806	19	10.6269	2	1.65806	2.92906	-0.266873	0.000700954
chr1	158586101	158586200	10	0	5.59308	0	10	5.59308	0	0	6.22225	-1.09532	0.00464265
chr1	160077201	160077300	11	0	6.15239	0	11	6.15239	0	0	6.35799	-0.997463	0.00242129
chr1	160077301	160077400	10	0	5.59308	0	10	5.59308	0	0	6.22225	-1.09532	0.00464265
chr1	160098201	160098300	0	8	0	6.63222	0	0	8	6.63222	-6.15032	-1.27586	0.00464265
chr1	160393901	160394000	10	0	5.59308	0	10	5.59308	0	0	6.22225	-1.09532	0.00464265
chr1	160647201	160647300	29	6	16.2199	4.97417	29	16.2199	6	4.97417	2.00354	0.372184	0.00190528
chr1	161036901	161037000	13	1	7.27101	0.829028	13	7.27101	1	0.829028	3.31037	-0.734861	0.00444385
chr1	161038801	161038900	19	1	10.6269	0.829028	19	10.6269	1	0.829028	3.85314	-0.328313	0.000142819
chr1	161552801	161552900	10	0	5.59308	0	10	5.59308	0	0	6.22225	-1.09532	0.00464265
chr1	161678101	161678200	14	1	7.83032	0.829028	14	7.83032	1	0.829028	3.41622	-0.658391	0.00250381
chr1	162000101	162000200	17	2	9.50824	1.65806	17	9.50824	2	1.65806	2.7698	-0.384477	0.00200946
chr1	162272501	162272600	10	0	5.59308	0	10	5.59308	0	0	6.22225	-1.09532	0.00464265
chr1	162272601	162272700	10	0	5.59308	0	10	5.59308	0	0	6.22225	-1.09532	0.00464265
chr1	162645901	162646000	10	0	5.59308	0	10	5.59308	0	0	6.22225	-1.09532	0.00464265
chr1	163258801	163258900	11	0	6.15239	0	11	6.15239	0	0	6.35799	-0.997463	0.00242129
chr1	164064301	164064400	10	0	5.59308	0	10	5.59308	0	0	6.22225	-1.09532	0.00464265
chr1	165948901	165949000	15	1	8.38963	0.829028	15	8.38963	1	0.829028	3.51483	-0.585873	0.00141036
chr1	166200601	166200700	10	0	5.59308	0	10	5.59308	0	0	6.22225	-1.09532	0.00464265
chr1	166416501	166416600	10	0	5.59308	0	10	5.59308	0	0	6.22225	-1.09532	0.00464265
chr1	166416601	166416700	11	0	6.15239	0	11	6.15239	0	0	6.35799	-0.997463	0.00242129
chr1	166416701	166416800	11	0	6.15239	0	11	6.15239	0	0	6.35799	-0.997463	0.00242129
chr1	167654801	167654900	10	0	5.59308	0	10	5.59308	0	0	6.22225	-1.09532	0.00464265
chr1	168149001	168149100	13	1	7.27101	0.829028	13	7.27101	1	0.829028	3.31037	-0.734861	0.00444385
chr1	168325801	168325900	13	1	7.27101	0.829028	13	7.27101	1	0.829028	3.31037	-0.734861	0.00444385
chr1	168790301	168790400	10	0	5.59308	0	10	5.59308	0	0	6.22225	-1.09532	0.00464265
chr1	169510401	169510500	43	11	24.0503	9.11931	43	24.0503	11	9.11931	1.70747	0.941404	0.000602715
chr1	169510501	169510600	36	9	20.1351	7.46125	36	20.1351	9	7.46125	1.73823	0.700584	0.00179023
chr1	169652701	169652800	19	2	10.6269	1.65806	19	10.6269	2	1.65806	2.92906	-0.266873	0.000700954
chr1	169652801	169652900	16	1	8.94893	0.829028	16	8.94893	1	0.829028	3.60713	-0.516918	0.000794618
chr1	169652901	169653000	17	2	9.50824	1.65806	17	9.50824	2	1.65806	2.7698	-0.384477	0.00200946
chr1	169653001	169653100	16	2	8.94893	1.65806	16	8.94893	2	1.65806	2.68305	-0.447199	0.00339444
chr1	170170501	170170600	10	0	5.59308	0	10	5.59308	0	0	6.22225	-1.09532	0.00464265
chr1	172215601	172215700	13	1	7.27101	0.829028	13	7.27101	1	0.829028	3.31037	-0.734861	0.00444385
chr1	172215701	172215800	14	1	7.83032	0.829028	14	7.83032	1	0.829028	3.41622	-0.658391	0.00250381
chr1	172397501	172397600	18	2	10.0676	1.65806	18	10.0676	2	1.65806	2.85163	-0.324442	0.00118753
chr1	172397601	172397700	18	2	10.0676	1.65806	18	10.0676	2	1.65806	2.85163	-0.324442	0.00118753
chr1	172397701	172397800	20	2	11.1862	1.65806	20	11.1862	2	1.65806	3.00255	-0.211575	0.00041343
chr1	173277301	173277400	14	1	7.83032	0.829028	14	7.83032	1	0.829028	3.41622	-0.658391	0.00250381
chr1	173277401	173277500	15	1	8.38963	0.829028	15	8.38963	1	0.829028	3.51483	-0.585873	0.00141036
chr1	173277501	173277600	13	0	7.27101	0	13	7.27101	0	0	6.59629	-0.820075	0.000667207
chr1	173277601	173277700	11	0	6.15239	0	11	6.15239	0	0	6.35799	-0.997463	0.00242129
chr1	173413801	173413900	10	0	5.59308	0	10	5.59308	0	0	6.22225	-1.09532	0.00464265
chr1	173413901	173414000	10	0	5.59308	0	10	5.59308	0	0	6.22225	-1.09532	0.00464265
chr1	173482801	173482900	15	1	8.38963	0.829028	15	8.38963	1	0.829028	3.51483	-0.585873	0.00141036
chr1	173508201	173508300	12	0	6.7117	0	12	6.7117	0	0	6.48206	-0.905974	0.00126829
chr1	173622301	173622400	10	0	5.59308	0	10	5.59308	0	0	6.22225	-1.09532	0.00464265
chr1	173976201	173976300	13	1	7.27101	0.829028	13	7.27101	1	0.829028	3.31037	-0.734861	0.00444385
chr1	173976301	173976400	13	1	7.27101	0.829028	13	7.27101	1	0.829028	3.31037	-0.734861	0.00444385
chr1	174203701	174203800	0	8	0	6.63222	0	0	8	6.63222	-6.15032	-1.27586	0.00464265
chr1	174317001	174317100	11	0	6.15239	0	11	6.15239	0	0	6.35799	-0.997463	0.00242129
chr1	174507301	174507400	11	0	6.15239	0	11	6.15239	0	0	6.35799	-0.997463	0.00242129
chr1	174580401	174580500	10	0	5.59308	0	10	5.59308	0	0	6.22225	-1.09532	0.00464265
chr1	175159601	175159700	28	6	15.6606	4.97417	28	15.6606	6	4.97417	1.95316	0.335771	0.00282728
chr1	175210401	175210500	11	0	6.15239	0	11	6.15239	0	0	6.35799	-0.997463	0.00242129
chr1	175476601	175476700	28	6	15.6606	4.97417	28	15.6606	6	4.97417	1.95316	0.335771	0.00282728
chr1	175476701	175476800	34	9	19.0165	7.46125	34	19.0165	9	7.46125	1.65609	0.642351	0.00254585
chr1	175493401	175493500	11	0	6.15239	0	11	6.15239	0	0	6.35799	-0.997463	0.00242129
chr1	175667301	175667400	31	8	17.3386	6.63222	31	17.3386	8	6.63222	1.69104	0.515063	0.00381958
chr1	175930701	175930800	11	0	6.15239	0	11	6.15239	0	0	6.35799	-0.997463	0.00242129
chr1	175930801	175930900	18	0	10.0676	0	18	10.0676	0	0	7.06163	-0.455184	2.86e-05
chr1	175930901	175931000	16	0	8.94893	0	16	8.94893	0	0	6.89305	-0.589995	9.96e-05
chr1	175931001	175931100	15	1	8.38963	0.829028	15	8.38963	1	0.829028	3.51483	-0.585873	0.00141036
chr1	176622701	176622800	13	1	7.27101	0.829028	13	7.27101	1	0.829028	3.31037	-0.734861	0.00444385
chr1	176622801	176622900	14	1	7.83032	0.829028	14	7.83032	1	0.829028	3.41622	-0.658391	0.00250381
chr1	176721301	176721400	10	0	5.59308	0	10	5.59308	0	0	6.22225	-1.09532	0.00464265
chr1	177241201	177241300	17	2	9.50824	1.65806	17	9.50824	2	1.65806	2.7698	-0.384477	0.00200946
chr1	177241301	177241400	17	2	9.50824	1.65806	17	9.50824	2	1.65806	2.7698	-0.384477	0.00200946
chr1	177241401	177241500	14	1	7.83032	0.829028	14	7.83032	1	0.829028	3.41622	-0.658391	0.00250381
chr1	177529601	177529700	10	0	5.59308	0	10	5.59308	0	0	6.22225	-1.09532	0.00464265
chr1	177756601	177756700	18	3	10.0676	2.48708	18	10.0676	3	2.48708	2.29288	-0.263058	0.00394482
chr1	178021201	178021300	13	1	7.27101	0.829028	13	7.27101	1	0.829028	3.31037	-0.734861	0.00444385
chr1	178025301	178025400	18	2	10.0676	1.65806	18	10.0676	2	1.65806	2.85163	-0.324442	0.00118753
chr1	178382101	178382200	17	1	9.50824	0.829028	17	9.50824	1	0.829028	3.69388	-0.451193	0.000447975
chr1	178382201	178382300	16	1	8.94893	0.829028	16	8.94893	1	0.829028	3.60713	-0.516918	0.000794618
chr1	178382301	178382400	11	0	6.15239	0	11	6.15239	0	0	6.35799	-0.997463	0.00242129
chr1	178500001	178500100	24	3	13.4234	2.48708	24	13.4234	3	2.48708	2.70522	0.0397843	0.00106861
chr1	178500101	178500200	17	2	9.50824	1.65806	17	9.50824	2	1.65806	2.7698	-0.384477	0.00200946
chr1	178543101	178543200	10	0	5.59308	0	10	5.59308	0	0	6.22225	-1.09532	0.00464265
chr1	178757101	178757200	15	1	8.38963	0.829028	15	8.38963	1	0.829028	3.51483	-0.585873	0.00141036
chr1	178757301	178757400	12	0	6.7117	0	12	6.7117	0	0	6.48206	-0.905974	0.00126829
chr1	178794201	178794300	11	0	6.15239	0	11	6.15239	0	0	6.35799	-0.997463	0.00242129
chr1	179016401	179016500	18	3	10.0676	2.48708	18	10.0676	3	2.48708	2.29288	-0.263058	0.00394482
chr1	179430601	179430700	10	0	5.59308	0	10	5.59308	0	0	6.22225	-1.09532	0.00464265
chr1	179618601	179618700	12	0	6.7117	0	12	6.7117	0	0	6.48206	-0.905974	0.00126829
chr1	179695001	179695100	18	1	10.0676	0.829028	18	10.0676	1	0.829028	3.7757	-0.388409	0.000252789
chr1	179695101	179695200	18	1	10.0676	0.829028	18	10.0676	1	0.829028	3.7757	-0.388409	0.000252789
chr1	179695201	179695300	18	2	10.0676	1.65806	18	10.0676	2	1.65806	2.85163	-0.324442	0.00118753
chr1	179759101	179759200	13	1	7.27101	0.829028	13	7.27101	1	0.829028	3.31037	-0.734861	0.00444385
chr1	179759201	179759300	12	0	6.7117	0	12	6.7117	0	0	6.48206	-0.905974	0.00126829
chr1	180072601	180072700	10	0	5.59308	0	10	5.59308	0	0	6.22225	-1.09532	0.00464265
chr1	180359001	180359100	10	0	5.59308	0	10	5.59308	0	0	6.22225	-1.09532	0.00464265
chr1	180359201	180359300	10	0	5.59308	0	10	5.59308	0	0	6.22225	-1.09532	0.00464265
chr1	180434301	180434400	0	8	0	6.63222	0	0	8	6.63222	-6.15032	-1.27586	0.00464265
chr1	180637101	180637200	11	0	6.15239	0	11	6.15239	0	0	6.35799	-0.997463	0.00242129
chr1	181364201	181364300	17	2	9.50824	1.65806	17	9.50824	2	1.65806	2.7698	-0.384477	0.00200946
chr1	181364301	181364400	17	2	9.50824	1.65806	17	9.50824	2	1.65806	2.7698	-0.384477	0.00200946
chr1	181364401	181364500	12	0	6.7117	0	12	6.7117	0	0	6.48206	-0.905974	0.00126829
chr1	181894001	181894100	17	2	9.50824	1.65806	17	9.50824	2	1.65806	2.7698	-0.384477	0.00200946
chr1	181894101	181894200	17	2	9.50824	1.65806	17	9.50824	2	1.65806	2.7698	-0.384477	0.00200946
chr1	181894201	181894300	16	2	8.94893	1.65806	16	8.94893	2	1.65806	2.68305	-0.447199	0.00339444
chr1	182472501	182472600	16	2	8.94893	1.65806	16	8.94893	2	1.65806	2.68305	-0.447199	0.00339444
chr1	182472601	182472700	18	2	10.0676	1.65806	18	10.0676	2	1.65806	2.85163	-0.324442	0.00118753
chr1	182472701	182472800	18	2	10.0676	1.65806	18	10.0676	2	1.65806	2.85163	-0.324442	0.00118753
chr1	182472801	182472900	16	2	8.94893	1.65806	16	8.94893	2	1.65806	2.68305	-0.447199	0.00339444
chr1	182523101	182523200	12	0	6.7117	0	12	6.7117	0	0	6.48206	-0.905974	0.00126829
chr1	182523201	182523300	10	0	5.59308	0	10	5.59308	0	0	6.22225	-1.09532	0.00464265
chr1	182735201	182735300	20	3	11.1862	2.48708	20	11.1862	3	2.48708	2.44381	-0.154672	0.00423033
chr1	183188501	183188600	13	1	7.27101	0.829028	13	7.27101	1	0.829028	3.31037	-0.734861	0.00444385
chr1	183388601	183388700	10	0	5.59308	0	10	5.59308	0	0	6.22225	-1.09532	0.00464265
chr1	183388701	183388800	12	0	6.7117	0	12	6.7117	0	0	6.48206	-0.905974	0.00126829
chr1	183388801	183388900	18	2	10.0676	1.65806	18	10.0676	2	1.65806	2.85163	-0.324442	0.00118753
chr1	183467901	183468000	12	0	6.7117	0	12	6.7117	0	0	6.48206	-0.905974	0.00126829
chr1	183665501	183665600	13	1	7.27101	0.829028	13	7.27101	1	0.829028	3.31037	-0.734861	0.00444385
chr1	184123201	184123300	18	2	10.0676	1.65806	18	10.0676	2	1.65806	2.85163	-0.324442	0.00118753
chr1	184309601	184309700	14	1	7.83032	0.829028	14	7.83032	1	0.829028	3.41622	-0.658391	0.00250381
chr1	185678001	185678100	16	2	8.94893	1.65806	16	8.94893	2	1.65806	2.68305	-0.447199	0.00339444
chr1	185923001	185923100	21	3	11.7455	2.48708	21	11.7455	3	2.48708	2.51373	-0.10347	0.00268219
chr1	186139001	186139100	11	0	6.15239	0	11	6.15239	0	0	6.35799	-0.997463	0.00242129
chr1	186139101	186139200	10	0	5.59308	0	10	5.59308	0	0	6.22225	-1.09532	0.00464265
chr1	186400801	186400900	8	24	4.47447	19.8967	8	4.47447	24	19.8967	-1.81654	0.319007	0.00282728
chr1	186400901	186401000	8	25	4.47447	20.7257	8	4.47447	25	20.7257	-1.87516	0.359892	0.00190528
chr1	186401001	186401100	9	25	5.03378	20.7257	9	5.03378	25	20.7257	-1.70791	0.39649	0.00401524
chr1	186401101	186401200	4	18	2.23723	14.9225	4	2.23723	18	14.9225	-2.3799	-0.15119	0.00148807
chr1	187308301	187308400	12	0	6.7117	0	12	6.7117	0	0	6.48206	-0.905974	0.00126829
chr1	188917201	188917300	10	0	5.59308	0	10	5.59308	0	0	6.22225	-1.09532	0.00464265
chr1	191252601	191252700	10	0	5.59308	0	10	5.59308	0	0	6.22225	-1.09532	0.00464265
chr1	192257501	192257600	10	0	5.59308	0	10	5.59308	0	0	6.22225	-1.09532	0.00464265
chr1	192419301	192419400	10	0	5.59308	0	10	5.59308	0	0	6.22225	-1.09532	0.00464265
chr1	193005201	193005300	10	0	5.59308	0	10	5.59308	0	0	6.22225	-1.09532	0.00464265
chr1	193005301	193005400	10	0	5.59308	0	10	5.59308	0	0	6.22225	-1.09532	0.00464265
chr1	193005401	193005500	10	0	5.59308	0	10	5.59308	0	0	6.22225	-1.09532	0.00464265
chr1	195015601	195015700	10	0	5.59308	0	10	5.59308	0	0	6.22225	-1.09532	0.00464265
chr1	196869701	196869800	0	8	0	6.63222	0	0	8	6.63222	-6.15032	-1.27586	0.00464265
chr1	196904601	196904700	17	2	9.50824	1.65806	17	9.50824	2	1.65806	2.7698	-0.384477	0.00200946
chr1	196904701	196904800	16	2	8.94893	1.65806	16	8.94893	2	1.65806	2.68305	-0.447199	0.00339444
chr1	197267001	197267100	12	0	6.7117	0	12	6.7117	0	0	6.48206	-0.905974	0.00126829
chr1	197549001	197549100	10	0	5.59308	0	10	5.59308	0	0	6.22225	-1.09532	0.00464265
chr1	197679001	197679100	10	0	5.59308	0	10	5.59308	0	0	6.22225	-1.09532	0.00464265
chr1	198251301	198251400	11	0	6.15239	0	11	6.15239	0	0	6.35799	-0.997463	0.00242129
chr1	198403601	198403700	10	0	5.59308	0	10	5.59308	0	0	6.22225	-1.09532	0.00464265
chr1	198484001	198484100	13	1	7.27101	0.829028	13	7.27101	1	0.829028	3.31037	-0.734861	0.00444385
chr1	198484101	198484200	13	1	7.27101	0.829028	13	7.27101	1	0.829028	3.31037	-0.734861	0.00444385
chr1	199333701	199333800	16	1	8.94893	0.829028	16	8.94893	1	0.829028	3.60713	-0.516918	0.000794618
chr1	199335001	199335100	10	0	5.59308	0	10	5.59308	0	0	6.22225	-1.09532	0.00464265
chr1	199388301	199388400	10	0	5.59308	0	10	5.59308	0	0	6.22225	-1.09532	0.00464265
chr1	200155601	200155700	14	1	7.83032	0.829028	14	7.83032	1	0.829028	3.41622	-0.658391	0.00250381
chr1	200155701	200155800	18	1	10.0676	0.829028	18	10.0676	1	0.829028	3.7757	-0.388409	0.000252789
chr1	200155801	200155900	16	1	8.94893	0.829028	16	8.94893	1	0.829028	3.60713	-0.516918	0.000794618
chr1	200155901	200156000	15	1	8.38963	0.829028	15	8.38963	1	0.829028	3.51483	-0.585873	0.00141036
chr1	200358001	200358100	10	0	5.59308	0	10	5.59308	0	0	6.22225	-1.09532	0.00464265
chr1	200685401	200685500	12	0	6.7117	0	12	6.7117	0	0	6.48206	-0.905974	0.00126829
chr1	200685501	200685600	11	0	6.15239	0	11	6.15239	0	0	6.35799	-0.997463	0.00242129
chr1	200911501	200911600	10	0	5.59308	0	10	5.59308	0	0	6.22225	-1.09532	0.00464265
chr1	200911601	200911700	10	0	5.59308	0	10	5.59308	0	0	6.22225	-1.09532	0.00464265
chr1	201780401	201780500	14	1	7.83032	0.829028	14	7.83032	1	0.829028	3.41622	-0.658391	0.00250381
chr1	202062301	202062400	0	8	0	6.63222	0	0	8	6.63222	-6.15032	-1.27586	0.00464265
chr1	202786501	202786600	10	0	5.59308	0	10	5.59308	0	0	6.22225	-1.09532	0.00464265
chr1	202974601	202974700	17	2	9.50824	1.65806	17	9.50824	2	1.65806	2.7698	-0.384477	0.00200946
chr1	203062201	203062300	16	2	8.94893	1.65806	16	8.94893	2	1.65806	2.68305	-0.447199	0.00339444
chr1	203256401	203256500	12	0	6.7117	0	12	6.7117	0	0	6.48206	-0.905974	0.00126829
chr1	203256501	203256600	14	0	7.83032	0	14	7.83032	0	0	6.70214	-0.739124	0.000352487
chr1	203256601	203256700	14	1	7.83032	0.829028	14	7.83032	1	0.829028	3.41622	-0.658391	0.00250381
chr1	203416801	203416900	13	1	7.27101	0.829028	13	7.27101	1	0.829028	3.31037	-0.734861	0.00444385
chr1	203567101	203567200	10	0	5.59308	0	10	5.59308	0	0	6.22225	-1.09532	0.00464265
chr1	203754901	203755000	10	0	5.59308	0	10	5.59308	0	0	6.22225	-1.09532	0.00464265
chr1	203755001	203755100	10	0	5.59308	0	10	5.59308	0	0	6.22225	-1.09532	0.00464265
chr1	204117601	204117700	10	0	5.59308	0	10	5.59308	0	0	6.22225	-1.09532	0.00464265
chr1	204150301	204150400	13	1	7.27101	0.829028	13	7.27101	1	0.829028	3.31037	-0.734861	0.00444385
chr1	205345501	205345600	16	2	8.94893	1.65806	16	8.94893	2	1.65806	2.68305	-0.447199	0.00339444
chr1	205380501	205380600	7	21	3.91516	17.4096	7	3.91516	21	17.4096	-1.81408	0.14674	0.00429585
chr1	205668801	205668900	10	0	5.59308	0	10	5.59308	0	0	6.22225	-1.09532	0.00464265
chr1	206111701	206111800	11	0	6.15239	0	11	6.15239	0	0	6.35799	-0.997463	0.00242129
chr1	206575201	206575300	26	5	14.542	4.14514	26	14.542	5	4.14514	2.10443	0.217158	0.00285251
chr1	207524401	207524500	13	0	7.27101	0	13	7.27101	0	0	6.59629	-0.820075	0.000667207
chr1	209032001	209032100	17	2	9.50824	1.65806	17	9.50824	2	1.65806	2.7698	-0.384477	0.00200946
chr1	209206601	209206700	29	6	16.2199	4.97417	29	16.2199	6	4.97417	2.00354	0.372184	0.00190528
chr1	209235301	209235400	29	5	16.2199	4.14514	29	16.2199	5	4.14514	2.2612	0.332578	0.000819566
chr1	209463001	209463100	10	0	5.59308	0	10	5.59308	0	0	6.22225	-1.09532	0.00464265
chr1	209463101	209463200	10	0	5.59308	0	10	5.59308	0	0	6.22225	-1.09532	0.00464265
chr1	209463201	209463300	10	0	5.59308	0	10	5.59308	0	0	6.22225	-1.09532	0.00464265
chr1	209725901	209726000	13	1	7.27101	0.829028	13	7.27101	1	0.829028	3.31037	-0.734861	0.00444385
chr1	209726001	209726100	14	1	7.83032	0.829028	14	7.83032	1	0.829028	3.41622	-0.658391	0.00250381
chr1	210129601	210129700	12	0	6.7117	0	12	6.7117	0	0	6.48206	-0.905974	0.00126829
chr1	210949201	210949300	10	0	5.59308	0	10	5.59308	0	0	6.22225	-1.09532	0.00464265
chr1	211130101	211130200	13	1	7.27101	0.829028	13	7.27101	1	0.829028	3.31037	-0.734861	0.00444385
chr1	211454901	211455000	13	1	7.27101	0.829028	13	7.27101	1	0.829028	3.31037	-0.734861	0.00444385
chr1	212237901	212238000	11	0	6.15239	0	11	6.15239	0	0	6.35799	-0.997463	0.00242129
chr1	212238001	212238100	11	0	6.15239	0	11	6.15239	0	0	6.35799	-0.997463	0.00242129
chr1	212460101	212460200	0	9	0	7.46125	0	0	9	7.46125	-6.31799	-1.15821	0.00242129
chr1	212628701	212628800	10	0	5.59308	0	10	5.59308	0	0	6.22225	-1.09532	0.00464265
chr1	212708801	212708900	23	4	12.8641	3.31611	23	12.8641	4	3.31611	2.24243	0.0432835	0.00432709
chr1	212877701	212877800	12	0	6.7117	0	12	6.7117	0	0	6.48206	-0.905974	0.00126829
chr1	212877801	212877900	11	0	6.15239	0	11	6.15239	0	0	6.35799	-0.997463	0.00242129
chr1	212959201	212959300	13	1	7.27101	0.829028	13	7.27101	1	0.829028	3.31037	-0.734861	0.00444385
chr1	213017501	213017600	28	6	15.6606	4.97417	28	15.6606	6	4.97417	1.95316	0.335771	0.00282728
chr1	213497901	213498000	10	0	5.59308	0	10	5.59308	0	0	6.22225	-1.09532	0.00464265
chr1	213800601	213800700	11	0	6.15239	0	11	6.15239	0	0	6.35799	-0.997463	0.00242129
chr1	213845501	213845600	21	2	11.7455	1.65806	21	11.7455	2	1.65806	3.07247	-0.158375	0.000243751
chr1	213845601	213845700	22	1	12.3048	0.829028	22	12.3048	1	0.829028	4.06325	-0.162075	2.6e-05
chr1	213845701	213845800	17	0	9.50824	0	17	9.50824	0	0	6.9798	-0.520973	5.33e-05
chr1	213845801	213845900	10	0	5.59308	0	10	5.59308	0	0	6.22225	-1.09532	0.00464265
chr1	214433401	214433500	14	0	7.83032	0	14	7.83032	0	0	6.70214	-0.739124	0.000352487
chr1	214433501	214433600	10	0	5.59308	0	10	5.59308	0	0	6.22225	-1.09532	0.00464265
chr1	215302301	215302400	15	1	8.38963	0.829028	15	8.38963	1	0.829028	3.51483	-0.585873	0.00141036
chr1	215302401	215302500	14	1	7.83032	0.829028	14	7.83032	1	0.829028	3.41622	-0.658391	0.00250381
chr1	216316301	216316400	16	2	8.94893	1.65806	16	8.94893	2	1.65806	2.68305	-0.447199	0.00339444
chr1	218499201	218499300	11	0	6.15239	0	11	6.15239	0	0	6.35799	-0.997463	0.00242129
chr1	222288001	222288100	0	8	0	6.63222	0	0	8	6.63222	-6.15032	-1.27586	0.00464265
chr1	222437601	222437700	14	0	7.83032	0	14	7.83032	0	0	6.70214	-0.739124	0.000352487
chr1	222442801	222442900	12	0	6.7117	0	12	6.7117	0	0	6.48206	-0.905974	0.00126829
chr1	222443001	222443100	13	1	7.27101	0.829028	13	7.27101	1	0.829028	3.31037	-0.734861	0.00444385
chr1	222573801	222573900	11	0	6.15239	0	11	6.15239	0	0	6.35799	-0.997463	0.00242129
chr1	222573901	222574000	13	1	7.27101	0.829028	13	7.27101	1	0.829028	3.31037	-0.734861	0.00444385
chr1	222574001	222574100	14	1	7.83032	0.829028	14	7.83032	1	0.829028	3.41622	-0.658391	0.00250381
chr1	222574101	222574200	16	2	8.94893	1.65806	16	8.94893	2	1.65806	2.68305	-0.447199	0.00339444
chr1	222624601	222624700	14	1	7.83032	0.829028	14	7.83032	1	0.829028	3.41622	-0.658391	0.00250381
chr1	223141201	223141300	13	1	7.27101	0.829028	13	7.27101	1	0.829028	3.31037	-0.734861	0.00444385
chr1	223234601	223234700	10	0	5.59308	0	10	5.59308	0	0	6.22225	-1.09532	0.00464265
chr1	223332901	223333000	13	1	7.27101	0.829028	13	7.27101	1	0.829028	3.31037	-0.734861	0.00444385
chr1	223333001	223333100	17	2	9.50824	1.65806	17	9.50824	2	1.65806	2.7698	-0.384477	0.00200946
chr1	223333101	223333200	17	2	9.50824	1.65806	17	9.50824	2	1.65806	2.7698	-0.384477	0.00200946
chr1	223333201	223333300	16	2	8.94893	1.65806	16	8.94893	2	1.65806	2.68305	-0.447199	0.00339444
chr1	223502801	223502900	16	2	8.94893	1.65806	16	8.94893	2	1.65806	2.68305	-0.447199	0.00339444
chr1	223502901	223503000	33	9	18.4572	7.46125	33	18.4572	9	7.46125	1.61319	0.6123	0.00360939
chr1	223571801	223571900	18	3	10.0676	2.48708	18	10.0676	3	2.48708	2.29288	-0.263058	0.00394482
chr1	223571901	223572000	18	3	10.0676	2.48708	18	10.0676	3	2.48708	2.29288	-0.263058	0.00394482
chr1	223802701	223802800	12	0	6.7117	0	12	6.7117	0	0	6.48206	-0.905974	0.00126829
chr1	223802801	223802900	12	0	6.7117	0	12	6.7117	0	0	6.48206	-0.905974	0.00126829
chr1	223802901	223803000	10	0	5.59308	0	10	5.59308	0	0	6.22225	-1.09532	0.00464265
chr1	223964901	223965000	27	6	15.1013	4.97417	27	15.1013	6	4.97417	1.90095	0.298385	0.00418133
chr1	223965001	223965100	23	4	12.8641	3.31611	23	12.8641	4	3.31611	2.24243	0.0432835	0.00432709
chr1	224754701	224754800	0	8	0	6.63222	0	0	8	6.63222	-6.15032	-1.27586	0.00464265
chr1	225173301	225173400	10	0	5.59308	0	10	5.59308	0	0	6.22225	-1.09532	0.00464265
chr1	225357101	225357200	10	0	5.59308	0	10	5.59308	0	0	6.22225	-1.09532	0.00464265
chr1	225357201	225357300	10	0	5.59308	0	10	5.59308	0	0	6.22225	-1.09532	0.00464265
chr1	225727401	225727500	13	1	7.27101	0.829028	13	7.27101	1	0.829028	3.31037	-0.734861	0.00444385
chr1	225727501	225727600	13	1	7.27101	0.829028	13	7.27101	1	0.829028	3.31037	-0.734861	0.00444385
chr1	225778301	225778400	25	5	13.9827	4.14514	25	13.9827	5	4.14514	2.04815	0.176469	0.00429585
chr1	226742401	226742500	10	0	5.59308	0	10	5.59308	0	0	6.22225	-1.09532	0.00464265
chr1	227006101	227006200	14	1	7.83032	0.829028	14	7.83032	1	0.829028	3.41622	-0.658391	0.00250381
chr1	227006201	227006300	15	1	8.38963	0.829028	15	8.38963	1	0.829028	3.51483	-0.585873	0.00141036
chr1	227113101	227113200	11	0	6.15239	0	11	6.15239	0	0	6.35799	-0.997463	0.00242129
chr1	227923901	227924000	22	3	12.3048	2.48708	22	12.3048	3	2.48708	2.58043	-0.0540735	0.00169524
chr1	228124701	228124800	16	1	8.94893	0.829028	16	8.94893	1	0.829028	3.60713	-0.516918	0.000794618
chr1	228124801	228124900	15	1	8.38963	0.829028	15	8.38963	1	0.829028	3.51483	-0.585873	0.00141036
chr1	228124901	228125000	11	0	6.15239	0	11	6.15239	0	0	6.35799	-0.997463	0.00242129
chr1	228375601	228375700	10	0	5.59308	0	10	5.59308	0	0	6.22225	-1.09532	0.00464265
chr1	228753301	228753400	68	26	38.033	21.5547	68	38.033	26	21.5547	1.13457	1.70221	0.0038877
chr1	228759301	228759400	21	3	11.7455	2.48708	21	11.7455	3	2.48708	2.51373	-0.10347	0.00268219
chr1	228759401	228759500	21	3	11.7455	2.48708	21	11.7455	3	2.48708	2.51373	-0.10347	0.00268219
chr1	228772201	228772300	17	2	9.50824	1.65806	17	9.50824	2	1.65806	2.7698	-0.384477	0.00200946
chr1	228817101	228817200	29	7	16.2199	5.80319	29	16.2199	7	5.80319	1.78501	0.41079	0.00401524
chr1	228817301	228817400	21	2	11.7455	1.65806	21	11.7455	2	1.65806	3.07247	-0.158375	0.000243751
chr1	229063701	229063800	14	1	7.83032	0.829028	14	7.83032	1	0.829028	3.41622	-0.658391	0.00250381
chr1	229063801	229063900	14	1	7.83032	0.829028	14	7.83032	1	0.829028	3.41622	-0.658391	0.00250381
chr1	229063901	229064000	13	1	7.27101	0.829028	13	7.27101	1	0.829028	3.31037	-0.734861	0.00444385
chr1	229106201	229106300	11	0	6.15239	0	11	6.15239	0	0	6.35799	-0.997463	0.00242129
chr1	229801301	229801400	11	0	6.15239	0	11	6.15239	0	0	6.35799	-0.997463	0.00242129
chr1	229801401	229801500	13	1	7.27101	0.829028	13	7.27101	1	0.829028	3.31037	-0.734861	0.00444385
chr1	229801501	229801600	13	1	7.27101	0.829028	13	7.27101	1	0.829028	3.31037	-0.734861	0.00444385
chr1	230036701	230036800	10	0	5.59308	0	10	5.59308	0	0	6.22225	-1.09532	0.00464265
chr1	230291501	230291600	13	0	7.27101	0	13	7.27101	0	0	6.59629	-0.820075	0.000667207
chr1	230743601	230743700	11	0	6.15239	0	11	6.15239	0	0	6.35799	-0.997463	0.00242129
chr1	231456001	231456100	11	0	6.15239	0	11	6.15239	0	0	6.35799	-0.997463	0.00242129
chr1	231456101	231456200	13	0	7.27101	0	13	7.27101	0	0	6.59629	-0.820075	0.000667207
chr1	231456201	231456300	14	0	7.83032	0	14	7.83032	0	0	6.70214	-0.739124	0.000352487
chr1	233199201	233199300	10	0	5.59308	0	10	5.59308	0	0	6.22225	-1.09532	0.00464265
chr1	235370701	235370800	10	0	5.59308	0	10	5.59308	0	0	6.22225	-1.09532	0.00464265
chr1	235704101	235704200	12	0	6.7117	0	12	6.7117	0	0	6.48206	-0.905974	0.00126829
chr1	235704201	235704300	12	0	6.7117	0	12	6.7117	0	0	6.48206	-0.905974	0.00126829
chr1	235760801	235760900	10	0	5.59308	0	10	5.59308	0	0	6.22225	-1.09532	0.00464265
chr1	235928801	235928900	14	1	7.83032	0.829028	14	7.83032	1	0.829028	3.41622	-0.658391	0.00250381
chr1	236303201	236303300	0	8	0	6.63222	0	0	8	6.63222	-6.15032	-1.27586	0.00464265
chr1	236309501	236309600	13	0	7.27101	0	13	7.27101	0	0	6.59629	-0.820075	0.000667207
chr1	236309601	236309700	13	0	7.27101	0	13	7.27101	0	0	6.59629	-0.820075	0.000667207
chr1	236309701	236309800	12	0	6.7117	0	12	6.7117	0	0	6.48206	-0.905974	0.00126829
chr1	236640801	236640900	16	2	8.94893	1.65806	16	8.94893	2	1.65806	2.68305	-0.447199	0.00339444
chr1	236877801	236877900	4	19	2.23723	15.7515	4	2.23723	19	15.7515	-2.45742	-0.0951676	0.000910749
chr1	236877901	236878000	3	18	1.67793	14.9225	3	1.67793	18	14.9225	-2.77924	-0.205546	0.00148807
chr1	236878001	236878100	1	17	0.559308	14.0935	1	0.559308	17	14.0935	-4.16247	-0.386888	0.000142819
chr1	236878101	236878200	1	13	0.559308	10.7774	1	0.559308	13	10.7774	-3.7784	-0.683319	0.00141036
chr1	236903301	236903400	18	3	10.0676	2.48708	18	10.0676	3	2.48708	2.29288	-0.263058	0.00394482
chr1	237414701	237414800	13	0	7.27101	0	13	7.27101	0	0	6.59629	-0.820075	0.000667207
chr1	237489201	237489300	11	0	6.15239	0	11	6.15239	0	0	6.35799	-0.997463	0.00242129
chr1	237489301	237489400	10	0	5.59308	0	10	5.59308	0	0	6.22225	-1.09532	0.00464265
chr1	237636801	237636900	11	0	6.15239	0	11	6.15239	0	0	6.35799	-0.997463	0.00242129
chr1	238449801	238449900	11	0	6.15239	0	11	6.15239	0	0	6.35799	-0.997463	0.00242129
chr1	238449901	238450000	12	0	6.7117	0	12	6.7117	0	0	6.48206	-0.905974	0.00126829
chr1	238527001	238527100	0	9	0	7.46125	0	0	9	7.46125	-6.31799	-1.15821	0.00242129
chr1	239304901	239305000	11	0	6.15239	0	11	6.15239	0	0	6.35799	-0.997463	0.00242129
chr1	239360901	239361000	10	0	5.59308	0	10	5.59308	0	0	6.22225	-1.09532	0.00464265
chr1	239612801	239612900	1	12	0.559308	9.94833	1	0.559308	12	9.94833	-3.66397	-0.767665	0.00250381
chr1	239878701	239878800	13	1	7.27101	0.829028	13	7.27101	1	0.829028	3.31037	-0.734861	0.00444385
chr1	239981001	239981100	16	2	8.94893	1.65806	16	8.94893	2	1.65806	2.68305	-0.447199	0.00339444
chr1	239997401	239997500	12	0	6.7117	0	12	6.7117	0	0	6.48206	-0.905974	0.00126829
chr1	240111501	240111600	13	1	7.27101	0.829028	13	7.27101	1	0.829028	3.31037	-0.734861	0.00444385
chr1	240111601	240111700	11	0	6.15239	0	11	6.15239	0	0	6.35799	-0.997463	0.00242129
chr1	240168001	240168100	11	0	6.15239	0	11	6.15239	0	0	6.35799	-0.997463	0.00242129
chr1	240338901	240339000	10	0	5.59308	0	10	5.59308	0	0	6.22225	-1.09532	0.00464265
chr1	240371301	240371400	0	9	0	7.46125	0	0	9	7.46125	-6.31799	-1.15821	0.00242129
chr1	240654201	240654300	10	0	5.59308	0	10	5.59308	0	0	6.22225	-1.09532	0.00464265
chr1	240670101	240670200	13	1	7.27101	0.829028	13	7.27101	1	0.829028	3.31037	-0.734861	0.00444385
chr1	241170101	241170200	10	0	5.59308	0	10	5.59308	0	0	6.22225	-1.09532	0.00464265
chr1	241236401	241236500	11	0	6.15239	0	11	6.15239	0	0	6.35799	-0.997463	0.00242129
chr1	241236501	241236600	11	0	6.15239	0	11	6.15239	0	0	6.35799	-0.997463	0.00242129
chr1	241673501	241673600	10	0	5.59308	0	10	5.59308	0	0	6.22225	-1.09532	0.00464265
chr1	241997001	241997100	0	8	0	6.63222	0	0	8	6.63222	-6.15032	-1.27586	0.00464265
chr1	242409701	242409800	11	0	6.15239	0	11	6.15239	0	0	6.35799	-0.997463	0.00242129
chr1	242780101	242780200	11	0	6.15239	0	11	6.15239	0	0	6.35799	-0.997463	0.00242129
chr1	242780201	242780300	13	1	7.27101	0.829028	13	7.27101	1	0.829028	3.31037	-0.734861	0.00444385
chr1	242780301	242780400	13	1	7.27101	0.829028	13	7.27101	1	0.829028	3.31037	-0.734861	0.00444385
chr1	242949501	242949600	13	1	7.27101	0.829028	13	7.27101	1	0.829028	3.31037	-0.734861	0.00444385
chr1	244024001	244024100	18	3	10.0676	2.48708	18	10.0676	3	2.48708	2.29288	-0.263058	0.00394482
chr1	244024101	244024200	16	2	8.94893	1.65806	16	8.94893	2	1.65806	2.68305	-0.447199	0.00339444
chr1	245470101	245470200	13	1	7.27101	0.829028	13	7.27101	1	0.829028	3.31037	-0.734861	0.00444385
chr1	245595301	245595400	14	1	7.83032	0.829028	14	7.83032	1	0.829028	3.41622	-0.658391	0.00250381
chr1	245595401	245595500	14	1	7.83032	0.829028	14	7.83032	1	0.829028	3.41622	-0.658391	0.00250381
chr1	246180001	246180100	10	0	5.59308	0	10	5.59308	0	0	6.22225	-1.09532	0.00464265
chr1	246316701	246316800	13	1	7.27101	0.829028	13	7.27101	1	0.829028	3.31037	-0.734861	0.00444385
chr1	246561001	246561100	13	1	7.27101	0.829028	13	7.27101	1	0.829028	3.31037	-0.734861	0.00444385
chr1	246561101	246561200	14	1	7.83032	0.829028	14	7.83032	1	0.829028	3.41622	-0.658391	0.00250381
chr1	246561201	246561300	14	1	7.83032	0.829028	14	7.83032	1	0.829028	3.41622	-0.658391	0.00250381
chr1	247026701	247026800	11	0	6.15239	0	11	6.15239	0	0	6.35799	-0.997463	0.00242129
chr1	247298601	247298700	16	2	8.94893	1.65806	16	8.94893	2	1.65806	2.68305	-0.447199	0.00339444
chr1	248033101	248033200	14	1	7.83032	0.829028	14	7.83032	1	0.829028	3.41622	-0.658391	0.00250381
chr1	248033201	248033300	14	1	7.83032	0.829028	14	7.83032	1	0.829028	3.41622	-0.658391	0.00250381
chr1	248033301	248033400	15	1	8.38963	0.829028	15	8.38963	1	0.829028	3.51483	-0.585873	0.00141036
chr1	248033401	248033500	14	1	7.83032	0.829028	14	7.83032	1	0.829028	3.41622	-0.658391	0.00250381
chr1	248034001	248034100	13	1	7.27101	0.829028	13	7.27101	1	0.829028	3.31037	-0.734861	0.00444385
chr1	248149601	248149700	0	8	0	6.63222	0	0	8	6.63222	-6.15032	-1.27586	0.00464265
chr1	248504101	248504200	12	0	6.7117	0	12	6.7117	0	0	6.48206	-0.905974	0.00126829
chr1	248504201	248504300	10	0	5.59308	0	10	5.59308	0	0	6.22225	-1.09532	0.00464265
chr1	248839701	248839800	11	0	6.15239	0	11	6.15239	0	0	6.35799	-0.997463	0.00242129
chr1	249066901	249067000	13	1	7.27101	0.829028	13	7.27101	1	0.829028	3.31037	-0.734861	0.00444385
chr1	249072101	249072200	11	0	6.15239	0	11	6.15239	0	0	6.35799	-0.997463	0.00242129
chr1	249072201	249072300	11	0	6.15239	0	11	6.15239	0	0	6.35799	-0.997463	0.00242129
chr1	249072301	249072400	10	0	5.59308	0	10	5.59308	0	0	6.22225	-1.09532	0.00464265
chr2	348001	348100	10	0	5.59308	0	10	5.59308	0	0	6.22225	-1.09532	0.00464265
chr2	592401	592500	10	0	5.59308	0	10	5.59308	0	0	6.22225	-1.09532	0.00464265
chr2	592501	592600	10	0	5.59308	0	10	5.59308	0	0	6.22225	-1.09532	0.00464265
chr2	665301	665400	22	3	12.3048	2.48708	22	12.3048	3	2.48708	2.58043	-0.0540735	0.00169524
chr2	908201	908300	11	0	6.15239	0	11	6.15239	0	0	6.35799	-0.997463	0.00242129
chr2	1310801	1310900	31	6	17.3386	4.97417	31	17.3386	6	4.97417	2.09933	0.442288	0.000857787
chr2	1310901	1311000	39	9	21.813	7.46125	39	21.813	9	7.46125	1.85329	0.783633	0.000612799
chr2	1311001	1311100	32	8	17.8979	6.63222	32	17.8979	8	6.63222	1.73665	0.547219	0.00266073
chr2	1311101	1311200	27	6	15.1013	4.97417	27	15.1013	6	4.97417	1.90095	0.298385	0.00418133
chr2	1651701	1651800	11	0	6.15239	0	11	6.15239	0	0	6.35799	-0.997463	0.00242129
chr2	1707101	1707200	14	1	7.83032	0.829028	14	7.83032	1	0.829028	3.41622	-0.658391	0.00250381
chr2	2042401	2042500	10	0	5.59308	0	10	5.59308	0	0	6.22225	-1.09532	0.00464265
chr2	2784601	2784700	52	14	29.084	11.6064	52	29.084	14	11.6064	1.63612	1.21081	0.000543102
chr2	2952401	2952500	14	1	7.83032	0.829028	14	7.83032	1	0.829028	3.41622	-0.658391	0.00250381
chr2	2952501	2952600	14	1	7.83032	0.829028	14	7.83032	1	0.829028	3.41622	-0.658391	0.00250381
chr2	2952601	2952700	15	1	8.38963	0.829028	15	8.38963	1	0.829028	3.51483	-0.585873	0.00141036
chr2	3367101	3367200	10	0	5.59308	0	10	5.59308	0	0	6.22225	-1.09532	0.00464265
chr2	3668201	3668300	10	0	5.59308	0	10	5.59308	0	0	6.22225	-1.09532	0.00464265
chr2	3799501	3799600	10	0	5.59308	0	10	5.59308	0	0	6.22225	-1.09532	0.00464265
chr2	3966801	3966900	12	0	6.7117	0	12	6.7117	0	0	6.48206	-0.905974	0.00126829
chr2	3966901	3967000	10	0	5.59308	0	10	5.59308	0	0	6.22225	-1.09532	0.00464265
chr2	4132901	4133000	10	0	5.59308	0	10	5.59308	0	0	6.22225	-1.09532	0.00464265
chr2	4755601	4755700	0	9	0	7.46125	0	0	9	7.46125	-6.31799	-1.15821	0.00242129
chr2	4821101	4821200	12	0	6.7117	0	12	6.7117	0	0	6.48206	-0.905974	0.00126829
chr2	5120401	5120500	10	0	5.59308	0	10	5.59308	0	0	6.22225	-1.09532	0.00464265
chr2	5807901	5808000	15	35	8.38963	29.016	15	8.38963	35	29.016	-1.4631	0.905391	0.00216503
chr2	6329301	6329400	0	9	0	7.46125	0	0	9	7.46125	-6.31799	-1.15821	0.00242129
chr2	8200601	8200700	10	0	5.59308	0	10	5.59308	0	0	6.22225	-1.09532	0.00464265
chr2	8570001	8570100	18	3	10.0676	2.48708	18	10.0676	3	2.48708	2.29288	-0.263058	0.00394482
chr2	8570101	8570200	14	0	7.83032	0	14	7.83032	0	0	6.70214	-0.739124	0.000352487
chr2	8634001	8634100	10	0	5.59308	0	10	5.59308	0	0	6.22225	-1.09532	0.00464265
chr2	8634101	8634200	10	0	5.59308	0	10	5.59308	0	0	6.22225	-1.09532	0.00464265
chr2	8758401	8758500	10	0	5.59308	0	10	5.59308	0	0	6.22225	-1.09532	0.00464265
chr2	8925401	8925500	1	11	0.559308	9.11931	1	0.559308	11	9.11931	-3.53968	-0.85708	0.00444385
chr2	9118101	9118200	13	1	7.27101	0.829028	13	7.27101	1	0.829028	3.31037	-0.734861	0.00444385
chr2	9546101	9546200	14	1	7.83032	0.829028	14	7.83032	1	0.829028	3.41622	-0.658391	0.00250381
chr2	9546201	9546300	18	2	10.0676	1.65806	18	10.0676	2	1.65806	2.85163	-0.324442	0.00118753
chr2	9546301	9546400	16	2	8.94893	1.65806	16	8.94893	2	1.65806	2.68305	-0.447199	0.00339444
chr2	10735201	10735300	16	2	8.94893	1.65806	16	8.94893	2	1.65806	2.68305	-0.447199	0.00339444
chr2	10847101	10847200	17	2	9.50824	1.65806	17	9.50824	2	1.65806	2.7698	-0.384477	0.00200946
chr2	11140601	11140700	11	0	6.15239	0	11	6.15239	0	0	6.35799	-0.997463	0.00242129
chr2	11140701	11140800	13	1	7.27101	0.829028	13	7.27101	1	0.829028	3.31037	-0.734861	0.00444385
chr2	12101501	12101600	10	0	5.59308	0	10	5.59308	0	0	6.22225	-1.09532	0.00464265
chr2	12261001	12261100	14	1	7.83032	0.829028	14	7.83032	1	0.829028	3.41622	-0.658391	0.00250381
chr2	12261101	12261200	13	0	7.27101	0	13	7.27101	0	0	6.59629	-0.820075	0.000667207
chr2	13074801	13074900	11	0	6.15239	0	11	6.15239	0	0	6.35799	-0.997463	0.00242129
chr2	13523701	13523800	14	1	7.83032	0.829028	14	7.83032	1	0.829028	3.41622	-0.658391	0.00250381
chr2	13740601	13740700	11	0	6.15239	0	11	6.15239	0	0	6.35799	-0.997463	0.00242129
chr2	13740701	13740800	13	0	7.27101	0	13	7.27101	0	0	6.59629	-0.820075	0.000667207
chr2	13740801	13740900	10	0	5.59308	0	10	5.59308	0	0	6.22225	-1.09532	0.00464265
chr2	13740901	13741000	10	0	5.59308	0	10	5.59308	0	0	6.22225	-1.09532	0.00464265
chr2	13741001	13741100	10	0	5.59308	0	10	5.59308	0	0	6.22225	-1.09532	0.00464265
chr2	13889901	13890000	11	0	6.15239	0	11	6.15239	0	0	6.35799	-0.997463	0.00242129
chr2	14945501	14945600	10	0	5.59308	0	10	5.59308	0	0	6.22225	-1.09532	0.00464265
chr2	15345301	15345400	12	0	6.7117	0	12	6.7117	0	0	6.48206	-0.905974	0.00126829
chr2	15345401	15345500	14	0	7.83032	0	14	7.83032	0	0	6.70214	-0.739124	0.000352487
chr2	15345501	15345600	16	1	8.94893	0.829028	16	8.94893	1	0.829028	3.60713	-0.516918	0.000794618
chr2	15430101	15430200	7	22	3.91516	18.2386	7	3.91516	22	18.2386	-1.88084	0.192599	0.00285251
chr2	15430201	15430300	7	21	3.91516	17.4096	7	3.91516	21	17.4096	-1.81408	0.14674	0.00429585
chr2	15430301	15430400	6	21	3.35585	17.4096	6	3.35585	21	17.4096	-2.0319	0.102948	0.00182283
chr2	15560501	15560600	13	0	7.27101	0	13	7.27101	0	0	6.59629	-0.820075	0.000667207
chr2	15603901	15604000	13	1	7.27101	0.829028	13	7.27101	1	0.829028	3.31037	-0.734861	0.00444385
chr2	15646001	15646100	18	3	10.0676	2.48708	18	10.0676	3	2.48708	2.29288	-0.263058	0.00394482
chr2	15883901	15884000	11	0	6.15239	0	11	6.15239	0	0	6.35799	-0.997463	0.00242129
chr2	15884001	15884100	10	0	5.59308	0	10	5.59308	0	0	6.22225	-1.09532	0.00464265
chr2	16181601	16181700	2	15	1.11862	12.4354	2	1.11862	15	12.4354	-3.07209	-0.459757	0.00200946
chr2	16209201	16209300	17	2	9.50824	1.65806	17	9.50824	2	1.65806	2.7698	-0.384477	0.00200946
chr2	16775101	16775200	10	0	5.59308	0	10	5.59308	0	0	6.22225	-1.09532	0.00464265
chr2	16863901	16864000	13	1	7.27101	0.829028	13	7.27101	1	0.829028	3.31037	-0.734861	0.00444385
chr2	16864001	16864100	14	1	7.83032	0.829028	14	7.83032	1	0.829028	3.41622	-0.658391	0.00250381
chr2	16864101	16864200	10	0	5.59308	0	10	5.59308	0	0	6.22225	-1.09532	0.00464265
chr2	18325401	18325500	0	10	0	8.29028	0	0	10	8.29028	-6.46818	-1.0492	0.00126829
chr2	18656901	18657000	18	2	10.0676	1.65806	18	10.0676	2	1.65806	2.85163	-0.324442	0.00118753
chr2	19509301	19509400	10	0	5.59308	0	10	5.59308	0	0	6.22225	-1.09532	0.00464265
chr2	19643501	19643600	15	1	8.38963	0.829028	15	8.38963	1	0.829028	3.51483	-0.585873	0.00141036
chr2	19912701	19912800	17	0	9.50824	0	17	9.50824	0	0	6.9798	-0.520973	5.33e-05
chr2	19912801	19912900	19	0	10.6269	0	19	10.6269	0	0	7.13906	-0.392337	1.54e-05
chr2	19912901	19913000	12	0	6.7117	0	12	6.7117	0	0	6.48206	-0.905974	0.00126829
chr2	19913001	19913100	10	0	5.59308	0	10	5.59308	0	0	6.22225	-1.09532	0.00464265
chr2	20999401	20999500	10	0	5.59308	0	10	5.59308	0	0	6.22225	-1.09532	0.00464265
chr2	21012901	21013000	0	9	0	7.46125	0	0	9	7.46125	-6.31799	-1.15821	0.00242129
chr2	21553201	21553300	0	10	0	8.29028	0	0	10	8.29028	-6.46818	-1.0492	0.00126829
chr2	21575801	21575900	10	0	5.59308	0	10	5.59308	0	0	6.22225	-1.09532	0.00464265
chr2	22469101	22469200	13	0	7.27101	0	13	7.27101	0	0	6.59629	-0.820075	0.000667207
chr2	22469201	22469300	13	0	7.27101	0	13	7.27101	0	0	6.59629	-0.820075	0.000667207
chr2	22469301	22469400	11	0	6.15239	0	11	6.15239	0	0	6.35799	-0.997463	0.00242129
chr2	22603201	22603300	21	3	11.7455	2.48708	21	11.7455	3	2.48708	2.51373	-0.10347	0.00268219
chr2	22659501	22659600	10	0	5.59308	0	10	5.59308	0	0	6.22225	-1.09532	0.00464265
chr2	23017101	23017200	11	0	6.15239	0	11	6.15239	0	0	6.35799	-0.997463	0.00242129
chr2	23640101	23640200	14	1	7.83032	0.829028	14	7.83032	1	0.829028	3.41622	-0.658391	0.00250381
chr2	23782801	23782900	13	1	7.27101	0.829028	13	7.27101	1	0.829028	3.31037	-0.734861	0.00444385
chr2	23954201	23954300	1	12	0.559308	9.94833	1	0.559308	12	9.94833	-3.66397	-0.767665	0.00250381
chr2	23954301	23954400	1	12	0.559308	9.94833	1	0.559308	12	9.94833	-3.66397	-0.767665	0.00250381
chr2	23954401	23954500	0	11	0	9.11931	0	0	11	9.11931	-6.6042	-0.947653	0.000667207
chr2	24094101	24094200	23	4	12.8641	3.31611	23	12.8641	4	3.31611	2.24243	0.0432835	0.00432709
chr2	24094201	24094300	20	3	11.1862	2.48708	20	11.1862	3	2.48708	2.44381	-0.154672	0.00423033
chr2	24291901	24292000	0	8	0	6.63222	0	0	8	6.63222	-6.15032	-1.27586	0.00464265
chr2	24292001	24292100	0	8	0	6.63222	0	0	8	6.63222	-6.15032	-1.27586	0.00464265
chr2	24417501	24417600	13	1	7.27101	0.829028	13	7.27101	1	0.829028	3.31037	-0.734861	0.00444385
chr2	25920901	25921000	11	0	6.15239	0	11	6.15239	0	0	6.35799	-0.997463	0.00242129
chr2	27324301	27324400	10	0	5.59308	0	10	5.59308	0	0	6.22225	-1.09532	0.00464265
chr2	27345501	27345600	18	3	10.0676	2.48708	18	10.0676	3	2.48708	2.29288	-0.263058	0.00394482
chr2	27789101	27789200	22	3	12.3048	2.48708	22	12.3048	3	2.48708	2.58043	-0.0540735	0.00169524
chr2	27789201	27789300	30	4	16.7793	3.31611	30	16.7793	4	3.31611	2.62378	0.329385	0.000200837
chr2	27789301	27789400	27	3	15.1013	2.48708	27	15.1013	3	2.48708	2.87424	0.169748	0.000264517
chr2	27789401	27789500	22	3	12.3048	2.48708	22	12.3048	3	2.48708	2.58043	-0.0540735	0.00169524
chr2	28646901	28647000	15	1	8.38963	0.829028	15	8.38963	1	0.829028	3.51483	-0.585873	0.00141036
chr2	28647001	28647100	24	4	13.4234	3.31611	24	13.4234	4	3.31611	2.30347	0.0879087	0.0028132
chr2	30130801	30130900	13	1	7.27101	0.829028	13	7.27101	1	0.829028	3.31037	-0.734861	0.00444385
chr2	31267701	31267800	10	0	5.59308	0	10	5.59308	0	0	6.22225	-1.09532	0.00464265
chr2	31273001	31273100	10	0	5.59308	0	10	5.59308	0	0	6.22225	-1.09532	0.00464265
chr2	31273101	31273200	14	1	7.83032	0.829028	14	7.83032	1	0.829028	3.41622	-0.658391	0.00250381
chr2	31582601	31582700	10	0	5.59308	0	10	5.59308	0	0	6.22225	-1.09532	0.00464265
chr2	32846901	32847000	10	0	5.59308	0	10	5.59308	0	0	6.22225	-1.09532	0.00464265
chr2	33079201	33079300	10	0	5.59308	0	10	5.59308	0	0	6.22225	-1.09532	0.00464265
chr2	33340301	33340400	10	0	5.59308	0	10	5.59308	0	0	6.22225	-1.09532	0.00464265
chr2	33466301	33466400	12	0	6.7117	0	12	6.7117	0	0	6.48206	-0.905974	0.00126829
chr2	33466401	33466500	13	0	7.27101	0	13	7.27101	0	0	6.59629	-0.820075	0.000667207
chr2	33466501	33466600	12	0	6.7117	0	12	6.7117	0	0	6.48206	-0.905974	0.00126829
chr2	33466601	33466700	11	0	6.15239	0	11	6.15239	0	0	6.35799	-0.997463	0.00242129
chr2	33704401	33704500	1	11	0.559308	9.11931	1	0.559308	11	9.11931	-3.53968	-0.85708	0.00444385
chr2	33704501	33704600	0	10	0	8.29028	0	0	10	8.29028	-6.46818	-1.0492	0.00126829
chr2	34066901	34067000	16	2	8.94893	1.65806	16	8.94893	2	1.65806	2.68305	-0.447199	0.00339444
chr2	34067001	34067100	24	4	13.4234	3.31611	24	13.4234	4	3.31611	2.30347	0.0879087	0.0028132
chr2	34179201	34179300	18	3	10.0676	2.48708	18	10.0676	3	2.48708	2.29288	-0.263058	0.00394482
chr2	34179301	34179400	18	3	10.0676	2.48708	18	10.0676	3	2.48708	2.29288	-0.263058	0.00394482
chr2	34346601	34346700	10	0	5.59308	0	10	5.59308	0	0	6.22225	-1.09532	0.00464265
chr2	34346701	34346800	10	0	5.59308	0	10	5.59308	0	0	6.22225	-1.09532	0.00464265
chr2	35795201	35795300	0	8	0	6.63222	0	0	8	6.63222	-6.15032	-1.27586	0.00464265
chr2	35994201	35994300	11	0	6.15239	0	11	6.15239	0	0	6.35799	-0.997463	0.00242129
chr2	36030601	36030700	13	1	7.27101	0.829028	13	7.27101	1	0.829028	3.31037	-0.734861	0.00444385
chr2	36948501	36948600	18	3	10.0676	2.48708	18	10.0676	3	2.48708	2.29288	-0.263058	0.00394482
chr2	37235201	37235300	11	0	6.15239	0	11	6.15239	0	0	6.35799	-0.997463	0.00242129
chr2	37888101	37888200	10	0	5.59308	0	10	5.59308	0	0	6.22225	-1.09532	0.00464265
chr2	37920101	37920200	18	3	10.0676	2.48708	18	10.0676	3	2.48708	2.29288	-0.263058	0.00394482
chr2	38325701	38325800	22	3	12.3048	2.48708	22	12.3048	3	2.48708	2.58043	-0.0540735	0.00169524
chr2	38668301	38668400	10	0	5.59308	0	10	5.59308	0	0	6.22225	-1.09532	0.00464265
chr2	38803601	38803700	11	0	6.15239	0	11	6.15239	0	0	6.35799	-0.997463	0.00242129
chr2	39363401	39363500	10	0	5.59308	0	10	5.59308	0	0	6.22225	-1.09532	0.00464265
chr2	40251901	40252000	10	0	5.59308	0	10	5.59308	0	0	6.22225	-1.09532	0.00464265
chr2	40896401	40896500	7	22	3.91516	18.2386	7	3.91516	22	18.2386	-1.88084	0.192599	0.00285251
chr2	40896501	40896600	1	12	0.559308	9.94833	1	0.559308	12	9.94833	-3.66397	-0.767665	0.00250381
chr2	40927601	40927700	16	2	8.94893	1.65806	16	8.94893	2	1.65806	2.68305	-0.447199	0.00339444
chr2	41835801	41835900	12	0	6.7117	0	12	6.7117	0	0	6.48206	-0.905974	0.00126829
chr2	41836001	41836100	16	2	8.94893	1.65806	16	8.94893	2	1.65806	2.68305	-0.447199	0.00339444
chr2	42230901	42231000	10	0	5.59308	0	10	5.59308	0	0	6.22225	-1.09532	0.00464265
chr2	42267701	42267800	13	0	7.27101	0	13	7.27101	0	0	6.59629	-0.820075	0.000667207
chr2	42333901	42334000	17	2	9.50824	1.65806	17	9.50824	2	1.65806	2.7698	-0.384477	0.00200946
chr2	43558701	43558800	18	3	10.0676	2.48708	18	10.0676	3	2.48708	2.29288	-0.263058	0.00394482
chr2	43971701	43971800	10	0	5.59308	0	10	5.59308	0	0	6.22225	-1.09532	0.00464265
chr2	44251101	44251200	11	0	6.15239	0	11	6.15239	0	0	6.35799	-0.997463	0.00242129
chr2	44326401	44326500	10	0	5.59308	0	10	5.59308	0	0	6.22225	-1.09532	0.00464265
chr2	45357201	45357300	10	0	5.59308	0	10	5.59308	0	0	6.22225	-1.09532	0.00464265
chr2	45357301	45357400	15	1	8.38963	0.829028	15	8.38963	1	0.829028	3.51483	-0.585873	0.00141036
chr2	45357401	45357500	15	1	8.38963	0.829028	15	8.38963	1	0.829028	3.51483	-0.585873	0.00141036
chr2	45367001	45367100	1	11	0.559308	9.11931	1	0.559308	11	9.11931	-3.53968	-0.85708	0.00444385
chr2	46646301	46646400	10	0	5.59308	0	10	5.59308	0	0	6.22225	-1.09532	0.00464265
chr2	46684001	46684100	10	0	5.59308	0	10	5.59308	0	0	6.22225	-1.09532	0.00464265
chr2	47498901	47499000	0	9	0	7.46125	0	0	9	7.46125	-6.31799	-1.15821	0.00242129
chr2	47574701	47574800	17	1	9.50824	0.829028	17	9.50824	1	0.829028	3.69388	-0.451193	0.000447975
chr2	47574801	47574900	16	1	8.94893	0.829028	16	8.94893	1	0.829028	3.60713	-0.516918	0.000794618
chr2	47574901	47575000	14	1	7.83032	0.829028	14	7.83032	1	0.829028	3.41622	-0.658391	0.00250381
chr2	47811101	47811200	13	1	7.27101	0.829028	13	7.27101	1	0.829028	3.31037	-0.734861	0.00444385
chr2	47962801	47962900	12	0	6.7117	0	12	6.7117	0	0	6.48206	-0.905974	0.00126829
chr2	49056101	49056200	13	1	7.27101	0.829028	13	7.27101	1	0.829028	3.31037	-0.734861	0.00444385
chr2	49056201	49056300	11	0	6.15239	0	11	6.15239	0	0	6.35799	-0.997463	0.00242129
chr2	49056301	49056400	11	0	6.15239	0	11	6.15239	0	0	6.35799	-0.997463	0.00242129
chr2	49375801	49375900	13	1	7.27101	0.829028	13	7.27101	1	0.829028	3.31037	-0.734861	0.00444385
chr2	49540001	49540100	14	1	7.83032	0.829028	14	7.83032	1	0.829028	3.41622	-0.658391	0.00250381
chr2	49540801	49540900	11	0	6.15239	0	11	6.15239	0	0	6.35799	-0.997463	0.00242129
chr2	49540901	49541000	11	0	6.15239	0	11	6.15239	0	0	6.35799	-0.997463	0.00242129
chr2	51016601	51016700	20	1	11.1862	0.829028	20	11.1862	1	0.829028	3.92663	-0.270685	8.08e-05
chr2	51016701	51016800	19	2	10.6269	1.65806	19	10.6269	2	1.65806	2.92906	-0.266873	0.000700954
chr2	51016801	51016900	17	1	9.50824	0.829028	17	9.50824	1	0.829028	3.69388	-0.451193	0.000447975
chr2	51241101	51241200	13	1	7.27101	0.829028	13	7.27101	1	0.829028	3.31037	-0.734861	0.00444385
chr2	51241201	51241300	13	0	7.27101	0	13	7.27101	0	0	6.59629	-0.820075	0.000667207
chr2	51241301	51241400	11	0	6.15239	0	11	6.15239	0	0	6.35799	-0.997463	0.00242129
chr2	51241401	51241500	10	0	5.59308	0	10	5.59308	0	0	6.22225	-1.09532	0.00464265
chr2	53361801	53361900	8	23	4.47447	19.0676	8	4.47447	23	19.0676	-1.75543	0.276971	0.00418133
chr2	53362001	53362100	7	24	3.91516	19.8967	7	3.91516	24	19.8967	-2.00575	0.280299	0.00124544
chr2	53362101	53362200	3	17	1.67793	14.0935	3	1.67793	17	14.0935	-2.69731	-0.266054	0.0024261
chr2	54417901	54418000	14	1	7.83032	0.829028	14	7.83032	1	0.829028	3.41622	-0.658391	0.00250381
chr2	54984801	54984900	12	0	6.7117	0	12	6.7117	0	0	6.48206	-0.905974	0.00126829
chr2	55132601	55132700	10	0	5.59308	0	10	5.59308	0	0	6.22225	-1.09532	0.00464265
chr2	55365201	55365300	10	0	5.59308	0	10	5.59308	0	0	6.22225	-1.09532	0.00464265
chr2	56006701	56006800	13	1	7.27101	0.829028	13	7.27101	1	0.829028	3.31037	-0.734861	0.00444385
chr2	56446901	56447000	10	0	5.59308	0	10	5.59308	0	0	6.22225	-1.09532	0.00464265
chr2	56860201	56860300	16	2	8.94893	1.65806	16	8.94893	2	1.65806	2.68305	-0.447199	0.00339444
chr2	56894601	56894700	10	0	5.59308	0	10	5.59308	0	0	6.22225	-1.09532	0.00464265
chr2	57048201	57048300	10	0	5.59308	0	10	5.59308	0	0	6.22225	-1.09532	0.00464265
chr2	57699001	57699100	10	0	5.59308	0	10	5.59308	0	0	6.22225	-1.09532	0.00464265
chr2	57699101	57699200	11	0	6.15239	0	11	6.15239	0	0	6.35799	-0.997463	0.00242129
chr2	58883601	58883700	13	1	7.27101	0.829028	13	7.27101	1	0.829028	3.31037	-0.734861	0.00444385
chr2	58883701	58883800	13	1	7.27101	0.829028	13	7.27101	1	0.829028	3.31037	-0.734861	0.00444385
chr2	59317201	59317300	16	2	8.94893	1.65806	16	8.94893	2	1.65806	2.68305	-0.447199	0.00339444
chr2	59317301	59317400	15	1	8.38963	0.829028	15	8.38963	1	0.829028	3.51483	-0.585873	0.00141036
chr2	59435601	59435700	1	11	0.559308	9.11931	1	0.559308	11	9.11931	-3.53968	-0.85708	0.00444385
chr2	60203701	60203800	11	0	6.15239	0	11	6.15239	0	0	6.35799	-0.997463	0.00242129
chr2	60203801	60203900	10	0	5.59308	0	10	5.59308	0	0	6.22225	-1.09532	0.00464265
chr2	60624901	60625000	0	9	0	7.46125	0	0	9	7.46125	-6.31799	-1.15821	0.00242129
chr2	61163501	61163600	17	2	9.50824	1.65806	17	9.50824	2	1.65806	2.7698	-0.384477	0.00200946
chr2	61163601	61163700	16	2	8.94893	1.65806	16	8.94893	2	1.65806	2.68305	-0.447199	0.00339444
chr2	61328601	61328700	6	20	3.35585	16.5806	6	3.35585	20	16.5806	-1.9619	0.0541427	0.00432709
chr2	61328701	61328800	6	20	3.35585	16.5806	6	3.35585	20	16.5806	-1.9619	0.0541427	0.00432709
chr2	62514001	62514100	11	0	6.15239	0	11	6.15239	0	0	6.35799	-0.997463	0.00242129
chr2	62514101	62514200	10	0	5.59308	0	10	5.59308	0	0	6.22225	-1.09532	0.00464265
chr2	63442201	63442300	10	0	5.59308	0	10	5.59308	0	0	6.22225	-1.09532	0.00464265
chr2	63636501	63636600	10	0	5.59308	0	10	5.59308	0	0	6.22225	-1.09532	0.00464265
chr2	63772201	63772300	21	2	11.7455	1.65806	21	11.7455	2	1.65806	3.07247	-0.158375	0.000243751
chr2	63772301	63772400	26	5	14.542	4.14514	26	14.542	5	4.14514	2.10443	0.217158	0.00285251
chr2	65770601	65770700	10	0	5.59308	0	10	5.59308	0	0	6.22225	-1.09532	0.00464265
chr2	66222001	66222100	10	0	5.59308	0	10	5.59308	0	0	6.22225	-1.09532	0.00464265
chr2	66839801	66839900	10	0	5.59308	0	10	5.59308	0	0	6.22225	-1.09532	0.00464265
chr2	67633201	67633300	13	0	7.27101	0	13	7.27101	0	0	6.59629	-0.820075	0.000667207
chr2	67924501	67924600	10	0	5.59308	0	10	5.59308	0	0	6.22225	-1.09532	0.00464265
chr2	68473601	68473700	17	2	9.50824	1.65806	17	9.50824	2	1.65806	2.7698	-0.384477	0.00200946
chr2	68639101	68639200	11	0	6.15239	0	11	6.15239	0	0	6.35799	-0.997463	0.00242129
chr2	68639201	68639300	11	0	6.15239	0	11	6.15239	0	0	6.35799	-0.997463	0.00242129
chr2	68853001	68853100	11	0	6.15239	0	11	6.15239	0	0	6.35799	-0.997463	0.00242129
chr2	68998401	68998500	10	0	5.59308	0	10	5.59308	0	0	6.22225	-1.09532	0.00464265
chr2	69133001	69133100	11	0	6.15239	0	11	6.15239	0	0	6.35799	-0.997463	0.00242129
chr2	69603901	69604000	13	1	7.27101	0.829028	13	7.27101	1	0.829028	3.31037	-0.734861	0.00444385
chr2	69796001	69796100	18	2	10.0676	1.65806	18	10.0676	2	1.65806	2.85163	-0.324442	0.00118753
chr2	70094401	70094500	26	5	14.542	4.14514	26	14.542	5	4.14514	2.10443	0.217158	0.00285251
chr2	70094501	70094600	30	6	16.7793	4.97417	30	16.7793	6	4.97417	2.05223	0.407675	0.00128011
chr2	70094601	70094700	30	6	16.7793	4.97417	30	16.7793	6	4.97417	2.05223	0.407675	0.00128011
chr2	70094701	70094800	19	2	10.6269	1.65806	19	10.6269	2	1.65806	2.92906	-0.266873	0.000700954
chr2	70119101	70119200	10	0	5.59308	0	10	5.59308	0	0	6.22225	-1.09532	0.00464265
chr2	70985601	70985700	20	3	11.1862	2.48708	20	11.1862	3	2.48708	2.44381	-0.154672	0.00423033
chr2	71071601	71071700	10	0	5.59308	0	10	5.59308	0	0	6.22225	-1.09532	0.00464265
chr2	71162401	71162500	13	1	7.27101	0.829028	13	7.27101	1	0.829028	3.31037	-0.734861	0.00444385
chr2	71162501	71162600	14	1	7.83032	0.829028	14	7.83032	1	0.829028	3.41622	-0.658391	0.00250381
chr2	71162601	71162700	13	1	7.27101	0.829028	13	7.27101	1	0.829028	3.31037	-0.734861	0.00444385
chr2	71915801	71915900	13	1	7.27101	0.829028	13	7.27101	1	0.829028	3.31037	-0.734861	0.00444385
chr2	71915901	71916000	14	1	7.83032	0.829028	14	7.83032	1	0.829028	3.41622	-0.658391	0.00250381
chr2	72194201	72194300	16	2	8.94893	1.65806	16	8.94893	2	1.65806	2.68305	-0.447199	0.00339444
chr2	72194301	72194400	18	3	10.0676	2.48708	18	10.0676	3	2.48708	2.29288	-0.263058	0.00394482
chr2	72246501	72246600	14	1	7.83032	0.829028	14	7.83032	1	0.829028	3.41622	-0.658391	0.00250381
chr2	72941501	72941600	0	8	0	6.63222	0	0	8	6.63222	-6.15032	-1.27586	0.00464265
chr2	73062801	73062900	16	1	8.94893	0.829028	16	8.94893	1	0.829028	3.60713	-0.516918	0.000794618
chr2	73141401	73141500	20	2	11.1862	1.65806	20	11.1862	2	1.65806	3.00255	-0.211575	0.00041343
chr2	73154201	73154300	21	3	11.7455	2.48708	21	11.7455	3	2.48708	2.51373	-0.10347	0.00268219
chr2	73154301	73154400	18	2	10.0676	1.65806	18	10.0676	2	1.65806	2.85163	-0.324442	0.00118753
chr2	73389601	73389700	11	0	6.15239	0	11	6.15239	0	0	6.35799	-0.997463	0.00242129
chr2	73776901	73777000	16	2	8.94893	1.65806	16	8.94893	2	1.65806	2.68305	-0.447199	0.00339444
chr2	75181601	75181700	16	2	8.94893	1.65806	16	8.94893	2	1.65806	2.68305	-0.447199	0.00339444
chr2	75181701	75181800	15	0	8.38963	0	15	8.38963	0	0	6.80075	-0.662582	0.000187
chr2	75556501	75556600	10	0	5.59308	0	10	5.59308	0	0	6.22225	-1.09532	0.00464265
chr2	75664401	75664500	10	0	5.59308	0	10	5.59308	0	0	6.22225	-1.09532	0.00464265
chr2	75845201	75845300	13	1	7.27101	0.829028	13	7.27101	1	0.829028	3.31037	-0.734861	0.00444385
chr2	76335501	76335600	10	0	5.59308	0	10	5.59308	0	0	6.22225	-1.09532	0.00464265
chr2	76365701	76365800	10	0	5.59308	0	10	5.59308	0	0	6.22225	-1.09532	0.00464265
chr2	76769901	76770000	10	0	5.59308	0	10	5.59308	0	0	6.22225	-1.09532	0.00464265
chr2	77435601	77435700	18	3	10.0676	2.48708	18	10.0676	3	2.48708	2.29288	-0.263058	0.00394482
chr2	77638501	77638600	16	2	8.94893	1.65806	16	8.94893	2	1.65806	2.68305	-0.447199	0.00339444
chr2	77638601	77638700	17	2	9.50824	1.65806	17	9.50824	2	1.65806	2.7698	-0.384477	0.00200946
chr2	79892401	79892500	13	1	7.27101	0.829028	13	7.27101	1	0.829028	3.31037	-0.734861	0.00444385
chr2	80106901	80107000	10	0	5.59308	0	10	5.59308	0	0	6.22225	-1.09532	0.00464265
chr2	81187401	81187500	10	0	5.59308	0	10	5.59308	0	0	6.22225	-1.09532	0.00464265
chr2	83237101	83237200	14	1	7.83032	0.829028	14	7.83032	1	0.829028	3.41622	-0.658391	0.00250381
chr2	84204701	84204800	13	1	7.27101	0.829028	13	7.27101	1	0.829028	3.31037	-0.734861	0.00444385
chr2	84626901	84627000	11	0	6.15239	0	11	6.15239	0	0	6.35799	-0.997463	0.00242129
chr2	85058101	85058200	0	9	0	7.46125	0	0	9	7.46125	-6.31799	-1.15821	0.00242129
chr2	85094801	85094900	10	0	5.59308	0	10	5.59308	0	0	6.22225	-1.09532	0.00464265
chr2	85875201	85875300	10	0	5.59308	0	10	5.59308	0	0	6.22225	-1.09532	0.00464265
chr2	85968801	85968900	15	1	8.38963	0.829028	15	8.38963	1	0.829028	3.51483	-0.585873	0.00141036
chr2	85968901	85969000	14	1	7.83032	0.829028	14	7.83032	1	0.829028	3.41622	-0.658391	0.00250381
chr2	86585401	86585500	10	0	5.59308	0	10	5.59308	0	0	6.22225	-1.09532	0.00464265
chr2	87220401	87220500	11	0	6.15239	0	11	6.15239	0	0	6.35799	-0.997463	0.00242129
chr2	87257101	87257200	0	9	0	7.46125	0	0	9	7.46125	-6.31799	-1.15821	0.00242129
chr2	87257201	87257300	0	8	0	6.63222	0	0	8	6.63222	-6.15032	-1.27586	0.00464265
chr2	87642001	87642100	17	2	9.50824	1.65806	17	9.50824	2	1.65806	2.7698	-0.384477	0.00200946
chr2	87655701	87655800	1	12	0.559308	9.94833	1	0.559308	12	9.94833	-3.66397	-0.767665	0.00250381
chr2	87655801	87655900	1	11	0.559308	9.11931	1	0.559308	11	9.11931	-3.53968	-0.85708	0.00444385
chr2	87655901	87656000	2	15	1.11862	12.4354	2	1.11862	15	12.4354	-3.07209	-0.459757	0.00200946
chr2	88524701	88524800	12	0	6.7117	0	12	6.7117	0	0	6.48206	-0.905974	0.00126829
chr2	89058401	89058500	13	1	7.27101	0.829028	13	7.27101	1	0.829028	3.31037	-0.734861	0.00444385
chr2	89077501	89077600	14	1	7.83032	0.829028	14	7.83032	1	0.829028	3.41622	-0.658391	0.00250381
chr2	90292801	90292900	17	2	9.50824	1.65806	17	9.50824	2	1.65806	2.7698	-0.384477	0.00200946
chr2	90292901	90293000	22	3	12.3048	2.48708	22	12.3048	3	2.48708	2.58043	-0.0540735	0.00169524
chr2	90436801	90436900	14	1	7.83032	0.829028	14	7.83032	1	0.829028	3.41622	-0.658391	0.00250381
chr2	90518401	90518500	14	1	7.83032	0.829028	14	7.83032	1	0.829028	3.41622	-0.658391	0.00250381
chr2	91635101	91635200	13	1	7.27101	0.829028	13	7.27101	1	0.829028	3.31037	-0.734861	0.00444385
chr2	91795201	91795300	18	2	10.0676	1.65806	18	10.0676	2	1.65806	2.85163	-0.324442	0.00118753
chr2	91798701	91798800	20	3	11.1862	2.48708	20	11.1862	3	2.48708	2.44381	-0.154672	0.00423033
chr2	91821201	91821300	16	2	8.94893	1.65806	16	8.94893	2	1.65806	2.68305	-0.447199	0.00339444
chr2	91834301	91834400	12	0	6.7117	0	12	6.7117	0	0	6.48206	-0.905974	0.00126829
chr2	91925901	91926000	16	2	8.94893	1.65806	16	8.94893	2	1.65806	2.68305	-0.447199	0.00339444
chr2	91931101	91931200	17	2	9.50824	1.65806	17	9.50824	2	1.65806	2.7698	-0.384477	0.00200946
chr2	91931201	91931300	18	2	10.0676	1.65806	18	10.0676	2	1.65806	2.85163	-0.324442	0.00118753
chr2	91931301	91931400	16	2	8.94893	1.65806	16	8.94893	2	1.65806	2.68305	-0.447199	0.00339444
chr2	91931401	91931500	13	1	7.27101	0.829028	13	7.27101	1	0.829028	3.31037	-0.734861	0.00444385
chr2	91973401	91973500	16	2	8.94893	1.65806	16	8.94893	2	1.65806	2.68305	-0.447199	0.00339444
chr2	92226001	92226100	10	0	5.59308	0	10	5.59308	0	0	6.22225	-1.09532	0.00464265
chr2	95354801	95354900	10	0	5.59308	0	10	5.59308	0	0	6.22225	-1.09532	0.00464265
chr2	95354901	95355000	13	0	7.27101	0	13	7.27101	0	0	6.59629	-0.820075	0.000667207
chr2	95431001	95431100	13	1	7.27101	0.829028	13	7.27101	1	0.829028	3.31037	-0.734861	0.00444385
chr2	95457301	95457400	10	0	5.59308	0	10	5.59308	0	0	6.22225	-1.09532	0.00464265
chr2	96339701	96339800	10	0	5.59308	0	10	5.59308	0	0	6.22225	-1.09532	0.00464265
chr2	96558701	96558800	10	0	5.59308	0	10	5.59308	0	0	6.22225	-1.09532	0.00464265
chr2	96558801	96558900	11	0	6.15239	0	11	6.15239	0	0	6.35799	-0.997463	0.00242129
chr2	96709001	96709100	1	11	0.559308	9.11931	1	0.559308	11	9.11931	-3.53968	-0.85708	0.00444385
chr2	96709501	96709600	10	0	5.59308	0	10	5.59308	0	0	6.22225	-1.09532	0.00464265
chr2	96709601	96709700	10	0	5.59308	0	10	5.59308	0	0	6.22225	-1.09532	0.00464265
chr2	96899301	96899400	0	8	0	6.63222	0	0	8	6.63222	-6.15032	-1.27586	0.00464265
chr2	97541501	97541600	15	0	8.38963	0	15	8.38963	0	0	6.80075	-0.662582	0.000187
chr2	97541601	97541700	16	1	8.94893	0.829028	16	8.94893	1	0.829028	3.60713	-0.516918	0.000794618
chr2	97541701	97541800	15	1	8.38963	0.829028	15	8.38963	1	0.829028	3.51483	-0.585873	0.00141036
chr2	97599801	97599900	12	0	6.7117	0	12	6.7117	0	0	6.48206	-0.905974	0.00126829
chr2	97866001	97866100	4	16	2.23723	13.2644	4	2.23723	16	13.2644	-2.21111	-0.269965	0.00394482
chr2	98298601	98298700	12	0	6.7117	0	12	6.7117	0	0	6.48206	-0.905974	0.00126829
chr2	98430201	98430300	25	5	13.9827	4.14514	25	13.9827	5	4.14514	2.04815	0.176469	0.00429585
chr2	98570301	98570400	13	1	7.27101	0.829028	13	7.27101	1	0.829028	3.31037	-0.734861	0.00444385
chr2	99655801	99655900	18	3	10.0676	2.48708	18	10.0676	3	2.48708	2.29288	-0.263058	0.00394482
chr2	99818701	99818800	13	1	7.27101	0.829028	13	7.27101	1	0.829028	3.31037	-0.734861	0.00444385
chr2	99820501	99820600	16	2	8.94893	1.65806	16	8.94893	2	1.65806	2.68305	-0.447199	0.00339444
chr2	99820601	99820700	18	2	10.0676	1.65806	18	10.0676	2	1.65806	2.85163	-0.324442	0.00118753
chr2	99820701	99820800	14	1	7.83032	0.829028	14	7.83032	1	0.829028	3.41622	-0.658391	0.00250381
chr2	100292501	100292600	10	0	5.59308	0	10	5.59308	0	0	6.22225	-1.09532	0.00464265
chr2	102409201	102409300	10	0	5.59308	0	10	5.59308	0	0	6.22225	-1.09532	0.00464265
chr2	102619601	102619700	32	7	17.8979	5.80319	32	17.8979	7	5.80319	1.9264	0.512057	0.00128926
chr2	103055701	103055800	38	11	21.2537	9.11931	38	21.2537	11	9.11931	1.52973	0.815637	0.00318237
chr2	103105501	103105600	12	0	6.7117	0	12	6.7117	0	0	6.48206	-0.905974	0.00126829
chr2	103105601	103105700	13	1	7.27101	0.829028	13	7.27101	1	0.829028	3.31037	-0.734861	0.00444385
chr2	104788601	104788700	15	1	8.38963	0.829028	15	8.38963	1	0.829028	3.51483	-0.585873	0.00141036
chr2	104788701	104788800	17	1	9.50824	0.829028	17	9.50824	1	0.829028	3.69388	-0.451193	0.000447975
chr2	105293901	105294000	17	2	9.50824	1.65806	17	9.50824	2	1.65806	2.7698	-0.384477	0.00200946
chr2	105294001	105294100	19	2	10.6269	1.65806	19	10.6269	2	1.65806	2.92906	-0.266873	0.000700954
chr2	105636301	105636400	11	0	6.15239	0	11	6.15239	0	0	6.35799	-0.997463	0.00242129
chr2	106239701	106239800	10	0	5.59308	0	10	5.59308	0	0	6.22225	-1.09532	0.00464265
chr2	106751401	106751500	14	0	7.83032	0	14	7.83032	0	0	6.70214	-0.739124	0.000352487
chr2	106751501	106751600	13	0	7.27101	0	13	7.27101	0	0	6.59629	-0.820075	0.000667207
chr2	106751601	106751700	13	0	7.27101	0	13	7.27101	0	0	6.59629	-0.820075	0.000667207
chr2	107135101	107135200	52	18	29.084	14.9225	52	29.084	18	14.9225	1.27615	1.29705	0.00405285
chr2	109261301	109261400	10	0	5.59308	0	10	5.59308	0	0	6.22225	-1.09532	0.00464265
chr2	109648401	109648500	10	0	5.59308	0	10	5.59308	0	0	6.22225	-1.09532	0.00464265
chr2	109683501	109683600	10	0	5.59308	0	10	5.59308	0	0	6.22225	-1.09532	0.00464265
chr2	109890301	109890400	10	0	5.59308	0	10	5.59308	0	0	6.22225	-1.09532	0.00464265
chr2	109890401	109890500	10	0	5.59308	0	10	5.59308	0	0	6.22225	-1.09532	0.00464265
chr2	110083401	110083500	13	1	7.27101	0.829028	13	7.27101	1	0.829028	3.31037	-0.734861	0.00444385
chr2	110715201	110715300	10	0	5.59308	0	10	5.59308	0	0	6.22225	-1.09532	0.00464265
chr2	110843701	110843800	16	2	8.94893	1.65806	16	8.94893	2	1.65806	2.68305	-0.447199	0.00339444
chr2	111104201	111104300	13	1	7.27101	0.829028	13	7.27101	1	0.829028	3.31037	-0.734861	0.00444385
chr2	111274301	111274400	0	8	0	6.63222	0	0	8	6.63222	-6.15032	-1.27586	0.00464265
chr2	111274401	111274500	0	8	0	6.63222	0	0	8	6.63222	-6.15032	-1.27586	0.00464265
chr2	111332201	111332300	13	1	7.27101	0.829028	13	7.27101	1	0.829028	3.31037	-0.734861	0.00444385
chr2	111332301	111332400	13	1	7.27101	0.829028	13	7.27101	1	0.829028	3.31037	-0.734861	0.00444385
chr2	111332401	111332500	16	1	8.94893	0.829028	16	8.94893	1	0.829028	3.60713	-0.516918	0.000794618
chr2	111983501	111983600	18	3	10.0676	2.48708	18	10.0676	3	2.48708	2.29288	-0.263058	0.00394482
chr2	113785001	113785100	16	2	8.94893	1.65806	16	8.94893	2	1.65806	2.68305	-0.447199	0.00339444
chr2	113785201	113785300	13	1	7.27101	0.829028	13	7.27101	1	0.829028	3.31037	-0.734861	0.00444385
chr2	114177401	114177500	13	1	7.27101	0.829028	13	7.27101	1	0.829028	3.31037	-0.734861	0.00444385
chr2	114177501	114177600	22	2	12.3048	1.65806	22	12.3048	2	1.65806	3.13917	-0.107119	0.000143701
chr2	114339601	114339700	2	14	1.11862	11.6064	2	1.11862	14	11.6064	-2.97333	-0.531915	0.00339444
chr2	114366301	114366400	10	0	5.59308	0	10	5.59308	0	0	6.22225	-1.09532	0.00464265
chr2	115313701	115313800	20	3	11.1862	2.48708	20	11.1862	3	2.48708	2.44381	-0.154672	0.00423033
chr2	115875701	115875800	10	0	5.59308	0	10	5.59308	0	0	6.22225	-1.09532	0.00464265
chr2	115875801	115875900	10	0	5.59308	0	10	5.59308	0	0	6.22225	-1.09532	0.00464265
chr2	115875901	115876000	10	0	5.59308	0	10	5.59308	0	0	6.22225	-1.09532	0.00464265
chr2	116139001	116139100	10	0	5.59308	0	10	5.59308	0	0	6.22225	-1.09532	0.00464265
chr2	117966301	117966400	10	0	5.59308	0	10	5.59308	0	0	6.22225	-1.09532	0.00464265
chr2	117966401	117966500	11	0	6.15239	0	11	6.15239	0	0	6.35799	-0.997463	0.00242129
chr2	117966501	117966600	10	0	5.59308	0	10	5.59308	0	0	6.22225	-1.09532	0.00464265
chr2	118372401	118372500	10	0	5.59308	0	10	5.59308	0	0	6.22225	-1.09532	0.00464265
chr2	118528301	118528400	16	2	8.94893	1.65806	16	8.94893	2	1.65806	2.68305	-0.447199	0.00339444
chr2	119211901	119212000	13	1	7.27101	0.829028	13	7.27101	1	0.829028	3.31037	-0.734861	0.00444385
chr2	119212001	119212100	12	0	6.7117	0	12	6.7117	0	0	6.48206	-0.905974	0.00126829
chr2	119473201	119473300	14	1	7.83032	0.829028	14	7.83032	1	0.829028	3.41622	-0.658391	0.00250381
chr2	119919701	119919800	10	0	5.59308	0	10	5.59308	0	0	6.22225	-1.09532	0.00464265
chr2	119919801	119919900	11	0	6.15239	0	11	6.15239	0	0	6.35799	-0.997463	0.00242129
chr2	119919901	119920000	11	0	6.15239	0	11	6.15239	0	0	6.35799	-0.997463	0.00242129
chr2	120974601	120974700	16	2	8.94893	1.65806	16	8.94893	2	1.65806	2.68305	-0.447199	0.00339444
chr2	120974801	120974900	10	0	5.59308	0	10	5.59308	0	0	6.22225	-1.09532	0.00464265
chr2	121243301	121243400	10	0	5.59308	0	10	5.59308	0	0	6.22225	-1.09532	0.00464265
chr2	121424201	121424300	10	0	5.59308	0	10	5.59308	0	0	6.22225	-1.09532	0.00464265
chr2	121424301	121424400	15	0	8.38963	0	15	8.38963	0	0	6.80075	-0.662582	0.000187
chr2	121424401	121424500	15	0	8.38963	0	15	8.38963	0	0	6.80075	-0.662582	0.000187
chr2	121424501	121424600	11	0	6.15239	0	11	6.15239	0	0	6.35799	-0.997463	0.00242129
chr2	121754101	121754200	0	8	0	6.63222	0	0	8	6.63222	-6.15032	-1.27586	0.00464265
chr2	123107701	123107800	10	0	5.59308	0	10	5.59308	0	0	6.22225	-1.09532	0.00464265
chr2	124441101	124441200	10	0	5.59308	0	10	5.59308	0	0	6.22225	-1.09532	0.00464265
chr2	124441201	124441300	10	0	5.59308	0	10	5.59308	0	0	6.22225	-1.09532	0.00464265
chr2	124441301	124441400	10	0	5.59308	0	10	5.59308	0	0	6.22225	-1.09532	0.00464265
chr2	124984801	124984900	18	3	10.0676	2.48708	18	10.0676	3	2.48708	2.29288	-0.263058	0.00394482
chr2	125118801	125118900	2	15	1.11862	12.4354	2	1.11862	15	12.4354	-3.07209	-0.459757	0.00200946
chr2	125118901	125119000	1	11	0.559308	9.11931	1	0.559308	11	9.11931	-3.53968	-0.85708	0.00444385
chr2	125400901	125401000	14	1	7.83032	0.829028	14	7.83032	1	0.829028	3.41622	-0.658391	0.00250381
chr2	125610101	125610200	30	6	16.7793	4.97417	30	16.7793	6	4.97417	2.05223	0.407675	0.00128011
chr2	125610201	125610300	31	8	17.3386	6.63222	31	17.3386	8	6.63222	1.69104	0.515063	0.00381958
chr2	127571801	127571900	16	2	8.94893	1.65806	16	8.94893	2	1.65806	2.68305	-0.447199	0.00339444
chr2	127571901	127572000	16	1	8.94893	0.829028	16	8.94893	1	0.829028	3.60713	-0.516918	0.000794618
chr2	129349801	129349900	10	0	5.59308	0	10	5.59308	0	0	6.22225	-1.09532	0.00464265
chr2	129745701	129745800	12	0	6.7117	0	12	6.7117	0	0	6.48206	-0.905974	0.00126829
chr2	129799701	129799800	11	0	6.15239	0	11	6.15239	0	0	6.35799	-0.997463	0.00242129
chr2	131386001	131386100	13	1	7.27101	0.829028	13	7.27101	1	0.829028	3.31037	-0.734861	0.00444385
chr2	131392801	131392900	16	2	8.94893	1.65806	16	8.94893	2	1.65806	2.68305	-0.447199	0.00339444
chr2	131443601	131443700	18	2	10.0676	1.65806	18	10.0676	2	1.65806	2.85163	-0.324442	0.00118753
chr2	131536501	131536600	11	0	6.15239	0	11	6.15239	0	0	6.35799	-0.997463	0.00242129
chr2	131536601	131536700	10	0	5.59308	0	10	5.59308	0	0	6.22225	-1.09532	0.00464265
chr2	131544301	131544400	14	0	7.83032	0	14	7.83032	0	0	6.70214	-0.739124	0.000352487
chr2	131790301	131790400	13	1	7.27101	0.829028	13	7.27101	1	0.829028	3.31037	-0.734861	0.00444385
chr2	131790401	131790500	14	1	7.83032	0.829028	14	7.83032	1	0.829028	3.41622	-0.658391	0.00250381
chr2	131790501	131790600	13	1	7.27101	0.829028	13	7.27101	1	0.829028	3.31037	-0.734861	0.00444385
chr2	131828601	131828700	10	0	5.59308	0	10	5.59308	0	0	6.22225	-1.09532	0.00464265
chr2	132248201	132248300	13	1	7.27101	0.829028	13	7.27101	1	0.829028	3.31037	-0.734861	0.00444385
chr2	132248301	132248400	13	1	7.27101	0.829028	13	7.27101	1	0.829028	3.31037	-0.734861	0.00444385
chr2	132295801	132295900	25	5	13.9827	4.14514	25	13.9827	5	4.14514	2.04815	0.176469	0.00429585
chr2	132574101	132574200	0	8	0	6.63222	0	0	8	6.63222	-6.15032	-1.27586	0.00464265
chr2	132574201	132574300	0	8	0	6.63222	0	0	8	6.63222	-6.15032	-1.27586	0.00464265
chr2	133008501	133008600	11	0	6.15239	0	11	6.15239	0	0	6.35799	-0.997463	0.00242129
chr2	133008601	133008700	12	0	6.7117	0	12	6.7117	0	0	6.48206	-0.905974	0.00126829
chr2	133148701	133148800	0	10	0	8.29028	0	0	10	8.29028	-6.46818	-1.0492	0.00126829
chr2	134308501	134308600	13	1	7.27101	0.829028	13	7.27101	1	0.829028	3.31037	-0.734861	0.00444385
chr2	134612501	134612600	11	0	6.15239	0	11	6.15239	0	0	6.35799	-0.997463	0.00242129
chr2	135929401	135929500	24	4	13.4234	3.31611	24	13.4234	4	3.31611	2.30347	0.0879087	0.0028132
chr2	135929501	135929600	24	4	13.4234	3.31611	24	13.4234	4	3.31611	2.30347	0.0879087	0.0028132
chr2	135929601	135929700	18	3	10.0676	2.48708	18	10.0676	3	2.48708	2.29288	-0.263058	0.00394482
chr2	136171601	136171700	13	1	7.27101	0.829028	13	7.27101	1	0.829028	3.31037	-0.734861	0.00444385
chr2	136171701	136171800	14	1	7.83032	0.829028	14	7.83032	1	0.829028	3.41622	-0.658391	0.00250381
chr2	136171801	136171900	13	1	7.27101	0.829028	13	7.27101	1	0.829028	3.31037	-0.734861	0.00444385
chr2	137594401	137594500	12	0	6.7117	0	12	6.7117	0	0	6.48206	-0.905974	0.00126829
chr2	137594501	137594600	12	0	6.7117	0	12	6.7117	0	0	6.48206	-0.905974	0.00126829
chr2	137594601	137594700	12	0	6.7117	0	12	6.7117	0	0	6.48206	-0.905974	0.00126829
chr2	138058401	138058500	16	2	8.94893	1.65806	16	8.94893	2	1.65806	2.68305	-0.447199	0.00339444
chr2	138070801	138070900	11	0	6.15239	0	11	6.15239	0	0	6.35799	-0.997463	0.00242129
chr2	138070901	138071000	12	0	6.7117	0	12	6.7117	0	0	6.48206	-0.905974	0.00126829
chr2	138071001	138071100	13	0	7.27101	0	13	7.27101	0	0	6.59629	-0.820075	0.000667207
chr2	138339201	138339300	0	9	0	7.46125	0	0	9	7.46125	-6.31799	-1.15821	0.00242129
chr2	138824501	138824600	18	2	10.0676	1.65806	18	10.0676	2	1.65806	2.85163	-0.324442	0.00118753
chr2	138824601	138824700	18	2	10.0676	1.65806	18	10.0676	2	1.65806	2.85163	-0.324442	0.00118753
chr2	138824701	138824800	17	1	9.50824	0.829028	17	9.50824	1	0.829028	3.69388	-0.451193	0.000447975
chr2	139300901	139301000	13	1	7.27101	0.829028	13	7.27101	1	0.829028	3.31037	-0.734861	0.00444385
chr2	139616201	139616300	10	0	5.59308	0	10	5.59308	0	0	6.22225	-1.09532	0.00464265
chr2	140671901	140672000	10	0	5.59308	0	10	5.59308	0	0	6.22225	-1.09532	0.00464265
chr2	140687601	140687700	14	0	7.83032	0	14	7.83032	0	0	6.70214	-0.739124	0.000352487
chr2	140687701	140687800	12	0	6.7117	0	12	6.7117	0	0	6.48206	-0.905974	0.00126829
chr2	141193501	141193600	20	3	11.1862	2.48708	20	11.1862	3	2.48708	2.44381	-0.154672	0.00423033
chr2	142147001	142147100	12	0	6.7117	0	12	6.7117	0	0	6.48206	-0.905974	0.00126829
chr2	142829301	142829400	10	0	5.59308	0	10	5.59308	0	0	6.22225	-1.09532	0.00464265
chr2	142829401	142829500	13	0	7.27101	0	13	7.27101	0	0	6.59629	-0.820075	0.000667207
chr2	142829501	142829600	12	0	6.7117	0	12	6.7117	0	0	6.48206	-0.905974	0.00126829
chr2	142829601	142829700	10	0	5.59308	0	10	5.59308	0	0	6.22225	-1.09532	0.00464265
chr2	143566701	143566800	18	3	10.0676	2.48708	18	10.0676	3	2.48708	2.29288	-0.263058	0.00394482
chr2	143567001	143567100	19	1	10.6269	0.829028	19	10.6269	1	0.829028	3.85314	-0.328313	0.000142819
chr2	143683701	143683800	10	0	5.59308	0	10	5.59308	0	0	6.22225	-1.09532	0.00464265
chr2	143807901	143808000	11	0	6.15239	0	11	6.15239	0	0	6.35799	-0.997463	0.00242129
chr2	143808001	143808100	12	0	6.7117	0	12	6.7117	0	0	6.48206	-0.905974	0.00126829
chr2	144924601	144924700	14	1	7.83032	0.829028	14	7.83032	1	0.829028	3.41622	-0.658391	0.00250381
chr2	146160101	146160200	10	0	5.59308	0	10	5.59308	0	0	6.22225	-1.09532	0.00464265
chr2	147044501	147044600	10	0	5.59308	0	10	5.59308	0	0	6.22225	-1.09532	0.00464265
chr2	147799901	147800000	0	8	0	6.63222	0	0	8	6.63222	-6.15032	-1.27586	0.00464265
chr2	147913601	147913700	10	0	5.59308	0	10	5.59308	0	0	6.22225	-1.09532	0.00464265
chr2	148433601	148433700	10	0	5.59308	0	10	5.59308	0	0	6.22225	-1.09532	0.00464265
chr2	148596801	148596900	10	0	5.59308	0	10	5.59308	0	0	6.22225	-1.09532	0.00464265
chr2	148596901	148597000	10	0	5.59308	0	10	5.59308	0	0	6.22225	-1.09532	0.00464265
chr2	149262301	149262400	27	6	15.1013	4.97417	27	15.1013	6	4.97417	1.90095	0.298385	0.00418133
chr2	149599601	149599700	10	0	5.59308	0	10	5.59308	0	0	6.22225	-1.09532	0.00464265
chr2	149599701	149599800	10	0	5.59308	0	10	5.59308	0	0	6.22225	-1.09532	0.00464265
chr2	150155801	150155900	10	0	5.59308	0	10	5.59308	0	0	6.22225	-1.09532	0.00464265
chr2	151651101	151651200	10	0	5.59308	0	10	5.59308	0	0	6.22225	-1.09532	0.00464265
chr2	151859201	151859300	18	3	10.0676	2.48708	18	10.0676	3	2.48708	2.29288	-0.263058	0.00394482
chr2	152637201	152637300	14	1	7.83032	0.829028	14	7.83032	1	0.829028	3.41622	-0.658391	0.00250381
chr2	152666901	152667000	10	0	5.59308	0	10	5.59308	0	0	6.22225	-1.09532	0.00464265
chr2	152667001	152667100	10	0	5.59308	0	10	5.59308	0	0	6.22225	-1.09532	0.00464265
chr2	153434101	153434200	24	4	13.4234	3.31611	24	13.4234	4	3.31611	2.30347	0.0879087	0.0028132
chr2	153434201	153434300	35	9	19.5758	7.46125	35	19.5758	9	7.46125	1.69774	0.67177	0.00254585
chr2	153656701	153656800	15	1	8.38963	0.829028	15	8.38963	1	0.829028	3.51483	-0.585873	0.00141036
chr2	153656801	153656900	13	1	7.27101	0.829028	13	7.27101	1	0.829028	3.31037	-0.734861	0.00444385
chr2	154104201	154104300	11	0	6.15239	0	11	6.15239	0	0	6.35799	-0.997463	0.00242129
chr2	154111901	154112000	16	2	8.94893	1.65806	16	8.94893	2	1.65806	2.68305	-0.447199	0.00339444
chr2	154126101	154126200	10	0	5.59308	0	10	5.59308	0	0	6.22225	-1.09532	0.00464265
chr2	154318301	154318400	10	0	5.59308	0	10	5.59308	0	0	6.22225	-1.09532	0.00464265
chr2	154318401	154318500	10	0	5.59308	0	10	5.59308	0	0	6.22225	-1.09532	0.00464265
chr2	154528601	154528700	11	0	6.15239	0	11	6.15239	0	0	6.35799	-0.997463	0.00242129
chr2	154729401	154729500	18	3	10.0676	2.48708	18	10.0676	3	2.48708	2.29288	-0.263058	0.00394482
chr2	154729501	154729600	18	3	10.0676	2.48708	18	10.0676	3	2.48708	2.29288	-0.263058	0.00394482
chr2	154729601	154729700	17	2	9.50824	1.65806	17	9.50824	2	1.65806	2.7698	-0.384477	0.00200946
chr2	154874901	154875000	28	6	15.6606	4.97417	28	15.6606	6	4.97417	1.95316	0.335771	0.00282728
chr2	155075101	155075200	11	0	6.15239	0	11	6.15239	0	0	6.35799	-0.997463	0.00242129
chr2	155591101	155591200	12	0	6.7117	0	12	6.7117	0	0	6.48206	-0.905974	0.00126829
chr2	155591201	155591300	10	0	5.59308	0	10	5.59308	0	0	6.22225	-1.09532	0.00464265
chr2	156148601	156148700	10	0	5.59308	0	10	5.59308	0	0	6.22225	-1.09532	0.00464265
chr2	156416901	156417000	10	0	5.59308	0	10	5.59308	0	0	6.22225	-1.09532	0.00464265
chr2	156417001	156417100	10	0	5.59308	0	10	5.59308	0	0	6.22225	-1.09532	0.00464265
chr2	156934801	156934900	11	0	6.15239	0	11	6.15239	0	0	6.35799	-0.997463	0.00242129
chr2	157711601	157711700	16	1	8.94893	0.829028	16	8.94893	1	0.829028	3.60713	-0.516918	0.000794618
chr2	157711701	157711800	15	0	8.38963	0	15	8.38963	0	0	6.80075	-0.662582	0.000187
chr2	157926701	157926800	0	8	0	6.63222	0	0	8	6.63222	-6.15032	-1.27586	0.00464265
chr2	158127601	158127700	17	2	9.50824	1.65806	17	9.50824	2	1.65806	2.7698	-0.384477	0.00200946
chr2	158127801	158127900	16	2	8.94893	1.65806	16	8.94893	2	1.65806	2.68305	-0.447199	0.00339444
chr2	158158101	158158200	11	0	6.15239	0	11	6.15239	0	0	6.35799	-0.997463	0.00242129
chr2	158543501	158543600	13	1	7.27101	0.829028	13	7.27101	1	0.829028	3.31037	-0.734861	0.00444385
chr2	158702801	158702900	13	1	7.27101	0.829028	13	7.27101	1	0.829028	3.31037	-0.734861	0.00444385
chr2	158702901	158703000	14	1	7.83032	0.829028	14	7.83032	1	0.829028	3.41622	-0.658391	0.00250381
chr2	158703001	158703100	15	1	8.38963	0.829028	15	8.38963	1	0.829028	3.51483	-0.585873	0.00141036
chr2	158703101	158703200	13	1	7.27101	0.829028	13	7.27101	1	0.829028	3.31037	-0.734861	0.00444385
chr2	159616501	159616600	11	0	6.15239	0	11	6.15239	0	0	6.35799	-0.997463	0.00242129
chr2	159864201	159864300	11	0	6.15239	0	11	6.15239	0	0	6.35799	-0.997463	0.00242129
chr2	160421801	160421900	0	8	0	6.63222	0	0	8	6.63222	-6.15032	-1.27586	0.00464265
chr2	161327301	161327400	0	10	0	8.29028	0	0	10	8.29028	-6.46818	-1.0492	0.00126829
chr2	161381001	161381100	0	8	0	6.63222	0	0	8	6.63222	-6.15032	-1.27586	0.00464265
chr2	161666201	161666300	16	1	8.94893	0.829028	16	8.94893	1	0.829028	3.60713	-0.516918	0.000794618
chr2	161666301	161666400	15	1	8.38963	0.829028	15	8.38963	1	0.829028	3.51483	-0.585873	0.00141036
chr2	161666401	161666500	12	0	6.7117	0	12	6.7117	0	0	6.48206	-0.905974	0.00126829
chr2	161857501	161857600	0	9	0	7.46125	0	0	9	7.46125	-6.31799	-1.15821	0.00242129
chr2	161878501	161878600	10	0	5.59308	0	10	5.59308	0	0	6.22225	-1.09532	0.00464265
chr2	161934001	161934100	13	1	7.27101	0.829028	13	7.27101	1	0.829028	3.31037	-0.734861	0.00444385
chr2	162373601	162373700	13	1	7.27101	0.829028	13	7.27101	1	0.829028	3.31037	-0.734861	0.00444385
chr2	162373701	162373800	14	1	7.83032	0.829028	14	7.83032	1	0.829028	3.41622	-0.658391	0.00250381
chr2	162373801	162373900	13	1	7.27101	0.829028	13	7.27101	1	0.829028	3.31037	-0.734861	0.00444385
chr2	162782501	162782600	12	0	6.7117	0	12	6.7117	0	0	6.48206	-0.905974	0.00126829
chr2	163397701	163397800	10	0	5.59308	0	10	5.59308	0	0	6.22225	-1.09532	0.00464265
chr2	163546501	163546600	0	8	0	6.63222	0	0	8	6.63222	-6.15032	-1.27586	0.00464265
chr2	164663301	164663400	14	1	7.83032	0.829028	14	7.83032	1	0.829028	3.41622	-0.658391	0.00250381
chr2	164663401	164663500	17	1	9.50824	0.829028	17	9.50824	1	0.829028	3.69388	-0.451193	0.000447975
chr2	164663501	164663600	18	3	10.0676	2.48708	18	10.0676	3	2.48708	2.29288	-0.263058	0.00394482
chr2	164678901	164679000	11	0	6.15239	0	11	6.15239	0	0	6.35799	-0.997463	0.00242129
chr2	164736201	164736300	13	1	7.27101	0.829028	13	7.27101	1	0.829028	3.31037	-0.734861	0.00444385
chr2	164920201	164920300	0	8	0	6.63222	0	0	8	6.63222	-6.15032	-1.27586	0.00464265
chr2	165120401	165120500	15	1	8.38963	0.829028	15	8.38963	1	0.829028	3.51483	-0.585873	0.00141036
chr2	165204601	165204700	15	0	8.38963	0	15	8.38963	0	0	6.80075	-0.662582	0.000187
chr2	166302401	166302500	10	0	5.59308	0	10	5.59308	0	0	6.22225	-1.09532	0.00464265
chr2	167105101	167105200	11	0	6.15239	0	11	6.15239	0	0	6.35799	-0.997463	0.00242129
chr2	167765001	167765100	10	0	5.59308	0	10	5.59308	0	0	6.22225	-1.09532	0.00464265
chr2	167988901	167989000	0	8	0	6.63222	0	0	8	6.63222	-6.15032	-1.27586	0.00464265
chr2	168892001	168892100	10	0	5.59308	0	10	5.59308	0	0	6.22225	-1.09532	0.00464265
chr2	168892101	168892200	10	0	5.59308	0	10	5.59308	0	0	6.22225	-1.09532	0.00464265
chr2	168901001	168901100	1	11	0.559308	9.11931	1	0.559308	11	9.11931	-3.53968	-0.85708	0.00444385
chr2	168927501	168927600	10	0	5.59308	0	10	5.59308	0	0	6.22225	-1.09532	0.00464265
chr2	168927601	168927700	12	0	6.7117	0	12	6.7117	0	0	6.48206	-0.905974	0.00126829
chr2	168927701	168927800	12	0	6.7117	0	12	6.7117	0	0	6.48206	-0.905974	0.00126829
chr2	169015801	169015900	10	0	5.59308	0	10	5.59308	0	0	6.22225	-1.09532	0.00464265
chr2	169015901	169016000	10	0	5.59308	0	10	5.59308	0	0	6.22225	-1.09532	0.00464265
chr2	170167501	170167600	18	3	10.0676	2.48708	18	10.0676	3	2.48708	2.29288	-0.263058	0.00394482
chr2	170421401	170421500	11	0	6.15239	0	11	6.15239	0	0	6.35799	-0.997463	0.00242129
chr2	170819401	170819500	10	0	5.59308	0	10	5.59308	0	0	6.22225	-1.09532	0.00464265
chr2	171146401	171146500	10	0	5.59308	0	10	5.59308	0	0	6.22225	-1.09532	0.00464265
chr2	171379301	171379400	26	4	14.542	3.31611	26	14.542	4	3.31611	2.41833	0.173108	0.00117769
chr2	171379401	171379500	13	1	7.27101	0.829028	13	7.27101	1	0.829028	3.31037	-0.734861	0.00444385
chr2	171416401	171416500	14	1	7.83032	0.829028	14	7.83032	1	0.829028	3.41622	-0.658391	0.00250381
chr2	171584601	171584700	12	0	6.7117	0	12	6.7117	0	0	6.48206	-0.905974	0.00126829
chr2	172889501	172889600	10	0	5.59308	0	10	5.59308	0	0	6.22225	-1.09532	0.00464265
chr2	172889601	172889700	10	0	5.59308	0	10	5.59308	0	0	6.22225	-1.09532	0.00464265
chr2	172889701	172889800	10	0	5.59308	0	10	5.59308	0	0	6.22225	-1.09532	0.00464265
chr2	174393101	174393200	13	0	7.27101	0	13	7.27101	0	0	6.59629	-0.820075	0.000667207
chr2	174447501	174447600	15	1	8.38963	0.829028	15	8.38963	1	0.829028	3.51483	-0.585873	0.00141036
chr2	174447601	174447700	14	1	7.83032	0.829028	14	7.83032	1	0.829028	3.41622	-0.658391	0.00250381
chr2	174853501	174853600	13	0	7.27101	0	13	7.27101	0	0	6.59629	-0.820075	0.000667207
chr2	174929501	174929600	10	0	5.59308	0	10	5.59308	0	0	6.22225	-1.09532	0.00464265
chr2	174963201	174963300	0	9	0	7.46125	0	0	9	7.46125	-6.31799	-1.15821	0.00242129
chr2	175464601	175464700	14	1	7.83032	0.829028	14	7.83032	1	0.829028	3.41622	-0.658391	0.00250381
chr2	176351701	176351800	14	1	7.83032	0.829028	14	7.83032	1	0.829028	3.41622	-0.658391	0.00250381
chr2	176456001	176456100	0	15	0	12.4354	0	0	15	12.4354	-7.0477	-0.599243	5.33e-05
chr2	176528301	176528400	16	2	8.94893	1.65806	16	8.94893	2	1.65806	2.68305	-0.447199	0.00339444
chr2	176627601	176627700	0	9	0	7.46125	0	0	9	7.46125	-6.31799	-1.15821	0.00242129
chr2	177644801	177644900	11	0	6.15239	0	11	6.15239	0	0	6.35799	-0.997463	0.00242129
chr2	177644901	177645000	11	0	6.15239	0	11	6.15239	0	0	6.35799	-0.997463	0.00242129
chr2	177693901	177694000	10	0	5.59308	0	10	5.59308	0	0	6.22225	-1.09532	0.00464265
chr2	177694001	177694100	10	0	5.59308	0	10	5.59308	0	0	6.22225	-1.09532	0.00464265
chr2	177694101	177694200	10	0	5.59308	0	10	5.59308	0	0	6.22225	-1.09532	0.00464265
chr2	178191601	178191700	18	3	10.0676	2.48708	18	10.0676	3	2.48708	2.29288	-0.263058	0.00394482
chr2	178240001	178240100	11	0	6.15239	0	11	6.15239	0	0	6.35799	-0.997463	0.00242129
chr2	178240101	178240200	12	0	6.7117	0	12	6.7117	0	0	6.48206	-0.905974	0.00126829
chr2	178536901	178537000	13	1	7.27101	0.829028	13	7.27101	1	0.829028	3.31037	-0.734861	0.00444385
chr2	178668201	178668300	10	0	5.59308	0	10	5.59308	0	0	6.22225	-1.09532	0.00464265
chr2	178668301	178668400	10	0	5.59308	0	10	5.59308	0	0	6.22225	-1.09532	0.00464265
chr2	178668401	178668500	10	0	5.59308	0	10	5.59308	0	0	6.22225	-1.09532	0.00464265
chr2	178759501	178759600	13	1	7.27101	0.829028	13	7.27101	1	0.829028	3.31037	-0.734861	0.00444385
chr2	179072201	179072300	16	2	8.94893	1.65806	16	8.94893	2	1.65806	2.68305	-0.447199	0.00339444
chr2	179072301	179072400	18	2	10.0676	1.65806	18	10.0676	2	1.65806	2.85163	-0.324442	0.00118753
chr2	179373201	179373300	14	1	7.83032	0.829028	14	7.83032	1	0.829028	3.41622	-0.658391	0.00250381
chr2	179956701	179956800	1	13	0.559308	10.7774	1	0.559308	13	10.7774	-3.7784	-0.683319	0.00141036
chr2	180107101	180107200	10	0	5.59308	0	10	5.59308	0	0	6.22225	-1.09532	0.00464265
chr2	180576901	180577000	10	0	5.59308	0	10	5.59308	0	0	6.22225	-1.09532	0.00464265
chr2	182747701	182747800	13	1	7.27101	0.829028	13	7.27101	1	0.829028	3.31037	-0.734861	0.00444385
chr2	182818901	182819000	18	3	10.0676	2.48708	18	10.0676	3	2.48708	2.29288	-0.263058	0.00394482
chr2	182819101	182819200	18	3	10.0676	2.48708	18	10.0676	3	2.48708	2.29288	-0.263058	0.00394482
chr2	183482401	183482500	10	0	5.59308	0	10	5.59308	0	0	6.22225	-1.09532	0.00464265
chr2	183482501	183482600	12	0	6.7117	0	12	6.7117	0	0	6.48206	-0.905974	0.00126829
chr2	184737901	184738000	12	0	6.7117	0	12	6.7117	0	0	6.48206	-0.905974	0.00126829
chr2	184738001	184738100	14	1	7.83032	0.829028	14	7.83032	1	0.829028	3.41622	-0.658391	0.00250381
chr2	184738101	184738200	13	1	7.27101	0.829028	13	7.27101	1	0.829028	3.31037	-0.734861	0.00444385
chr2	186731201	186731300	10	0	5.59308	0	10	5.59308	0	0	6.22225	-1.09532	0.00464265
chr2	187016001	187016100	10	0	5.59308	0	10	5.59308	0	0	6.22225	-1.09532	0.00464265
chr2	187455801	187455900	11	0	6.15239	0	11	6.15239	0	0	6.35799	-0.997463	0.00242129
chr2	187875601	187875700	14	1	7.83032	0.829028	14	7.83032	1	0.829028	3.41622	-0.658391	0.00250381
chr2	187875701	187875800	15	1	8.38963	0.829028	15	8.38963	1	0.829028	3.51483	-0.585873	0.00141036
chr2	187875801	187875900	16	1	8.94893	0.829028	16	8.94893	1	0.829028	3.60713	-0.516918	0.000794618
chr2	187875901	187876000	13	1	7.27101	0.829028	13	7.27101	1	0.829028	3.31037	-0.734861	0.00444385
chr2	188276701	188276800	0	8	0	6.63222	0	0	8	6.63222	-6.15032	-1.27586	0.00464265
chr2	188520601	188520700	10	0	5.59308	0	10	5.59308	0	0	6.22225	-1.09532	0.00464265
chr2	188520701	188520800	10	0	5.59308	0	10	5.59308	0	0	6.22225	-1.09532	0.00464265
chr2	188520801	188520900	10	0	5.59308	0	10	5.59308	0	0	6.22225	-1.09532	0.00464265
chr2	188991001	188991100	21	2	11.7455	1.65806	21	11.7455	2	1.65806	3.07247	-0.158375	0.000243751
chr2	189000901	189001000	0	8	0	6.63222	0	0	8	6.63222	-6.15032	-1.27586	0.00464265
chr2	189094301	189094400	10	0	5.59308	0	10	5.59308	0	0	6.22225	-1.09532	0.00464265
chr2	189253201	189253300	10	0	5.59308	0	10	5.59308	0	0	6.22225	-1.09532	0.00464265
chr2	189415901	189416000	12	0	6.7117	0	12	6.7117	0	0	6.48206	-0.905974	0.00126829
chr2	189416001	189416100	13	0	7.27101	0	13	7.27101	0	0	6.59629	-0.820075	0.000667207
chr2	189416101	189416200	14	0	7.83032	0	14	7.83032	0	0	6.70214	-0.739124	0.000352487
chr2	189470601	189470700	13	1	7.27101	0.829028	13	7.27101	1	0.829028	3.31037	-0.734861	0.00444385
chr2	190420001	190420100	0	8	0	6.63222	0	0	8	6.63222	-6.15032	-1.27586	0.00464265
chr2	190420101	190420200	0	11	0	9.11931	0	0	11	9.11931	-6.6042	-0.947653	0.000667207
chr2	190545401	190545500	14	1	7.83032	0.829028	14	7.83032	1	0.829028	3.41622	-0.658391	0.00250381
chr2	190579001	190579100	10	0	5.59308	0	10	5.59308	0	0	6.22225	-1.09532	0.00464265
chr2	190763801	190763900	0	8	0	6.63222	0	0	8	6.63222	-6.15032	-1.27586	0.00464265
chr2	190763901	190764000	0	8	0	6.63222	0	0	8	6.63222	-6.15032	-1.27586	0.00464265
chr2	190764001	190764100	0	8	0	6.63222	0	0	8	6.63222	-6.15032	-1.27586	0.00464265
chr2	191086401	191086500	10	0	5.59308	0	10	5.59308	0	0	6.22225	-1.09532	0.00464265
chr2	191086501	191086600	10	0	5.59308	0	10	5.59308	0	0	6.22225	-1.09532	0.00464265
chr2	191391301	191391400	10	0	5.59308	0	10	5.59308	0	0	6.22225	-1.09532	0.00464265
chr2	191571701	191571800	16	2	8.94893	1.65806	16	8.94893	2	1.65806	2.68305	-0.447199	0.00339444
chr2	191571901	191572000	10	0	5.59308	0	10	5.59308	0	0	6.22225	-1.09532	0.00464265
chr2	191821701	191821800	10	0	5.59308	0	10	5.59308	0	0	6.22225	-1.09532	0.00464265
chr2	191821801	191821900	10	0	5.59308	0	10	5.59308	0	0	6.22225	-1.09532	0.00464265
chr2	192061601	192061700	10	0	5.59308	0	10	5.59308	0	0	6.22225	-1.09532	0.00464265
chr2	192085001	192085100	10	0	5.59308	0	10	5.59308	0	0	6.22225	-1.09532	0.00464265
chr2	192263701	192263800	13	1	7.27101	0.829028	13	7.27101	1	0.829028	3.31037	-0.734861	0.00444385
chr2	192263801	192263900	14	1	7.83032	0.829028	14	7.83032	1	0.829028	3.41622	-0.658391	0.00250381
chr2	192321401	192321500	10	0	5.59308	0	10	5.59308	0	0	6.22225	-1.09532	0.00464265
chr2	192995201	192995300	13	1	7.27101	0.829028	13	7.27101	1	0.829028	3.31037	-0.734861	0.00444385
chr2	192995301	192995400	13	0	7.27101	0	13	7.27101	0	0	6.59629	-0.820075	0.000667207
chr2	196240801	196240900	14	1	7.83032	0.829028	14	7.83032	1	0.829028	3.41622	-0.658391	0.00250381
chr2	196241801	196241900	14	1	7.83032	0.829028	14	7.83032	1	0.829028	3.41622	-0.658391	0.00250381
chr2	196241901	196242000	15	1	8.38963	0.829028	15	8.38963	1	0.829028	3.51483	-0.585873	0.00141036
chr2	196256901	196257000	13	1	7.27101	0.829028	13	7.27101	1	0.829028	3.31037	-0.734861	0.00444385
chr2	196306901	196307000	10	0	5.59308	0	10	5.59308	0	0	6.22225	-1.09532	0.00464265
chr2	196484101	196484200	10	0	5.59308	0	10	5.59308	0	0	6.22225	-1.09532	0.00464265
chr2	196901901	196902000	11	0	6.15239	0	11	6.15239	0	0	6.35799	-0.997463	0.00242129
chr2	196944901	196945000	14	1	7.83032	0.829028	14	7.83032	1	0.829028	3.41622	-0.658391	0.00250381
chr2	197349301	197349400	10	0	5.59308	0	10	5.59308	0	0	6.22225	-1.09532	0.00464265
chr2	197704701	197704800	1	12	0.559308	9.94833	1	0.559308	12	9.94833	-3.66397	-0.767665	0.00250381
chr2	197704801	197704900	0	11	0	9.11931	0	0	11	9.11931	-6.6042	-0.947653	0.000667207
chr2	198555901	198556000	15	1	8.38963	0.829028	15	8.38963	1	0.829028	3.51483	-0.585873	0.00141036
chr2	198556001	198556100	11	0	6.15239	0	11	6.15239	0	0	6.35799	-0.997463	0.00242129
chr2	198556101	198556200	10	0	5.59308	0	10	5.59308	0	0	6.22225	-1.09532	0.00464265
chr2	198875201	198875300	10	0	5.59308	0	10	5.59308	0	0	6.22225	-1.09532	0.00464265
chr2	199305101	199305200	10	0	5.59308	0	10	5.59308	0	0	6.22225	-1.09532	0.00464265
chr2	199793901	199794000	13	1	7.27101	0.829028	13	7.27101	1	0.829028	3.31037	-0.734861	0.00444385
chr2	200064601	200064700	10	0	5.59308	0	10	5.59308	0	0	6.22225	-1.09532	0.00464265
chr2	200104501	200104600	10	0	5.59308	0	10	5.59308	0	0	6.22225	-1.09532	0.00464265
chr2	200188001	200188100	11	0	6.15239	0	11	6.15239	0	0	6.35799	-0.997463	0.00242129
chr2	200395601	200395700	10	0	5.59308	0	10	5.59308	0	0	6.22225	-1.09532	0.00464265
chr2	200395701	200395800	11	0	6.15239	0	11	6.15239	0	0	6.35799	-0.997463	0.00242129
chr2	200569801	200569900	10	0	5.59308	0	10	5.59308	0	0	6.22225	-1.09532	0.00464265
chr2	200706201	200706300	10	0	5.59308	0	10	5.59308	0	0	6.22225	-1.09532	0.00464265
chr2	201648901	201649000	10	0	5.59308	0	10	5.59308	0	0	6.22225	-1.09532	0.00464265
chr2	202278501	202278600	11	0	6.15239	0	11	6.15239	0	0	6.35799	-0.997463	0.00242129
chr2	202419501	202419600	10	0	5.59308	0	10	5.59308	0	0	6.22225	-1.09532	0.00464265
chr2	202419601	202419700	11	0	6.15239	0	11	6.15239	0	0	6.35799	-0.997463	0.00242129
chr2	202435401	202435500	11	0	6.15239	0	11	6.15239	0	0	6.35799	-0.997463	0.00242129
chr2	202451501	202451600	18	3	10.0676	2.48708	18	10.0676	3	2.48708	2.29288	-0.263058	0.00394482
chr2	202458501	202458600	10	0	5.59308	0	10	5.59308	0	0	6.22225	-1.09532	0.00464265
chr2	202537201	202537300	12	0	6.7117	0	12	6.7117	0	0	6.48206	-0.905974	0.00126829
chr2	203664301	203664400	13	1	7.27101	0.829028	13	7.27101	1	0.829028	3.31037	-0.734861	0.00444385
chr2	203840201	203840300	0	8	0	6.63222	0	0	8	6.63222	-6.15032	-1.27586	0.00464265
chr2	203840301	203840400	0	8	0	6.63222	0	0	8	6.63222	-6.15032	-1.27586	0.00464265
chr2	204261301	204261400	10	0	5.59308	0	10	5.59308	0	0	6.22225	-1.09532	0.00464265
chr2	204676101	204676200	0	8	0	6.63222	0	0	8	6.63222	-6.15032	-1.27586	0.00464265
chr2	204853601	204853700	10	0	5.59308	0	10	5.59308	0	0	6.22225	-1.09532	0.00464265
chr2	204942301	204942400	16	2	8.94893	1.65806	16	8.94893	2	1.65806	2.68305	-0.447199	0.00339444
chr2	204942401	204942500	14	0	7.83032	0	14	7.83032	0	0	6.70214	-0.739124	0.000352487
chr2	204987601	204987700	10	0	5.59308	0	10	5.59308	0	0	6.22225	-1.09532	0.00464265
chr2	205112001	205112100	10	0	5.59308	0	10	5.59308	0	0	6.22225	-1.09532	0.00464265
chr2	205591601	205591700	10	0	5.59308	0	10	5.59308	0	0	6.22225	-1.09532	0.00464265
chr2	206540901	206541000	10	0	5.59308	0	10	5.59308	0	0	6.22225	-1.09532	0.00464265
chr2	206564601	206564700	16	2	8.94893	1.65806	16	8.94893	2	1.65806	2.68305	-0.447199	0.00339444
chr2	206734401	206734500	36	5	20.1351	4.14514	36	20.1351	5	4.14514	2.57183	0.569843	4.17e-05
chr2	206734501	206734600	35	5	19.5758	4.14514	35	19.5758	5	4.14514	2.53135	0.538307	6.4e-05
chr2	207594601	207594700	12	0	6.7117	0	12	6.7117	0	0	6.48206	-0.905974	0.00126829
chr2	207782101	207782200	19	2	10.6269	1.65806	19	10.6269	2	1.65806	2.92906	-0.266873	0.000700954
chr2	207782201	207782300	18	2	10.0676	1.65806	18	10.0676	2	1.65806	2.85163	-0.324442	0.00118753
chr2	207794201	207794300	14	1	7.83032	0.829028	14	7.83032	1	0.829028	3.41622	-0.658391	0.00250381
chr2	208136901	208137000	11	0	6.15239	0	11	6.15239	0	0	6.35799	-0.997463	0.00242129
chr2	208186301	208186400	10	0	5.59308	0	10	5.59308	0	0	6.22225	-1.09532	0.00464265
chr2	208252301	208252400	12	0	6.7117	0	12	6.7117	0	0	6.48206	-0.905974	0.00126829
chr2	209128501	209128600	15	1	8.38963	0.829028	15	8.38963	1	0.829028	3.51483	-0.585873	0.00141036
chr2	209128601	209128700	16	2	8.94893	1.65806	16	8.94893	2	1.65806	2.68305	-0.447199	0.00339444
chr2	209723801	209723900	12	0	6.7117	0	12	6.7117	0	0	6.48206	-0.905974	0.00126829
chr2	209723901	209724000	10	0	5.59308	0	10	5.59308	0	0	6.22225	-1.09532	0.00464265
chr2	209774501	209774600	13	1	7.27101	0.829028	13	7.27101	1	0.829028	3.31037	-0.734861	0.00444385
chr2	209968201	209968300	16	2	8.94893	1.65806	16	8.94893	2	1.65806	2.68305	-0.447199	0.00339444
chr2	210642601	210642700	10	0	5.59308	0	10	5.59308	0	0	6.22225	-1.09532	0.00464265
chr2	210642701	210642800	11	0	6.15239	0	11	6.15239	0	0	6.35799	-0.997463	0.00242129
chr2	210739301	210739400	10	0	5.59308	0	10	5.59308	0	0	6.22225	-1.09532	0.00464265
chr2	211246001	211246100	13	1	7.27101	0.829028	13	7.27101	1	0.829028	3.31037	-0.734861	0.00444385
chr2	211246101	211246200	13	1	7.27101	0.829028	13	7.27101	1	0.829028	3.31037	-0.734861	0.00444385
chr2	215611301	215611400	11	0	6.15239	0	11	6.15239	0	0	6.35799	-0.997463	0.00242129
chr2	217124901	217125000	0	8	0	6.63222	0	0	8	6.63222	-6.15032	-1.27586	0.00464265
chr2	217125301	217125400	20	1	11.1862	0.829028	20	11.1862	1	0.829028	3.92663	-0.270685	8.08e-05
chr2	217140501	217140600	0	8	0	6.63222	0	0	8	6.63222	-6.15032	-1.27586	0.00464265
chr2	217140601	217140700	0	8	0	6.63222	0	0	8	6.63222	-6.15032	-1.27586	0.00464265
chr2	217999901	218000000	18	3	10.0676	2.48708	18	10.0676	3	2.48708	2.29288	-0.263058	0.00394482
chr2	218000101	218000200	22	3	12.3048	2.48708	22	12.3048	3	2.48708	2.58043	-0.0540735	0.00169524
chr2	218000201	218000300	17	2	9.50824	1.65806	17	9.50824	2	1.65806	2.7698	-0.384477	0.00200946
chr2	218159801	218159900	10	0	5.59308	0	10	5.59308	0	0	6.22225	-1.09532	0.00464265
chr2	218368001	218368100	11	0	6.15239	0	11	6.15239	0	0	6.35799	-0.997463	0.00242129
chr2	218368101	218368200	10	0	5.59308	0	10	5.59308	0	0	6.22225	-1.09532	0.00464265
chr2	218420001	218420100	0	9	0	7.46125	0	0	9	7.46125	-6.31799	-1.15821	0.00242129
chr2	218420101	218420200	0	8	0	6.63222	0	0	8	6.63222	-6.15032	-1.27586	0.00464265
chr2	218609901	218610000	11	0	6.15239	0	11	6.15239	0	0	6.35799	-0.997463	0.00242129
chr2	218798501	218798600	17	2	9.50824	1.65806	17	9.50824	2	1.65806	2.7698	-0.384477	0.00200946
chr2	218798601	218798700	17	2	9.50824	1.65806	17	9.50824	2	1.65806	2.7698	-0.384477	0.00200946
chr2	218854601	218854700	54	17	30.2027	14.0935	54	30.2027	17	14.0935	1.41238	1.31349	0.0014896
chr2	218857501	218857600	33	8	18.4572	6.63222	33	18.4572	8	6.63222	1.78086	0.578653	0.0018476
chr2	218881301	218881400	13	1	7.27101	0.829028	13	7.27101	1	0.829028	3.31037	-0.734861	0.00444385
chr2	218881401	218881500	16	1	8.94893	0.829028	16	8.94893	1	0.829028	3.60713	-0.516918	0.000794618
chr2	218881501	218881600	15	1	8.38963	0.829028	15	8.38963	1	0.829028	3.51483	-0.585873	0.00141036
chr2	218881601	218881700	13	1	7.27101	0.829028	13	7.27101	1	0.829028	3.31037	-0.734861	0.00444385
chr2	219710601	219710700	10	0	5.59308	0	10	5.59308	0	0	6.22225	-1.09532	0.00464265
chr2	219710701	219710800	10	0	5.59308	0	10	5.59308	0	0	6.22225	-1.09532	0.00464265
chr2	219719801	219719900	36	10	20.1351	8.29028	36	20.1351	10	8.29028	1.58804	0.731595	0.00339477
chr2	219719901	219720000	27	6	15.1013	4.97417	27	15.1013	6	4.97417	1.90095	0.298385	0.00418133
chr2	220022301	220022400	13	1	7.27101	0.829028	13	7.27101	1	0.829028	3.31037	-0.734861	0.00444385
chr2	220022401	220022500	14	1	7.83032	0.829028	14	7.83032	1	0.829028	3.41622	-0.658391	0.00250381
chr2	220330101	220330200	13	1	7.27101	0.829028	13	7.27101	1	0.829028	3.31037	-0.734861	0.00444385
chr2	220832001	220832100	18	2	10.0676	1.65806	18	10.0676	2	1.65806	2.85163	-0.324442	0.00118753
chr2	220832101	220832200	20	2	11.1862	1.65806	20	11.1862	2	1.65806	3.00255	-0.211575	0.00041343
chr2	220832201	220832300	21	3	11.7455	2.48708	21	11.7455	3	2.48708	2.51373	-0.10347	0.00268219
chr2	221055101	221055200	10	0	5.59308	0	10	5.59308	0	0	6.22225	-1.09532	0.00464265
chr2	221055201	221055300	11	0	6.15239	0	11	6.15239	0	0	6.35799	-0.997463	0.00242129
chr2	221501801	221501900	0	9	0	7.46125	0	0	9	7.46125	-6.31799	-1.15821	0.00242129
chr2	222640601	222640700	10	0	5.59308	0	10	5.59308	0	0	6.22225	-1.09532	0.00464265
chr2	222980901	222981000	34	10	19.0165	8.29028	34	19.0165	10	8.29028	1.50589	0.674609	0.00474403
chr2	223014401	223014500	10	0	5.59308	0	10	5.59308	0	0	6.22225	-1.09532	0.00464265
chr2	223751701	223751800	10	0	5.59308	0	10	5.59308	0	0	6.22225	-1.09532	0.00464265
chr2	224110201	224110300	14	0	7.83032	0	14	7.83032	0	0	6.70214	-0.739124	0.000352487
chr2	224184801	224184900	0	8	0	6.63222	0	0	8	6.63222	-6.15032	-1.27586	0.00464265
chr2	224328501	224328600	10	0	5.59308	0	10	5.59308	0	0	6.22225	-1.09532	0.00464265
chr2	224639601	224639700	10	0	5.59308	0	10	5.59308	0	0	6.22225	-1.09532	0.00464265
chr2	224734501	224734600	0	9	0	7.46125	0	0	9	7.46125	-6.31799	-1.15821	0.00242129
chr2	225059001	225059100	10	0	5.59308	0	10	5.59308	0	0	6.22225	-1.09532	0.00464265
chr2	225094701	225094800	17	2	9.50824	1.65806	17	9.50824	2	1.65806	2.7698	-0.384477	0.00200946
chr2	225143201	225143300	12	0	6.7117	0	12	6.7117	0	0	6.48206	-0.905974	0.00126829
chr2	225143301	225143400	12	0	6.7117	0	12	6.7117	0	0	6.48206	-0.905974	0.00126829
chr2	225143401	225143500	11	0	6.15239	0	11	6.15239	0	0	6.35799	-0.997463	0.00242129
chr2	225380301	225380400	0	8	0	6.63222	0	0	8	6.63222	-6.15032	-1.27586	0.00464265
chr2	227562601	227562700	16	2	8.94893	1.65806	16	8.94893	2	1.65806	2.68305	-0.447199	0.00339444
chr2	227933801	227933900	0	8	0	6.63222	0	0	8	6.63222	-6.15032	-1.27586	0.00464265
chr2	228280001	228280100	15	1	8.38963	0.829028	15	8.38963	1	0.829028	3.51483	-0.585873	0.00141036
chr2	228280101	228280200	15	1	8.38963	0.829028	15	8.38963	1	0.829028	3.51483	-0.585873	0.00141036
chr2	228280201	228280300	15	1	8.38963	0.829028	15	8.38963	1	0.829028	3.51483	-0.585873	0.00141036
chr2	228725601	228725700	10	0	5.59308	0	10	5.59308	0	0	6.22225	-1.09532	0.00464265
chr2	229006901	229007000	10	0	5.59308	0	10	5.59308	0	0	6.22225	-1.09532	0.00464265
chr2	229434901	229435000	12	0	6.7117	0	12	6.7117	0	0	6.48206	-0.905974	0.00126829
chr2	229978701	229978800	16	2	8.94893	1.65806	16	8.94893	2	1.65806	2.68305	-0.447199	0.00339444
chr2	229978901	229979000	23	4	12.8641	3.31611	23	12.8641	4	3.31611	2.24243	0.0432835	0.00432709
chr2	230354301	230354400	20	3	11.1862	2.48708	20	11.1862	3	2.48708	2.44381	-0.154672	0.00423033
chr2	230388401	230388500	10	0	5.59308	0	10	5.59308	0	0	6.22225	-1.09532	0.00464265
chr2	230397301	230397400	10	0	5.59308	0	10	5.59308	0	0	6.22225	-1.09532	0.00464265
chr2	230883501	230883600	11	0	6.15239	0	11	6.15239	0	0	6.35799	-0.997463	0.00242129
chr2	230883601	230883700	10	0	5.59308	0	10	5.59308	0	0	6.22225	-1.09532	0.00464265
chr2	231110001	231110100	16	2	8.94893	1.65806	16	8.94893	2	1.65806	2.68305	-0.447199	0.00339444
chr2	231490601	231490700	5	18	2.79654	14.9225	5	2.79654	18	14.9225	-2.06748	-0.0989004	0.00423033
chr2	231640601	231640700	13	1	7.27101	0.829028	13	7.27101	1	0.829028	3.31037	-0.734861	0.00444385
chr2	232068001	232068100	14	1	7.83032	0.829028	14	7.83032	1	0.829028	3.41622	-0.658391	0.00250381
chr2	232371601	232371700	0	9	0	7.46125	0	0	9	7.46125	-6.31799	-1.15821	0.00242129
chr2	232577801	232577900	0	9	0	7.46125	0	0	9	7.46125	-6.31799	-1.15821	0.00242129
chr2	232577901	232578000	0	8	0	6.63222	0	0	8	6.63222	-6.15032	-1.27586	0.00464265
chr2	233079301	233079400	10	0	5.59308	0	10	5.59308	0	0	6.22225	-1.09532	0.00464265
chr2	233146701	233146800	10	0	5.59308	0	10	5.59308	0	0	6.22225	-1.09532	0.00464265
chr2	233146801	233146900	12	0	6.7117	0	12	6.7117	0	0	6.48206	-0.905974	0.00126829
chr2	233146901	233147000	12	0	6.7117	0	12	6.7117	0	0	6.48206	-0.905974	0.00126829
chr2	233522801	233522900	0	8	0	6.63222	0	0	8	6.63222	-6.15032	-1.27586	0.00464265
chr2	234103901	234104000	10	0	5.59308	0	10	5.59308	0	0	6.22225	-1.09532	0.00464265
chr2	234117701	234117800	10	0	5.59308	0	10	5.59308	0	0	6.22225	-1.09532	0.00464265
chr2	234353001	234353100	13	0	7.27101	0	13	7.27101	0	0	6.59629	-0.820075	0.000667207
chr2	234353101	234353200	15	0	8.38963	0	15	8.38963	0	0	6.80075	-0.662582	0.000187
chr2	234353201	234353300	13	0	7.27101	0	13	7.27101	0	0	6.59629	-0.820075	0.000667207
chr2	234353301	234353400	10	0	5.59308	0	10	5.59308	0	0	6.22225	-1.09532	0.00464265
chr2	234489401	234489500	18	3	10.0676	2.48708	18	10.0676	3	2.48708	2.29288	-0.263058	0.00394482
chr2	234657501	234657600	14	1	7.83032	0.829028	14	7.83032	1	0.829028	3.41622	-0.658391	0.00250381
chr2	235693101	235693200	10	0	5.59308	0	10	5.59308	0	0	6.22225	-1.09532	0.00464265
chr2	235995101	235995200	11	0	6.15239	0	11	6.15239	0	0	6.35799	-0.997463	0.00242129
chr2	236258101	236258200	15	1	8.38963	0.829028	15	8.38963	1	0.829028	3.51483	-0.585873	0.00141036
chr2	236258201	236258300	13	1	7.27101	0.829028	13	7.27101	1	0.829028	3.31037	-0.734861	0.00444385
chr2	237529401	237529500	17	2	9.50824	1.65806	17	9.50824	2	1.65806	2.7698	-0.384477	0.00200946
chr2	238257601	238257700	17	2	9.50824	1.65806	17	9.50824	2	1.65806	2.7698	-0.384477	0.00200946
chr2	238506201	238506300	10	0	5.59308	0	10	5.59308	0	0	6.22225	-1.09532	0.00464265
chr2	239236201	239236300	11	0	6.15239	0	11	6.15239	0	0	6.35799	-0.997463	0.00242129
chr2	239236301	239236400	10	0	5.59308	0	10	5.59308	0	0	6.22225	-1.09532	0.00464265
chr2	239254101	239254200	26	5	14.542	4.14514	26	14.542	5	4.14514	2.10443	0.217158	0.00285251
chr2	239589801	239589900	10	0	5.59308	0	10	5.59308	0	0	6.22225	-1.09532	0.00464265
chr2	239666301	239666400	0	9	0	7.46125	0	0	9	7.46125	-6.31799	-1.15821	0.00242129
chr2	239718001	239718100	10	0	5.59308	0	10	5.59308	0	0	6.22225	-1.09532	0.00464265
chr2	239938701	239938800	13	1	7.27101	0.829028	13	7.27101	1	0.829028	3.31037	-0.734861	0.00444385
chr2	240330301	240330400	11	0	6.15239	0	11	6.15239	0	0	6.35799	-0.997463	0.00242129
chr2	241087201	241087300	53	16	29.6433	13.2644	53	29.6433	16	13.2644	1.47235	1.27372	0.00119594
chr2	241087301	241087400	55	19	30.762	15.7515	55	30.762	19	15.7515	1.27934	1.37227	0.00287911
chr2	241194701	241194800	13	1	7.27101	0.829028	13	7.27101	1	0.829028	3.31037	-0.734861	0.00444385
chr2	241194801	241194900	13	0	7.27101	0	13	7.27101	0	0	6.59629	-0.820075	0.000667207
chr2	242058801	242058900	0	8	0	6.63222	0	0	8	6.63222	-6.15032	-1.27586	0.00464265
chr2	242249401	242249500	13	0	7.27101	0	13	7.27101	0	0	6.59629	-0.820075	0.000667207
chr2	242249501	242249600	13	0	7.27101	0	13	7.27101	0	0	6.59629	-0.820075	0.000667207
chr2	242249601	242249700	11	0	6.15239	0	11	6.15239	0	0	6.35799	-0.997463	0.00242129
chr2	242449801	242449900	10	0	5.59308	0	10	5.59308	0	0	6.22225	-1.09532	0.00464265
chr2	242485301	242485400	54	19	30.2027	15.7515	54	30.2027	19	15.7515	1.25293	1.35437	0.00372542
chr2	242657801	242657900	1	11	0.559308	9.11931	1	0.559308	11	9.11931	-3.53968	-0.85708	0.00444385
chr2	242936901	242937000	12	0	6.7117	0	12	6.7117	0	0	6.48206	-0.905974	0.00126829
chr2	242937001	242937100	14	0	7.83032	0	14	7.83032	0	0	6.70214	-0.739124	0.000352487
chr2	242949201	242949300	0	8	0	6.63222	0	0	8	6.63222	-6.15032	-1.27586	0.00464265
chr2	242967201	242967300	13	1	7.27101	0.829028	13	7.27101	1	0.829028	3.31037	-0.734861	0.00444385
chr3	642001	642100	13	1	7.27101	0.829028	13	7.27101	1	0.829028	3.31037	-0.734861	0.00444385
chr3	1943301	1943400	16	2	8.94893	1.65806	16	8.94893	2	1.65806	2.68305	-0.447199	0.00339444
chr3	2019601	2019700	0	9	0	7.46125	0	0	9	7.46125	-6.31799	-1.15821	0.00242129
chr3	2363801	2363900	0	8	0	6.63222	0	0	8	6.63222	-6.15032	-1.27586	0.00464265
chr3	2363901	2364000	0	9	0	7.46125	0	0	9	7.46125	-6.31799	-1.15821	0.00242129
chr3	2705301	2705400	10	0	5.59308	0	10	5.59308	0	0	6.22225	-1.09532	0.00464265
chr3	3230101	3230200	16	2	8.94893	1.65806	16	8.94893	2	1.65806	2.68305	-0.447199	0.00339444
chr3	3230201	3230300	16	2	8.94893	1.65806	16	8.94893	2	1.65806	2.68305	-0.447199	0.00339444
chr3	4050701	4050800	10	0	5.59308	0	10	5.59308	0	0	6.22225	-1.09532	0.00464265
chr3	4050801	4050900	10	0	5.59308	0	10	5.59308	0	0	6.22225	-1.09532	0.00464265
chr3	4500801	4500900	0	8	0	6.63222	0	0	8	6.63222	-6.15032	-1.27586	0.00464265
chr3	4604801	4604900	10	0	5.59308	0	10	5.59308	0	0	6.22225	-1.09532	0.00464265
chr3	5565401	5565500	1	11	0.559308	9.11931	1	0.559308	11	9.11931	-3.53968	-0.85708	0.00444385
chr3	5565501	5565600	1	11	0.559308	9.11931	1	0.559308	11	9.11931	-3.53968	-0.85708	0.00444385
chr3	5983401	5983500	13	0	7.27101	0	13	7.27101	0	0	6.59629	-0.820075	0.000667207
chr3	5983501	5983600	10	0	5.59308	0	10	5.59308	0	0	6.22225	-1.09532	0.00464265
chr3	6004501	6004600	10	0	5.59308	0	10	5.59308	0	0	6.22225	-1.09532	0.00464265
chr3	6004601	6004700	16	1	8.94893	0.829028	16	8.94893	1	0.829028	3.60713	-0.516918	0.000794618
chr3	6004701	6004800	18	1	10.0676	0.829028	18	10.0676	1	0.829028	3.7757	-0.388409	0.000252789
chr3	6004801	6004900	20	3	11.1862	2.48708	20	11.1862	3	2.48708	2.44381	-0.154672	0.00423033
chr3	6268701	6268800	17	2	9.50824	1.65806	17	9.50824	2	1.65806	2.7698	-0.384477	0.00200946
chr3	8357901	8358000	13	1	7.27101	0.829028	13	7.27101	1	0.829028	3.31037	-0.734861	0.00444385
chr3	8358001	8358100	14	1	7.83032	0.829028	14	7.83032	1	0.829028	3.41622	-0.658391	0.00250381
chr3	8358101	8358200	16	1	8.94893	0.829028	16	8.94893	1	0.829028	3.60713	-0.516918	0.000794618
chr3	8445901	8446000	10	0	5.59308	0	10	5.59308	0	0	6.22225	-1.09532	0.00464265
chr3	8446001	8446100	11	0	6.15239	0	11	6.15239	0	0	6.35799	-0.997463	0.00242129
chr3	8760601	8760700	13	1	7.27101	0.829028	13	7.27101	1	0.829028	3.31037	-0.734861	0.00444385
chr3	8965701	8965800	11	0	6.15239	0	11	6.15239	0	0	6.35799	-0.997463	0.00242129
chr3	9509401	9509500	13	1	7.27101	0.829028	13	7.27101	1	0.829028	3.31037	-0.734861	0.00444385
chr3	10284501	10284600	10	0	5.59308	0	10	5.59308	0	0	6.22225	-1.09532	0.00464265
chr3	10449001	10449100	11	0	6.15239	0	11	6.15239	0	0	6.35799	-0.997463	0.00242129
chr3	10449101	10449200	10	0	5.59308	0	10	5.59308	0	0	6.22225	-1.09532	0.00464265
chr3	10534901	10535000	18	3	10.0676	2.48708	18	10.0676	3	2.48708	2.29288	-0.263058	0.00394482
chr3	10654201	10654300	16	2	8.94893	1.65806	16	8.94893	2	1.65806	2.68305	-0.447199	0.00339444
chr3	12074001	12074100	13	1	7.27101	0.829028	13	7.27101	1	0.829028	3.31037	-0.734861	0.00444385
chr3	12742501	12742600	10	0	5.59308	0	10	5.59308	0	0	6.22225	-1.09532	0.00464265
chr3	12742601	12742700	10	0	5.59308	0	10	5.59308	0	0	6.22225	-1.09532	0.00464265
chr3	13194301	13194400	10	0	5.59308	0	10	5.59308	0	0	6.22225	-1.09532	0.00464265
chr3	13307201	13307300	10	0	5.59308	0	10	5.59308	0	0	6.22225	-1.09532	0.00464265
chr3	13307301	13307400	11	0	6.15239	0	11	6.15239	0	0	6.35799	-0.997463	0.00242129
chr3	13307401	13307500	14	1	7.83032	0.829028	14	7.83032	1	0.829028	3.41622	-0.658391	0.00250381
chr3	13504601	13504700	25	5	13.9827	4.14514	25	13.9827	5	4.14514	2.04815	0.176469	0.00429585
chr3	13892801	13892900	12	0	6.7117	0	12	6.7117	0	0	6.48206	-0.905974	0.00126829
chr3	14438201	14438300	11	0	6.15239	0	11	6.15239	0	0	6.35799	-0.997463	0.00242129
chr3	14656401	14656500	11	0	6.15239	0	11	6.15239	0	0	6.35799	-0.997463	0.00242129
chr3	14656501	14656600	13	1	7.27101	0.829028	13	7.27101	1	0.829028	3.31037	-0.734861	0.00444385
chr3	15036801	15036900	11	0	6.15239	0	11	6.15239	0	0	6.35799	-0.997463	0.00242129
chr3	15036901	15037000	11	0	6.15239	0	11	6.15239	0	0	6.35799	-0.997463	0.00242129
chr3	15322501	15322600	1	11	0.559308	9.11931	1	0.559308	11	9.11931	-3.53968	-0.85708	0.00444385
chr3	15632801	15632900	11	0	6.15239	0	11	6.15239	0	0	6.35799	-0.997463	0.00242129
chr3	15951501	15951600	16	2	8.94893	1.65806	16	8.94893	2	1.65806	2.68305	-0.447199	0.00339444
chr3	15951701	15951800	17	2	9.50824	1.65806	17	9.50824	2	1.65806	2.7698	-0.384477	0.00200946
chr3	16219301	16219400	17	1	9.50824	0.829028	17	9.50824	1	0.829028	3.69388	-0.451193	0.000447975
chr3	16373801	16373900	10	0	5.59308	0	10	5.59308	0	0	6.22225	-1.09532	0.00464265
chr3	16373901	16374000	11	0	6.15239	0	11	6.15239	0	0	6.35799	-0.997463	0.00242129
chr3	16721301	16721400	15	1	8.38963	0.829028	15	8.38963	1	0.829028	3.51483	-0.585873	0.00141036
chr3	17533701	17533800	19	2	10.6269	1.65806	19	10.6269	2	1.65806	2.92906	-0.266873	0.000700954
chr3	17533801	17533900	19	1	10.6269	0.829028	19	10.6269	1	0.829028	3.85314	-0.328313	0.000142819
chr3	17533901	17534000	15	1	8.38963	0.829028	15	8.38963	1	0.829028	3.51483	-0.585873	0.00141036
chr3	17613501	17613600	11	0	6.15239	0	11	6.15239	0	0	6.35799	-0.997463	0.00242129
chr3	17651601	17651700	13	1	7.27101	0.829028	13	7.27101	1	0.829028	3.31037	-0.734861	0.00444385
chr3	18044401	18044500	13	1	7.27101	0.829028	13	7.27101	1	0.829028	3.31037	-0.734861	0.00444385
chr3	18394701	18394800	13	1	7.27101	0.829028	13	7.27101	1	0.829028	3.31037	-0.734861	0.00444385
chr3	19666501	19666600	11	0	6.15239	0	11	6.15239	0	0	6.35799	-0.997463	0.00242129
chr3	19666601	19666700	11	0	6.15239	0	11	6.15239	0	0	6.35799	-0.997463	0.00242129
chr3	19666701	19666800	10	0	5.59308	0	10	5.59308	0	0	6.22225	-1.09532	0.00464265
chr3	19821601	19821700	10	0	5.59308	0	10	5.59308	0	0	6.22225	-1.09532	0.00464265
chr3	20622201	20622300	14	0	7.83032	0	14	7.83032	0	0	6.70214	-0.739124	0.000352487
chr3	21014501	21014600	16	2	8.94893	1.65806	16	8.94893	2	1.65806	2.68305	-0.447199	0.00339444
chr3	21611101	21611200	13	1	7.27101	0.829028	13	7.27101	1	0.829028	3.31037	-0.734861	0.00444385
chr3	22454201	22454300	10	0	5.59308	0	10	5.59308	0	0	6.22225	-1.09532	0.00464265
chr3	22454301	22454400	10	0	5.59308	0	10	5.59308	0	0	6.22225	-1.09532	0.00464265
chr3	22524301	22524400	13	1	7.27101	0.829028	13	7.27101	1	0.829028	3.31037	-0.734861	0.00444385
chr3	23457401	23457500	10	0	5.59308	0	10	5.59308	0	0	6.22225	-1.09532	0.00464265
chr3	23457501	23457600	10	0	5.59308	0	10	5.59308	0	0	6.22225	-1.09532	0.00464265
chr3	23673801	23673900	10	0	5.59308	0	10	5.59308	0	0	6.22225	-1.09532	0.00464265
chr3	24548701	24548800	0	10	0	8.29028	0	0	10	8.29028	-6.46818	-1.0492	0.00126829
chr3	26704101	26704200	11	0	6.15239	0	11	6.15239	0	0	6.35799	-0.997463	0.00242129
chr3	27619601	27619700	10	0	5.59308	0	10	5.59308	0	0	6.22225	-1.09532	0.00464265
chr3	28515101	28515200	10	0	5.59308	0	10	5.59308	0	0	6.22225	-1.09532	0.00464265
chr3	28717501	28717600	13	1	7.27101	0.829028	13	7.27101	1	0.829028	3.31037	-0.734861	0.00444385
chr3	31795901	31796000	16	2	8.94893	1.65806	16	8.94893	2	1.65806	2.68305	-0.447199	0.00339444
chr3	32288101	32288200	16	2	8.94893	1.65806	16	8.94893	2	1.65806	2.68305	-0.447199	0.00339444
chr3	32568801	32568900	11	0	6.15239	0	11	6.15239	0	0	6.35799	-0.997463	0.00242129
chr3	32568901	32569000	10	0	5.59308	0	10	5.59308	0	0	6.22225	-1.09532	0.00464265
chr3	33117801	33117900	10	0	5.59308	0	10	5.59308	0	0	6.22225	-1.09532	0.00464265
chr3	33226101	33226200	18	1	10.0676	0.829028	18	10.0676	1	0.829028	3.7757	-0.388409	0.000252789
chr3	33326501	33326600	14	1	7.83032	0.829028	14	7.83032	1	0.829028	3.41622	-0.658391	0.00250381
chr3	33890901	33891000	13	1	7.27101	0.829028	13	7.27101	1	0.829028	3.31037	-0.734861	0.00444385
chr3	34473901	34474000	10	0	5.59308	0	10	5.59308	0	0	6.22225	-1.09532	0.00464265
chr3	35050301	35050400	14	1	7.83032	0.829028	14	7.83032	1	0.829028	3.41622	-0.658391	0.00250381
chr3	35149401	35149500	11	0	6.15239	0	11	6.15239	0	0	6.35799	-0.997463	0.00242129
chr3	35350701	35350800	0	8	0	6.63222	0	0	8	6.63222	-6.15032	-1.27586	0.00464265
chr3	36125201	36125300	10	0	5.59308	0	10	5.59308	0	0	6.22225	-1.09532	0.00464265
chr3	36125401	36125500	14	1	7.83032	0.829028	14	7.83032	1	0.829028	3.41622	-0.658391	0.00250381
chr3	36125501	36125600	13	1	7.27101	0.829028	13	7.27101	1	0.829028	3.31037	-0.734861	0.00444385
chr3	36125701	36125800	11	0	6.15239	0	11	6.15239	0	0	6.35799	-0.997463	0.00242129
chr3	36603301	36603400	16	2	8.94893	1.65806	16	8.94893	2	1.65806	2.68305	-0.447199	0.00339444
chr3	36841601	36841700	10	0	5.59308	0	10	5.59308	0	0	6.22225	-1.09532	0.00464265
chr3	37005201	37005300	12	0	6.7117	0	12	6.7117	0	0	6.48206	-0.905974	0.00126829
chr3	37005301	37005400	13	0	7.27101	0	13	7.27101	0	0	6.59629	-0.820075	0.000667207
chr3	37038701	37038800	13	1	7.27101	0.829028	13	7.27101	1	0.829028	3.31037	-0.734861	0.00444385
chr3	37658001	37658100	15	1	8.38963	0.829028	15	8.38963	1	0.829028	3.51483	-0.585873	0.00141036
chr3	37658101	37658200	13	1	7.27101	0.829028	13	7.27101	1	0.829028	3.31037	-0.734861	0.00444385
chr3	37658201	37658300	11	0	6.15239	0	11	6.15239	0	0	6.35799	-0.997463	0.00242129
chr3	37944001	37944100	10	0	5.59308	0	10	5.59308	0	0	6.22225	-1.09532	0.00464265
chr3	38159701	38159800	0	9	0	7.46125	0	0	9	7.46125	-6.31799	-1.15821	0.00242129
chr3	38159801	38159900	0	9	0	7.46125	0	0	9	7.46125	-6.31799	-1.15821	0.00242129
chr3	38351001	38351100	29	7	16.2199	5.80319	29	16.2199	7	5.80319	1.78501	0.41079	0.00401524
chr3	38382901	38383000	10	0	5.59308	0	10	5.59308	0	0	6.22225	-1.09532	0.00464265
chr3	38383001	38383100	10	0	5.59308	0	10	5.59308	0	0	6.22225	-1.09532	0.00464265
chr3	38383101	38383200	11	0	6.15239	0	11	6.15239	0	0	6.35799	-0.997463	0.00242129
chr3	38639601	38639700	19	2	10.6269	1.65806	19	10.6269	2	1.65806	2.92906	-0.266873	0.000700954
chr3	38640201	38640300	18	3	10.0676	2.48708	18	10.0676	3	2.48708	2.29288	-0.263058	0.00394482
chr3	38672101	38672200	10	0	5.59308	0	10	5.59308	0	0	6.22225	-1.09532	0.00464265
chr3	39627901	39628000	18	2	10.0676	1.65806	18	10.0676	2	1.65806	2.85163	-0.324442	0.00118753
chr3	39639801	39639900	13	1	7.27101	0.829028	13	7.27101	1	0.829028	3.31037	-0.734861	0.00444385
chr3	40015201	40015300	16	2	8.94893	1.65806	16	8.94893	2	1.65806	2.68305	-0.447199	0.00339444
chr3	40082701	40082800	10	0	5.59308	0	10	5.59308	0	0	6.22225	-1.09532	0.00464265
chr3	40749101	40749200	12	0	6.7117	0	12	6.7117	0	0	6.48206	-0.905974	0.00126829
chr3	41196701	41196800	10	0	5.59308	0	10	5.59308	0	0	6.22225	-1.09532	0.00464265
chr3	41196801	41196900	11	0	6.15239	0	11	6.15239	0	0	6.35799	-0.997463	0.00242129
chr3	41452901	41453000	10	0	5.59308	0	10	5.59308	0	0	6.22225	-1.09532	0.00464265
chr3	42309301	42309400	14	1	7.83032	0.829028	14	7.83032	1	0.829028	3.41622	-0.658391	0.00250381
chr3	42451301	42451400	30	7	16.7793	5.80319	30	16.7793	7	5.80319	1.83369	0.445366	0.00275824
chr3	42451401	42451500	22	2	12.3048	1.65806	22	12.3048	2	1.65806	3.13917	-0.107119	0.000143701
chr3	42451501	42451600	17	2	9.50824	1.65806	17	9.50824	2	1.65806	2.7698	-0.384477	0.00200946
chr3	42475901	42476000	19	2	10.6269	1.65806	19	10.6269	2	1.65806	2.92906	-0.266873	0.000700954
chr3	42476001	42476100	18	3	10.0676	2.48708	18	10.0676	3	2.48708	2.29288	-0.263058	0.00394482
chr3	42673401	42673500	0	8	0	6.63222	0	0	8	6.63222	-6.15032	-1.27586	0.00464265
chr3	42673501	42673600	0	8	0	6.63222	0	0	8	6.63222	-6.15032	-1.27586	0.00464265
chr3	42808001	42808100	10	0	5.59308	0	10	5.59308	0	0	6.22225	-1.09532	0.00464265
chr3	42931301	42931400	14	1	7.83032	0.829028	14	7.83032	1	0.829028	3.41622	-0.658391	0.00250381
chr3	42931401	42931500	18	1	10.0676	0.829028	18	10.0676	1	0.829028	3.7757	-0.388409	0.000252789
chr3	42931501	42931600	19	1	10.6269	0.829028	19	10.6269	1	0.829028	3.85314	-0.328313	0.000142819
chr3	43026101	43026200	11	0	6.15239	0	11	6.15239	0	0	6.35799	-0.997463	0.00242129
chr3	43377301	43377400	10	0	5.59308	0	10	5.59308	0	0	6.22225	-1.09532	0.00464265
chr3	43611301	43611400	10	0	5.59308	0	10	5.59308	0	0	6.22225	-1.09532	0.00464265
chr3	43964601	43964700	18	3	10.0676	2.48708	18	10.0676	3	2.48708	2.29288	-0.263058	0.00394482
chr3	43964701	43964800	18	3	10.0676	2.48708	18	10.0676	3	2.48708	2.29288	-0.263058	0.00394482
chr3	44386201	44386300	10	0	5.59308	0	10	5.59308	0	0	6.22225	-1.09532	0.00464265
chr3	44386701	44386800	17	37	9.50824	30.674	17	9.50824	37	30.674	-1.36396	1.0076	0.00349787
chr3	44621101	44621200	14	1	7.83032	0.829028	14	7.83032	1	0.829028	3.41622	-0.658391	0.00250381
chr3	44621201	44621300	14	1	7.83032	0.829028	14	7.83032	1	0.829028	3.41622	-0.658391	0.00250381
chr3	45498601	45498700	0	8	0	6.63222	0	0	8	6.63222	-6.15032	-1.27586	0.00464265
chr3	46209001	46209100	10	0	5.59308	0	10	5.59308	0	0	6.22225	-1.09532	0.00464265
chr3	46365001	46365100	10	0	5.59308	0	10	5.59308	0	0	6.22225	-1.09532	0.00464265
chr3	47251701	47251800	11	0	6.15239	0	11	6.15239	0	0	6.35799	-0.997463	0.00242129
chr3	47251801	47251900	11	0	6.15239	0	11	6.15239	0	0	6.35799	-0.997463	0.00242129
chr3	47947601	47947700	10	0	5.59308	0	10	5.59308	0	0	6.22225	-1.09532	0.00464265
chr3	48077701	48077800	13	1	7.27101	0.829028	13	7.27101	1	0.829028	3.31037	-0.734861	0.00444385
chr3	48948401	48948500	10	0	5.59308	0	10	5.59308	0	0	6.22225	-1.09532	0.00464265
chr3	50134201	50134300	10	0	5.59308	0	10	5.59308	0	0	6.22225	-1.09532	0.00464265
chr3	50134301	50134400	12	0	6.7117	0	12	6.7117	0	0	6.48206	-0.905974	0.00126829
chr3	50134401	50134500	11	0	6.15239	0	11	6.15239	0	0	6.35799	-0.997463	0.00242129
chr3	50500201	50500300	0	9	0	7.46125	0	0	9	7.46125	-6.31799	-1.15821	0.00242129
chr3	50827901	50828000	10	0	5.59308	0	10	5.59308	0	0	6.22225	-1.09532	0.00464265
chr3	51256501	51256600	11	0	6.15239	0	11	6.15239	0	0	6.35799	-0.997463	0.00242129
chr3	51256601	51256700	17	1	9.50824	0.829028	17	9.50824	1	0.829028	3.69388	-0.451193	0.000447975
chr3	51256701	51256800	15	1	8.38963	0.829028	15	8.38963	1	0.829028	3.51483	-0.585873	0.00141036
chr3	51256801	51256900	13	1	7.27101	0.829028	13	7.27101	1	0.829028	3.31037	-0.734861	0.00444385
chr3	51546301	51546400	10	0	5.59308	0	10	5.59308	0	0	6.22225	-1.09532	0.00464265
chr3	52340201	52340300	20	3	11.1862	2.48708	20	11.1862	3	2.48708	2.44381	-0.154672	0.00423033
chr3	52438101	52438200	12	0	6.7117	0	12	6.7117	0	0	6.48206	-0.905974	0.00126829
chr3	52438201	52438300	11	0	6.15239	0	11	6.15239	0	0	6.35799	-0.997463	0.00242129
chr3	52444201	52444300	16	2	8.94893	1.65806	16	8.94893	2	1.65806	2.68305	-0.447199	0.00339444
chr3	53069001	53069100	10	0	5.59308	0	10	5.59308	0	0	6.22225	-1.09532	0.00464265
chr3	54662201	54662300	10	0	5.59308	0	10	5.59308	0	0	6.22225	-1.09532	0.00464265
chr3	54997801	54997900	10	0	5.59308	0	10	5.59308	0	0	6.22225	-1.09532	0.00464265
chr3	55533201	55533300	10	0	5.59308	0	10	5.59308	0	0	6.22225	-1.09532	0.00464265
chr3	55868001	55868100	14	1	7.83032	0.829028	14	7.83032	1	0.829028	3.41622	-0.658391	0.00250381
chr3	56358901	56359000	10	0	5.59308	0	10	5.59308	0	0	6.22225	-1.09532	0.00464265
chr3	56359001	56359100	10	0	5.59308	0	10	5.59308	0	0	6.22225	-1.09532	0.00464265
chr3	56359101	56359200	11	0	6.15239	0	11	6.15239	0	0	6.35799	-0.997463	0.00242129
chr3	57074801	57074900	16	2	8.94893	1.65806	16	8.94893	2	1.65806	2.68305	-0.447199	0.00339444
chr3	57077601	57077700	18	3	10.0676	2.48708	18	10.0676	3	2.48708	2.29288	-0.263058	0.00394482
chr3	57077701	57077800	15	1	8.38963	0.829028	15	8.38963	1	0.829028	3.51483	-0.585873	0.00141036
chr3	57593301	57593400	13	1	7.27101	0.829028	13	7.27101	1	0.829028	3.31037	-0.734861	0.00444385
chr3	57593401	57593500	13	1	7.27101	0.829028	13	7.27101	1	0.829028	3.31037	-0.734861	0.00444385
chr3	58118901	58119000	53	19	29.6433	15.7515	53	29.6433	19	15.7515	1.22603	1.33623	0.00480939
chr3	58218301	58218400	13	1	7.27101	0.829028	13	7.27101	1	0.829028	3.31037	-0.734861	0.00444385
chr3	58525201	58525300	16	1	8.94893	0.829028	16	8.94893	1	0.829028	3.60713	-0.516918	0.000794618
chr3	59443801	59443900	10	0	5.59308	0	10	5.59308	0	0	6.22225	-1.09532	0.00464265
chr3	59443901	59444000	11	0	6.15239	0	11	6.15239	0	0	6.35799	-0.997463	0.00242129
chr3	60117401	60117500	18	3	10.0676	2.48708	18	10.0676	3	2.48708	2.29288	-0.263058	0.00394482
chr3	60117501	60117600	21	3	11.7455	2.48708	21	11.7455	3	2.48708	2.51373	-0.10347	0.00268219
chr3	60117601	60117700	24	2	13.4234	1.65806	24	13.4234	2	1.65806	3.26396	-0.00990581	8.47e-05
chr3	60117701	60117800	17	2	9.50824	1.65806	17	9.50824	2	1.65806	2.7698	-0.384477	0.00200946
chr3	60436301	60436400	10	0	5.59308	0	10	5.59308	0	0	6.22225	-1.09532	0.00464265
chr3	61240501	61240600	0	8	0	6.63222	0	0	8	6.63222	-6.15032	-1.27586	0.00464265
chr3	61302201	61302300	18	3	10.0676	2.48708	18	10.0676	3	2.48708	2.29288	-0.263058	0.00394482
chr3	61302301	61302400	18	2	10.0676	1.65806	18	10.0676	2	1.65806	2.85163	-0.324442	0.00118753
chr3	62120601	62120700	10	0	5.59308	0	10	5.59308	0	0	6.22225	-1.09532	0.00464265
chr3	63569501	63569600	11	0	6.15239	0	11	6.15239	0	0	6.35799	-0.997463	0.00242129
chr3	63606101	63606200	16	2	8.94893	1.65806	16	8.94893	2	1.65806	2.68305	-0.447199	0.00339444
chr3	63886301	63886400	11	0	6.15239	0	11	6.15239	0	0	6.35799	-0.997463	0.00242129
chr3	63886401	63886500	12	0	6.7117	0	12	6.7117	0	0	6.48206	-0.905974	0.00126829
chr3	64096101	64096200	14	0	7.83032	0	14	7.83032	0	0	6.70214	-0.739124	0.000352487
chr3	64420201	64420300	11	0	6.15239	0	11	6.15239	0	0	6.35799	-0.997463	0.00242129
chr3	64424401	64424500	13	1	7.27101	0.829028	13	7.27101	1	0.829028	3.31037	-0.734861	0.00444385
chr3	64441801	64441900	10	0	5.59308	0	10	5.59308	0	0	6.22225	-1.09532	0.00464265
chr3	64442001	64442100	10	0	5.59308	0	10	5.59308	0	0	6.22225	-1.09532	0.00464265
chr3	64691501	64691600	13	1	7.27101	0.829028	13	7.27101	1	0.829028	3.31037	-0.734861	0.00444385
chr3	65282301	65282400	10	0	5.59308	0	10	5.59308	0	0	6.22225	-1.09532	0.00464265
chr3	65328001	65328100	10	0	5.59308	0	10	5.59308	0	0	6.22225	-1.09532	0.00464265
chr3	65485701	65485800	0	8	0	6.63222	0	0	8	6.63222	-6.15032	-1.27586	0.00464265
chr3	66273601	66273700	20	3	11.1862	2.48708	20	11.1862	3	2.48708	2.44381	-0.154672	0.00423033
chr3	66273701	66273800	20	3	11.1862	2.48708	20	11.1862	3	2.48708	2.44381	-0.154672	0.00423033
chr3	66273801	66273900	18	2	10.0676	1.65806	18	10.0676	2	1.65806	2.85163	-0.324442	0.00118753
chr3	66273901	66274000	11	0	6.15239	0	11	6.15239	0	0	6.35799	-0.997463	0.00242129
chr3	66283101	66283200	18	1	10.0676	0.829028	18	10.0676	1	0.829028	3.7757	-0.388409	0.000252789
chr3	66283201	66283300	21	1	11.7455	0.829028	21	11.7455	1	0.829028	3.99655	-0.21533	4.58e-05
chr3	66283301	66283400	20	1	11.1862	0.829028	20	11.1862	1	0.829028	3.92663	-0.270685	8.08e-05
chr3	66734701	66734800	1	11	0.559308	9.11931	1	0.559308	11	9.11931	-3.53968	-0.85708	0.00444385
chr3	67062301	67062400	3	16	1.67793	13.2644	3	1.67793	16	13.2644	-2.61045	-0.32912	0.00394482
chr3	68002401	68002500	11	0	6.15239	0	11	6.15239	0	0	6.35799	-0.997463	0.00242129
chr3	68002501	68002600	11	0	6.15239	0	11	6.15239	0	0	6.35799	-0.997463	0.00242129
chr3	68002601	68002700	10	0	5.59308	0	10	5.59308	0	0	6.22225	-1.09532	0.00464265
chr3	68129801	68129900	10	0	5.59308	0	10	5.59308	0	0	6.22225	-1.09532	0.00464265
chr3	68129901	68130000	11	0	6.15239	0	11	6.15239	0	0	6.35799	-0.997463	0.00242129
chr3	69683701	69683800	13	1	7.27101	0.829028	13	7.27101	1	0.829028	3.31037	-0.734861	0.00444385
chr3	70667401	70667500	0	8	0	6.63222	0	0	8	6.63222	-6.15032	-1.27586	0.00464265
chr3	71929301	71929400	11	0	6.15239	0	11	6.15239	0	0	6.35799	-0.997463	0.00242129
chr3	72354701	72354800	13	1	7.27101	0.829028	13	7.27101	1	0.829028	3.31037	-0.734861	0.00444385
chr3	72354801	72354900	10	0	5.59308	0	10	5.59308	0	0	6.22225	-1.09532	0.00464265
chr3	72508601	72508700	11	0	6.15239	0	11	6.15239	0	0	6.35799	-0.997463	0.00242129
chr3	72604001	72604100	10	0	5.59308	0	10	5.59308	0	0	6.22225	-1.09532	0.00464265
chr3	72953001	72953100	0	8	0	6.63222	0	0	8	6.63222	-6.15032	-1.27586	0.00464265
chr3	73862101	73862200	13	1	7.27101	0.829028	13	7.27101	1	0.829028	3.31037	-0.734861	0.00444385
chr3	74166501	74166600	10	0	5.59308	0	10	5.59308	0	0	6.22225	-1.09532	0.00464265
chr3	75170501	75170600	12	0	6.7117	0	12	6.7117	0	0	6.48206	-0.905974	0.00126829
chr3	75170601	75170700	14	0	7.83032	0	14	7.83032	0	0	6.70214	-0.739124	0.000352487
chr3	75170701	75170800	10	0	5.59308	0	10	5.59308	0	0	6.22225	-1.09532	0.00464265
chr3	75272901	75273000	11	0	6.15239	0	11	6.15239	0	0	6.35799	-0.997463	0.00242129
chr3	75281801	75281900	13	1	7.27101	0.829028	13	7.27101	1	0.829028	3.31037	-0.734861	0.00444385
chr3	75319501	75319600	12	0	6.7117	0	12	6.7117	0	0	6.48206	-0.905974	0.00126829
chr3	75319601	75319700	10	0	5.59308	0	10	5.59308	0	0	6.22225	-1.09532	0.00464265
chr3	75319701	75319800	10	0	5.59308	0	10	5.59308	0	0	6.22225	-1.09532	0.00464265
chr3	75371201	75371300	10	0	5.59308	0	10	5.59308	0	0	6.22225	-1.09532	0.00464265
chr3	75371301	75371400	10	0	5.59308	0	10	5.59308	0	0	6.22225	-1.09532	0.00464265
chr3	75685301	75685400	10	0	5.59308	0	10	5.59308	0	0	6.22225	-1.09532	0.00464265
chr3	75685401	75685500	11	0	6.15239	0	11	6.15239	0	0	6.35799	-0.997463	0.00242129
chr3	75698501	75698600	16	0	8.94893	0	16	8.94893	0	0	6.89305	-0.589995	9.96e-05
chr3	75698601	75698700	18	2	10.0676	1.65806	18	10.0676	2	1.65806	2.85163	-0.324442	0.00118753
chr3	75864001	75864100	14	1	7.83032	0.829028	14	7.83032	1	0.829028	3.41622	-0.658391	0.00250381
chr3	76268101	76268200	10	0	5.59308	0	10	5.59308	0	0	6.22225	-1.09532	0.00464265
chr3	76282201	76282300	0	8	0	6.63222	0	0	8	6.63222	-6.15032	-1.27586	0.00464265
chr3	77205001	77205100	17	2	9.50824	1.65806	17	9.50824	2	1.65806	2.7698	-0.384477	0.00200946
chr3	77205101	77205200	19	2	10.6269	1.65806	19	10.6269	2	1.65806	2.92906	-0.266873	0.000700954
chr3	78446601	78446700	18	3	10.0676	2.48708	18	10.0676	3	2.48708	2.29288	-0.263058	0.00394482
chr3	78446701	78446800	17	2	9.50824	1.65806	17	9.50824	2	1.65806	2.7698	-0.384477	0.00200946
chr3	78991501	78991600	10	0	5.59308	0	10	5.59308	0	0	6.22225	-1.09532	0.00464265
chr3	78991601	78991700	10	0	5.59308	0	10	5.59308	0	0	6.22225	-1.09532	0.00464265
chr3	79230101	79230200	13	1	7.27101	0.829028	13	7.27101	1	0.829028	3.31037	-0.734861	0.00444385
chr3	79230201	79230300	18	1	10.0676	0.829028	18	10.0676	1	0.829028	3.7757	-0.388409	0.000252789
chr3	79230301	79230400	18	1	10.0676	0.829028	18	10.0676	1	0.829028	3.7757	-0.388409	0.000252789
chr3	79230401	79230500	16	1	8.94893	0.829028	16	8.94893	1	0.829028	3.60713	-0.516918	0.000794618
chr3	79627201	79627300	0	8	0	6.63222	0	0	8	6.63222	-6.15032	-1.27586	0.00464265
chr3	81104001	81104100	1	12	0.559308	9.94833	1	0.559308	12	9.94833	-3.66397	-0.767665	0.00250381
chr3	81127701	81127800	10	0	5.59308	0	10	5.59308	0	0	6.22225	-1.09532	0.00464265
chr3	82409401	82409500	10	0	5.59308	0	10	5.59308	0	0	6.22225	-1.09532	0.00464265
chr3	82409501	82409600	10	0	5.59308	0	10	5.59308	0	0	6.22225	-1.09532	0.00464265
chr3	83601001	83601100	12	0	6.7117	0	12	6.7117	0	0	6.48206	-0.905974	0.00126829
chr3	83601101	83601200	12	0	6.7117	0	12	6.7117	0	0	6.48206	-0.905974	0.00126829
chr3	83604201	83604300	10	0	5.59308	0	10	5.59308	0	0	6.22225	-1.09532	0.00464265
chr3	83604301	83604400	10	0	5.59308	0	10	5.59308	0	0	6.22225	-1.09532	0.00464265
chr3	84273601	84273700	10	0	5.59308	0	10	5.59308	0	0	6.22225	-1.09532	0.00464265
chr3	84702801	84702900	13	1	7.27101	0.829028	13	7.27101	1	0.829028	3.31037	-0.734861	0.00444385
chr3	84762801	84762900	10	0	5.59308	0	10	5.59308	0	0	6.22225	-1.09532	0.00464265
chr3	84947501	84947600	10	0	5.59308	0	10	5.59308	0	0	6.22225	-1.09532	0.00464265
chr3	85146401	85146500	10	0	5.59308	0	10	5.59308	0	0	6.22225	-1.09532	0.00464265
chr3	86452501	86452600	14	1	7.83032	0.829028	14	7.83032	1	0.829028	3.41622	-0.658391	0.00250381
chr3	86587401	86587500	29	7	16.2199	5.80319	29	16.2199	7	5.80319	1.78501	0.41079	0.00401524
chr3	86589301	86589400	13	1	7.27101	0.829028	13	7.27101	1	0.829028	3.31037	-0.734861	0.00444385
chr3	87454001	87454100	0	9	0	7.46125	0	0	9	7.46125	-6.31799	-1.15821	0.00242129
chr3	87700701	87700800	10	0	5.59308	0	10	5.59308	0	0	6.22225	-1.09532	0.00464265
chr3	88261401	88261500	16	2	8.94893	1.65806	16	8.94893	2	1.65806	2.68305	-0.447199	0.00339444
[truncated: 7,612 more rows]
