# Supplementary material for: Genome-wide alteration in DNA hydroxymethylation in the sperm from bisphenol A-exposed men
Source: PLoS One. 2017 Jun 5;12(6):e0178535. doi: 10.1371/journal.pone.0178535 (PMC5459435; doi:10.1371/journal.pone.0178535)
Supplement: S5 Table — (XLS) [file pone.0178535.s007.xls]

## Sheet: S5 Table
S5 Table. Distribution of hydroxymethylated regions in repeats
		5hmc reagion in		5hmc ratio in
Class	Size (bp)	Control	BPA	Control	BPA
LINE	639990320	469349817	536430530	0.73337	0.838185
SINE	399124731	263686270	316402762	0.660661	0.792742
LTR	268745540	168260380	205482074	0.626096	0.764597
DNA Transposon	100033663	58273371	72216449	0.582538	0.721921
Simple_repeat	26762167	20056515	22060891	0.749435	0.824331
Low_complexity	17492286	12052939	13538807	0.689043	0.773987
Satellite	13441357	7917251	9302076	0.589022	0.692049
Total	1465590064	999596543	1175433589	0.682044	0.802021
