# Supplementary material for: Genome-wide alteration in DNA hydroxymethylation in the sperm from bisphenol A-exposed men
Source: PLoS One. 2017 Jun 5;12(6):e0178535. doi: 10.1371/journal.pone.0178535 (PMC5459435; doi:10.1371/journal.pone.0178535)
Supplement: S6 Table — (XLS) [file pone.0178535.s008.xls]

## Sheet: S6 Table
S6 Table. 5hmc level in promoter of human imprinted genes
Ensemble	Gene	Express	5hmc Reads Number in Promoter
			Control	BPA
ENSG00000125538	IL1B	ND	14	7
ENSG00000165891	E2F7	M	16	12
ENSG00000137944	CCBL2	M	17	13
ENSG00000134259	NGFB	ND	20	16
ENSG00000127990	SGCE	P	17	14
ENSG00000106571	GLI3	M	16	14
ENSG00000135502	SLC26A10	M	17	15
ENSG00000105996	HOXA2	M	18	16
ENSG00000110628	SLC22A18	M	20	18
ENSG00000116035	VAX2	M	20	18
ENSG00000090661	LASS4	ND	12	10
ENSG00000178821	TMEM52	P	13	11
ENSG00000120210	INS*	P	16	14
ENSG00000060762	BRP44L	P	19	17
ENSG00000157911	PEX10	M	16	15
ENSG00000184937	WT1	P	6	5
ENSG00000053438	NNAT	P	10	9
ENSG00000112499	SLC22A2	P	11	10
ENSG00000154358	OBSCN	P	18	17
ENSG00000069431	ABCC9	M	0	0
ENSG00000078900	TP73	M	0	0
ENSG00000101489	BRUNOL4	M	0	0
ENSG00000162105	SHANK2	M	0	0
ENSG00000182272	B4GALNT4	M	0	0
ENSG00000184497	FAM70B	M	0	0
ENSG00000204290	BTNL2	M	0	0
ENSG00000186818	LILRB4	M	17	17
ENSG00000083844	ZNF264	M	18	18
ENSG00000141934	PPAP2C	M	18	18
ENSG00000174613	KCNQ1DN	M	0	0
ENSG00000181757	SLC22A18AS	M	0	0
ENSG00000105132	ZNF550	M	0	0
ENSG00000141447	OSBPL1A	ND	12	12
ENSG00000169862	CTNND2	ND	18	18
ENSG00000172428	MYEOV2	P	0	0
ENSG00000099869	IGF2AS	P	0	0
ENSG00000181977	PYY2	P	0	0
ENSG00000171567	TIGD1	P	0	0
ENSG00000142611	PRDM16	P	8	8
ENSG00000168621	GDNF	P	10	10
ENSG00000146477	SLC22A3	P	10	10
ENSG00000185559	DLK1	P	15	15
ENSG00000185513	L3MBTL	P	18	18
ENSG00000176165	FOXG1	P	18	18
ENSG00000204370	SDHD	P	19	19
ENSG00000148826	NKX6-2	M	8	9
ENSG00000116213	WDR8	M	12	13
ENSG00000183230	CTNNA3	M	14	15
ENSG00000167701	GPT	M	19	20
ENSG00000135211	TMEM60	P	16	17
ENSG00000143921	ABCG8	M	8	10
ENSG00000144908	ALDH1L1	M	10	12
ENSG00000053918	KCNQ1	M	12	14
ENSG00000102468	HTR2A	M	14	16
ENSG00000145536	ADAMTS16	M	15	17
ENSG00000167874	TMEM88	M	16	18
ENSG00000173110	HSPA6	M	17	19
ENSG00000152977	ZIC1	M	17	19
ENSG00000180806	HOXC9	M	18	20
ENSG00000085832	EPS15	ND	11	13
ENSG00000155511	GRIA1	ND	11	13
ENSG00000188130	MAPK12	ND	14	16
ENSG00000105173	CCNE1	ND	16	18
ENSG00000166333	ILK	ND	17	19
ENSG00000130844	ZNF331	P	11	13
ENSG00000183628	DGCR6	P	17	19
ENSG00000118495	PLAGL1	P	19	21
ENSG00000102977	ACD	M	7	10
ENSG00000107404	DVL1	M	10	13
ENSG00000148832	PAOX	M	12	15
ENSG00000196890	HIST3H2BB	M	13	16
ENSG00000105880	DLX5	M	16	19
ENSG00000164889	SLC4A2	M	16	19
ENSG00000135446	CDK4	M	17	20
ENSG00000142871	CYR61	ND	15	18
ENSG00000026508	CD44	ND	17	20
ENSG00000138061	CYP1B1	P	7	10
ENSG00000159674	SPON2	P	11	14
ENSG00000198010	DLGAP2	P	12	15
ENSG00000189043	NDUFA4	P	16	19
ENSG00000127418	FGFRL1	M	5	9
ENSG00000099326	MZF1	M	10	14
ENSG00000130724	CHMP2A	M	12	16
ENSG00000173917	HOXB2	M	16	20
ENSG00000106070	GRB10	ND	8	12
ENSG00000132646	PCNA	ND	11	15
ENSG00000175920	DOK7	ND	12	16
ENSG00000145996	CDKAL1	ND	16	20
ENSG00000214265	SNURF	P	10	14
ENSG00000197591	OR11L1	P	14	18
ENSG00000179455	MKRN3	P	15	19
ENSG00000107282	APBA1	P	16	20
ENSG00000106038	EVX1	P	17	21
ENSG00000103449	SALL1	maternally expressed	0	5
ENSG00000129757	CDKN1C	maternally expressed	0	5
ENSG00000092758	COL9A3	M	7	12
ENSG00000164400	CSF2	M	8	13
ENSG00000174595	KLF14	M	11	16
ENSG00000114062	UBE3A	M	12	17
ENSG00000128510	CPA4	M	16	21
ENSG00000022556	NLRP2	ND	16	21
ENSG00000114315	HES1	P	6	11
ENSG00000128739	SNRPN	P	10	15
ENSG00000005073	HOXA11	M	5	11
ENSG00000087460	GNAS	M	8	14
ENSG00000197576	HOXA4	M	11	17
ENSG00000187391	MAGI2	M	14	20
ENSG00000126890	CTAG2	ND	15	21
ENSG00000166206	GABRB3	P	0	6
ENSG00000182636	NDN	P	5	11
ENSG00000116251	RPL22	P	12	18
ENSG00000172733	PURG	P	13	19
ENSG00000182359	KBTBD3	P	14	20
ENSG00000152104	PTPN14	M	5	12
ENSG00000105997	HOXA3	M	12	19
ENSG00000185885	IFITM1	M	14	21
ENSG00000166407	LMO1	ND	5	12
ENSG00000021762	OSBPL5	maternally expressed	0	8
ENSG00000136944	LMX1B	M	5	13
ENSG00000152518	ZFP36L2	M	9	17
ENSG00000167522	ANKRD11	M	11	19
ENSG00000115507	OTX1	M	12	20
ENSG00000179163	FUCA1	P	8	16
ENSG00000139194	RBP5	P	13	21
ENSG00000164896	FASTK	M	9	18
ENSG00000181649	PHLDA2	M	10	19
ENSG00000145945	FAM50B	M	11	20
ENSG00000198728	LDB1	M	11	20
ENSG00000110104	CCDC86	ND	11	20
ENSG00000106484	MEST	P	8	17
ENSG00000206190	ATP10A	maternally expressed	0	10
ENSG00000184363	PKP3	M	9	19
ENSG00000204217	BMPR2	ND	0	10
ENSG00000005513	SOX8	P	5	15
ENSG00000198300	ZIM2	P	7	17
ENSG00000167656	LY6D	P	11	21
ENSG00000103241	FOXF1	maternally expressed	0	11
ENSG00000120093	HOXB3	M	8	19
ENSG00000116133	DHCR24	ND	10	21
ENSG00000172889	EGFL7	P	0	11
ENSG00000054148	PHPT1	M	8	20
ENSG00000159263	SIM2	P	0	12
ENSG00000162676	GFI1	P	0	12
ENSG00000141441	FAM59A	P	6	18
ENSG00000106004	HOXA5	M	8	21
ENSG00000167244	IGF2	P	8	21
ENSG00000105825	TFPI2	maternally expressed	0	14
ENSG00000162595	DIRAS3	P	7	21
ENSG00000169427	KCNK9	maternally expressed	0	15
ENSG00000124302	CHST8	M	6	21
ENSG00000198353	HOXC4	maternally expressed	0	17
ENSG00000107485	GATA3	P	0	18
ENSG00000111859	NEDD9	ND	0	19
