# Supplementary material for: Genome-wide alteration in DNA hydroxymethylation in the sperm from bisphenol A-exposed men
Source: PLoS One. 2017 Jun 5;12(6):e0178535. doi: 10.1371/journal.pone.0178535 (PMC5459435; doi:10.1371/journal.pone.0178535)
Supplement: S7 Table — (XLS) [file pone.0178535.s009.xls]

## Sheet: S7 Table
S7 Table. Genes affected by hyper-hMRs in BPA exposed population
key	chr	start	stop	edgeR.logFC	edgeR.p.value	Strand	Annotation	Detailed.Annotation	Distance.to.TSS	Nearest.PromoterID	Entrez.ID	Nearest.Refseq	Gene.Name	Gene.Alias	Gene.Description	Gene.Type
chr17_45387601_45387700	chr17	45387601	45387700	2.85163	0.00118753	+	3' UTR (NM_000212, exon 15 of 15)	3' UTR (NM_000212, exon 15 of 15)	-13677	NM_152347	124989	NM_001195192	EFCAB13	C17orf57	EF-hand calcium binding domain 13	protein-coding
chr17_45387701_45387800	chr17	45387701	45387800	2.85163	0.00118753	+	3' UTR (NM_000212, exon 15 of 15)	3' UTR (NM_000212, exon 15 of 15)	-13577	NM_152347	124989	NM_001195192	EFCAB13	C17orf57	EF-hand calcium binding domain 13	protein-coding
chr17_45387801_45387900	chr17	45387801	45387900	3.51483	0.00141036	+	3' UTR (NM_000212, exon 15 of 15)	3' UTR (NM_000212, exon 15 of 15)	-13477	NM_152347	124989	NM_001195192	EFCAB13	C17orf57	EF-hand calcium binding domain 13	protein-coding
chr2_97541701_97541800	chr2	97541701	97541800	3.51483	0.00141036	+	3' UTR (NM_001122646, exon 17 of 17)	3' UTR (NM_001122646, exon 17 of 17)	-6015	NM_017789	54910	NM_017789	SEMA4C	M-SEMA-F|SEMACL1|SEMAF|SEMAI	sema domain, immunoglobulin domain (Ig), transmembrane domain (TM) and short cytoplasmic domain, (semaphorin) 4C	protein-coding
chr10_79814801_79814900	chr10	79814801	79814900	6.35799	0.00242129	+	3' UTR (NM_001142285, exon 5 of 5)	3' UTR (NM_001142285, exon 5 of 5)	21332	NM_033022	6229	NM_001026	RPS24	DBA3|S24	ribosomal protein S24	protein-coding
chr17_75210901_75211000	chr17	75210901	75211000	6.22225	0.00464265	+	3' UTR (NM_001143999, exon 17 of 17)	3' UTR (NM_001143999, exon 17 of 17)	29655	NM_001144001	6397	NM_001039573	SEC14L1	PRELID4A|SEC14L	SEC14-like 1 (S. cerevisiae)	protein-coding
chr19_16213501_16213600	chr19	16213501	16213600	6.22225	0.00464265	+	3' UTR (NM_001145160, exon 9 of 9)	3' UTR (NM_001145160, exon 9 of 9)	-8940	NM_005370	4218	NM_005370	RAB8A	MEL|RAB8	RAB8A, member RAS oncogene family	protein-coding
chr8_26513601_26513700	chr8	26513601	26513700	6.22225	0.00464265	+	3' UTR (NM_001197293, exon 14 of 14)	3' UTR (NM_001197293, exon 14 of 14)	77729	NM_001244604	1808	NM_001197293	DPYSL2	CRMP-2|CRMP2|DHPRP2|DRP-2|DRP2|N2A3|ULIP-2|ULIP2	dihydropyrimidinase-like 2	protein-coding
chr3_10284501_10284600	chr3	10284501	10284600	6.22225	0.00464265	+	3' UTR (NM_001570, exon 13 of 13)	3' UTR (NM_001570, exon 13 of 13)	-5627	NM_014760	9797	NM_014760	TATDN2	-	TatD DNase domain containing 2	protein-coding
chr3_134978601_134978700	chr3	134978601	134978700	6.22225	0.00464265	+	3' UTR (NM_004441, exon 16 of 16)	3' UTR (NM_004441, exon 16 of 16)	464551	NM_004441	2047	NM_004441	EPHB1	ELK|EPHT2|Hek6|NET	EPH receptor B1	protein-coding
chr3_134978901_134979000	chr3	134978901	134979000	6.35799	0.00242129	+	3' UTR (NM_004441, exon 16 of 16)	3' UTR (NM_004441, exon 16 of 16)	464851	NM_004441	2047	NM_004441	EPHB1	ELK|EPHT2|Hek6|NET	EPH receptor B1	protein-coding
chr3_134978701_134978800	chr3	134978701	134978800	6.48206	0.00126829	+	3' UTR (NM_004441, exon 16 of 16)	3' UTR (NM_004441, exon 16 of 16)	464651	NM_004441	2047	NM_004441	EPHB1	ELK|EPHT2|Hek6|NET	EPH receptor B1	protein-coding
chr3_134978801_134978900	chr3	134978801	134978900	6.48206	0.00126829	+	3' UTR (NM_004441, exon 16 of 16)	3' UTR (NM_004441, exon 16 of 16)	464751	NM_004441	2047	NM_004441	EPHB1	ELK|EPHT2|Hek6|NET	EPH receptor B1	protein-coding
chr17_28849901_28850000	chr17	28849901	28850000	6.22225	0.00464265	+	3' UTR (NM_004871, exon 9 of 9)	3' UTR (NM_004871, exon 9 of 9)	-36634	NM_015594	26083	NM_015594	TBC1D29	-	TBC1 domain family, member 29	protein-coding
chr17_28850001_28850100	chr17	28850001	28850100	6.48206	0.00126829	+	3' UTR (NM_004871, exon 9 of 9)	3' UTR (NM_004871, exon 9 of 9)	-36534	NM_015594	26083	NM_015594	TBC1D29	-	TBC1 domain family, member 29	protein-coding
chr1_156435501_156435600	chr1	156435501	156435600	6.48206	0.00126829	+	3' UTR (NM_005920, exon 12 of 12)	3' UTR (NM_005920, exon 12 of 12)	34979	NM_005920	4209	NM_005920	MEF2D	-	myocyte enhancer factor 2D	protein-coding
chr17_63009101_63009200	chr17	63009101	63009200	3.31037	0.00444385	+	3' UTR (NM_006572, exon 4 of 4)	3' UTR (NM_006572, exon 4 of 4)	-37447	NR_026903	201283	NM_153032	AMZ2P1	-	archaelysin family metallopeptidase 2 pseudogene 1	pseudo
chr5_148639401_148639500	chr5	148639401	148639500	3.31037	0.00444385	+	3' UTR (NM_014945, exon 24 of 24)	3' UTR (NM_014945, exon 24 of 24)	-11951	NM_001146337	134265	NM_001146337	AFAP1L1	-	actin filament associated protein 1-like 1	protein-coding
chr5_148639501_148639600	chr5	148639501	148639600	3.31037	0.00444385	+	3' UTR (NM_014945, exon 24 of 24)	3' UTR (NM_014945, exon 24 of 24)	-11851	NM_001146337	134265	NM_001146337	AFAP1L1	-	actin filament associated protein 1-like 1	protein-coding
chr5_148639601_148639700	chr5	148639601	148639700	6.59629	0.000667207	+	3' UTR (NM_014945, exon 24 of 24)	3' UTR (NM_014945, exon 24 of 24)	-11751	NM_001146337	134265	NM_001146337	AFAP1L1	-	actin filament associated protein 1-like 1	protein-coding
chr12_57452401_57452500	chr12	57452401	57452500	6.22225	0.00464265	+	3' UTR (NM_015257, exon 8 of 8)	3' UTR (NM_015257, exon 8 of 8)	-7901	NM_001256041	4640	NM_001256041	MYO1A	BBMI|DFNA48|MIHC|MYHL	myosin IA	protein-coding
chr12_57452501_57452600	chr12	57452501	57452600	6.22225	0.00464265	+	3' UTR (NM_015257, exon 8 of 8)	3' UTR (NM_015257, exon 8 of 8)	-8001	NM_001256041	4640	NM_001256041	MYO1A	BBMI|DFNA48|MIHC|MYHL	myosin IA	protein-coding
chr11_67286501_67286600	chr11	67286501	67286600	6.22225	0.00464265	+	3' UTR (NM_016366, exon 7 of 7)	3' UTR (NM_016366, exon 7 of 7)	4349	NM_016366	51475	NM_016366	CABP2	-	calcium binding protein 2	protein-coding
chr11_123504301_123504400	chr11	123504301	123504400	2.29288	0.00394482	+	3' UTR (NM_018400, exon 6 of 6)	3' UTR (NM_018400, exon 6 of 6)	20965	NM_018400	55800	NM_001040151	SCN3B	HSA243396|SCNB3	sodium channel, voltage-gated, type III, beta subunit	protein-coding
chr12_64541301_64541400	chr12	64541301	64541400	3.31037	0.00444385	+	3' UTR (NM_020762, exon 22 of 22)	3' UTR (NM_020762, exon 22 of 22)	74726	NM_152440	144577	NM_152440	C12orf66	-	chromosome 12 open reading frame 66	protein-coding
chr1_240654201_240654300	chr1	240654201	240654300	6.22225	0.00464265	+	3' UTR (NM_022469, exon 2 of 2)	3' UTR (NM_022469, exon 2 of 2)	121212	NM_022469	64388	NM_022469	GREM2	CKTSF1B2|DAND3|PRDC	gremlin 2	protein-coding
chr19_54488501_54488600	chr19	54488501	54488600	6.22225	0.00464265	+	3' UTR (NM_031895, exon 4 of 4)	3' UTR (NM_031895, exon 4 of 4)	2989	NR_030632	100126325	NR_030632	MIR935	MIRN935|hsa-mir-935	microRNA 935	miscRNA
chr19_54488701_54488800	chr19	54488701	54488800	6.22225	0.00464265	+	3' UTR (NM_031895, exon 4 of 4)	3' UTR (NM_031895, exon 4 of 4)	3189	NR_030632	100126325	NR_030632	MIR935	MIRN935|hsa-mir-935	microRNA 935	miscRNA
chr19_54488801_54488900	chr19	54488801	54488900	6.22225	0.00464265	+	3' UTR (NM_031895, exon 4 of 4)	3' UTR (NM_031895, exon 4 of 4)	3289	NR_030632	100126325	NR_030632	MIR935	MIRN935|hsa-mir-935	microRNA 935	miscRNA
chr22_37767801_37767900	chr22	37767801	37767900	6.22225	0.00464265	+	3' UTR (NM_052906, exon 3 of 3)	3' UTR (NM_052906, exon 3 of 3)	55655	NM_052906	114794	NM_052906	ELFN2	LRRC62|PPP1R29|dJ63G5.3	extracellular leucine-rich repeat and fibronectin type III domain containing 2	protein-coding
chr11_27371601_27371700	chr11	27371601	27371700	2.7698	0.00200946	+	3' UTR (NM_080654, exon 3 of 3)	3' UTR (NM_080654, exon 3 of 3)	13145	NM_030771	91057	NM_030771	CCDC34	NY-REN-41|RAMA3	coiled-coil domain containing 34	protein-coding
chr1_116677701_116677800	chr1	116677701	116677800	2.29288	0.00394482	+	3' UTR (NM_152367, exon 7 of 7)	3' UTR (NM_152367, exon 7 of 7)	23374	NM_152367	126868	NM_152367	MAB21L3	C1orf161|RP5-1185H19.1	mab-21-like 3 (C. elegans)	protein-coding
chr1_36181001_36181100	chr1	36181001	36181100	2.29288	0.00394482	+	3' UTR (NM_152374, exon 2 of 2)	3' UTR (NM_152374, exon 2 of 2)	3740	NM_152374	127703	NM_152374	C1orf216	-	chromosome 1 open reading frame 216	protein-coding
chr5_35953901_35954000	chr5	35953901	35954000	2.29288	0.00394482	+	3' UTR (NM_152404, exon 7 of 7)	3' UTR (NM_152404, exon 7 of 7)	-15069	NM_144647	133690	NM_001042625	CAPSL	-	calcyphosine-like	protein-coding
chr5_35953801_35953900	chr5	35953801	35953900	6.22225	0.00464265	+	3' UTR (NM_152404, exon 7 of 7)	3' UTR (NM_152404, exon 7 of 7)	-14969	NM_144647	133690	NM_001042625	CAPSL	-	calcyphosine-like	protein-coding
chr2_113785201_113785300	chr2	113785201	113785300	3.31037	0.00444385	+	3' UTR (NM_173178, exon 5 of 5)	3' UTR (NM_173178, exon 5 of 5)	21801	NM_014440	27179	NM_014440	IL36A	FIL1|FIL1(EPSILON)|FIL1E|IL-1F6|IL1(EPSILON)|IL1F6	interleukin 36, alpha	protein-coding
chr12_117901601_117901700	chr12	117901601	117901700	2.44381	0.00423033	+	3' UTR (NM_173598, exon 20 of 20)	3' UTR (NM_173598, exon 20 of 20)	-102043	NM_001204218	4842	NM_000620	NOS1	IHPS1|N-NOS|NC-NOS|NOS|bNOS|nNOS	nitric oxide synthase 1 (neuronal)	protein-coding
chr11_7531801_7531900	chr11	7531801	7531900	3.31037	0.00444385	+	3' UTR (NM_198474, exon 3 of 3)	3' UTR (NM_198474, exon 3 of 3)	-3146	NM_003621	8495	NM_001256568	PPFIBP2	Cclp1	PTPRF interacting protein, binding protein 2 (liprin beta 2)	protein-coding
chr4_39124901_39125000	chr4	39124901	39125000	6.22225	0.00464265	+	3' UTR (NM_199039, exon 10 of 10)	3' UTR (NM_199039, exon 10 of 10)	-59074	NM_025132	57728	NM_025132	WDR19	ATD5|CED4|DYF-2|IFT144|NPHP13|ORF26|Oseg6|PWDMP	WD repeat domain 19	protein-coding
chr1_145282801_145282900	chr1	145282801	145282900	6.35799	0.00242129	+	3' UTR (NM_203458, exon 5 of 5)	3' UTR (NM_203458, exon 5 of 5)	-10521	NM_001039703	100132406	NM_001039703	NBPF10	AB6|AG1|NBPF9	neuroblastoma breakpoint family, member 10	protein-coding
chr3_119962901_119963000	chr3	119962901	119963000	6.89305	9.96e-05	+	5' UTR (NM_001168271, exon 1 of 9)	5' UTR (NM_001168271, exon 1 of 9)	192	NM_001168271	165829	NM_001168271	GPR156	GABABL|PGR28	G protein-coupled receptor 156	protein-coding
chr3_37038701_37038800	chr3	37038701	37038800	3.31037	0.00444385	+	5' UTR (NM_001258274, exon 3 of 20)	5' UTR (NM_001258274, exon 3 of 20)	3482	NM_001167618	4292	NM_000249	MLH1	COCA2|FCC2|HNPCC|HNPCC2|hMLH1	mutL homolog 1, colon cancer, nonpolyposis type 2 (E. coli)	protein-coding
chr14_70924101_70924200	chr14	70924101	70924200	6.35799	0.00242129	+	5' UTR (NM_003813, exon 2 of 2)	5' UTR (NM_003813, exon 2 of 2)	5276	NM_003813	8747	NM_003813	ADAM21	ADAM 21|ADAM31	ADAM metallopeptidase domain 21	protein-coding
chr6_17393801_17393900	chr6	17393801	17393900	3.51483	0.00141036	+	5' UTR (NM_006366, exon 1 of 13)	5' UTR (NM_006366, exon 1 of 13)	114	NM_006366	10486	NM_006366	CAP2	-	CAP, adenylate cyclase-associated protein, 2 (yeast)	protein-coding
chr19_40322501_40322600	chr19	40322501	40322600	2.04815	0.00429585	+	5' UTR (NM_006484, exon 2 of 12)	5' UTR (NM_006484, exon 2 of 12)	2291	NM_006483	9149	NM_004714	DYRK1B	MIRK	dual-specificity tyrosine-(Y)-phosphorylation regulated kinase 1B	protein-coding
chr5_31530901_31531000	chr5	31530901	31531000	6.22225	0.00464265	+	5' UTR (NM_013235, exon 2 of 35)	5' UTR (NM_013235, exon 2 of 35)	1332	NM_013235	29102	NM_001100412	DROSHA	ETOHI2|HSA242976|RANSE3L|RN3|RNASE3L|RNASEN	drosha, ribonuclease type III	protein-coding
chr1_53018601_53018700	chr1	53018601	53018700	3.41622	0.00250381	+	5' UTR (NM_015269, exon 1 of 30)	5' UTR (NM_015269, exon 1 of 30)	112	NM_001009881	23318	NM_001009882	ZCCHC11	PAPD3|TUT4	zinc finger, CCHC domain containing 11	protein-coding
chr5_178358201_178358300	chr5	178358201	178358300	3.31037	0.00444385	+	5' UTR (NM_030613, exon 5 of 5)	5' UTR (NM_030613, exon 5 of 5)	-9944	NM_182594	285676	NM_001178089	ZNF454	-	zinc finger protein 454	protein-coding
chr17_61805701_61805800	chr17	61805701	61805800	6.22225	0.00464265	+	5' UTR (NM_153335, exon 2 of 9)	5' UTR (NM_153335, exon 2 of 9)	13580	NM_001165969	92335	NM_001003786	STRADA	LYK5|NY-BR-96|PMSE|STRAD|Stlk	STE20-related kinase adaptor alpha	protein-coding
chrX_105066601_105066700	chrX	105066601	105066700	2.7698	0.00200946	+	5' UTR (NM_198465, exon 1 of 29)	5' UTR (NM_198465, exon 1 of 29)	114	NM_198465	203447	NM_198465	NRK	NESK	Nik related kinase	protein-coding
chrX_152991401_152991500	chrX	152991401	152991500	6.22225	0.00464265	+	exon (NM_000033, exon 1 of 10)	exon (NM_000033, exon 1 of 10)	1127	NM_000033	215	NM_000033	ABCD1	ABC42|ALD|ALDP|AMN	ATP-binding cassette, sub-family D (ALD), member 1	protein-coding
chrX_152991501_152991600	chrX	152991501	152991600	6.48206	0.00126829	+	exon (NM_000033, exon 1 of 10)	exon (NM_000033, exon 1 of 10)	1227	NM_000033	215	NM_000033	ABCD1	ABC42|ALD|ALDP|AMN	ATP-binding cassette, sub-family D (ALD), member 1	protein-coding
chr1_169510401_169510500	chr1	169510401	169510500	1.70747	0.000602715	+	exon (NM_000130, exon 13 of 25)	exon (NM_000130, exon 13 of 25)	45319	NM_000130	2153	NM_000130	F5	FVL|PCCF|RPRGL1|THPH2	coagulation factor V (proaccelerin, labile factor)	protein-coding
chr1_169510501_169510600	chr1	169510501	169510600	1.73823	0.00179023	+	exon (NM_000130, exon 13 of 25)	exon (NM_000130, exon 13 of 25)	45219	NM_000130	2153	NM_000130	F5	FVL|PCCF|RPRGL1|THPH2	coagulation factor V (proaccelerin, labile factor)	protein-coding
chr6_28227501_28227600	chr6	28227501	28227600	6.22225	0.00464265	+	exon (NM_001007531, exon 1 of 1)	exon (NM_001007531, exon 1 of 1)	452	NM_001007531	222698	NM_001007531	NKAPL	C6orf194|bA424I5.1	NFKB activating protein-like	protein-coding
chr6_28227601_28227700	chr6	28227601	28227700	6.22225	0.00464265	+	exon (NM_001007531, exon 1 of 1)	exon (NM_001007531, exon 1 of 1)	552	NM_001007531	222698	NM_001007531	NKAPL	C6orf194|bA424I5.1	NFKB activating protein-like	protein-coding
chr13_103343201_103343300	chr13	103343201	103343300	6.22225	0.00464265	+	exon (NM_001010977, exon 2 of 4)	exon (NM_001010977, exon 2 of 4)	3604	NM_001010977	196541	NM_001010977	METTL21C	C13orf39	methyltransferase like 21C	protein-coding
chr17_38282601_38282700	chr17	38282601	38282700	6.22225	0.00464265	+	exon (NM_001012241, exon 3 of 10)	exon (NM_001012241, exon 3 of 10)	3860	NM_001012241	339287	NM_001012241	MSL1	MSL-1|hMSL1	male-specific lethal 1 homolog (Drosophila)	protein-coding
chr1_145327501_145327600	chr1	145327501	145327600	6.22225	0.00464265	+	exon (NM_001039703, exon 32 of 84)	exon (NM_001039703, exon 32 of 84)	34179	NM_001039703	100132406	NM_001039703	NBPF10	AB6|AG1|NBPF9	neuroblastoma breakpoint family, member 10	protein-coding
chr3_130329501_130329600	chr3	130329501	130329600	6.22225	0.00464265	+	exon (NM_001102608, exon 22 of 36)	exon (NM_001102608, exon 22 of 36)	50372	NM_001102608	131873	NM_001102608	COL6A6	-	collagen, type VI, alpha 6	protein-coding
chr12_124181601_124181700	chr12	124181601	124181700	6.22225	0.00464265	+	exon (NM_001143850, exon 13 of 18)	exon (NM_001143850, exon 13 of 18)	-15215	NM_012463	23545	NM_012463	ATP6V0A2	A2|ARCL|ARCL2A|ATP6A2|ATP6N1D|J6B7|RTF|STV1|TJ6|TJ6M|TJ6S|VPH1|WSS	ATPase, H+ transporting, lysosomal V0 subunit a2	protein-coding
chr16_67577001_67577100	chr16	67577001	67577100	3.60713	0.000794618	+	exon (NM_001193524, exon 13 of 22)	exon (NM_001193524, exon 13 of 22)	5685	NM_001193524	79567	NM_001193522	FAM65A	-	family with sequence similarity 65, member A	protein-coding
chr19_49929801_49929900	chr19	49929801	49929900	3.31037	0.00444385	+	exon (NM_001195256, exon 1 of 3)	exon (NM_001195256, exon 1 of 3)	162	NM_001195256	100507003	NM_001195256	LOC100507003	-	uncharacterized LOC100507003	protein-coding
chr19_49929901_49930000	chr19	49929901	49930000	3.85314	0.000142819	+	exon (NM_001195256, exon 1 of 3)	exon (NM_001195256, exon 1 of 3)	262	NM_001195256	100507003	NM_001195256	LOC100507003	-	uncharacterized LOC100507003	protein-coding
chr7_31117601_31117700	chr7	31117601	31117700	3.41622	0.00250381	+	exon (NM_001199636, exon 4 of 17)	exon (NM_001199636, exon 4 of 17)	25574	NM_001199636	117	NM_001118	ADCYAP1R1	PAC1|PAC1R|PACAPR|PACAPRI	adenylate cyclase activating polypeptide 1 (pituitary) receptor type I	protein-coding
chr10_127412401_127412500	chr10	127412401	127412500	6.22225	0.00464265	+	exon (NM_001202438, exon 4 of 25)	exon (NM_001202438, exon 4 of 25)	4366	NM_001202438	26098	NM_001202438	C10orf137	EDRF1	chromosome 10 open reading frame 137	protein-coding
chr11_71943701_71943800	chr11	71943701	71943800	3.60713	0.000794618	+	exon (NM_001567, exon 15 of 28)	exon (NM_001567, exon 15 of 28)	7868	NM_001567	3636	NM_001567	INPPL1	SHIP2	inositol polyphosphate phosphatase-like 1	protein-coding
chr20_5903801_5903900	chr20	5903801	5903900	6.59629	0.000667207	+	exon (NM_001819, exon 4 of 5)	exon (NM_001819, exon 4 of 5)	11876	NM_001819	1114	NM_001819	CHGB	SCG1	chromogranin B (secretogranin 1)	protein-coding
chr1_152287001_152287100	chr1	152287001	152287100	3.41622	0.00250381	+	exon (NM_002016, exon 3 of 3)	exon (NM_002016, exon 3 of 3)	10629	NM_002016	2312	NM_002016	FLG	ATOD2	filaggrin	protein-coding
chr9_80412401_80412500	chr9	80412401	80412500	3.31037	0.00444385	+	exon (NM_002072, exon 4 of 7)	exon (NM_002072, exon 4 of 7)	-149218	NM_004297	9630	NM_004297	GNA14	-	guanine nucleotide binding protein (G protein), alpha 14	protein-coding
chr21_42749701_42749800	chr21	42749701	42749800	6.22225	0.00464265	+	exon (NM_002463, exon 3 of 14)	exon (NM_002463, exon 3 of 14)	15800	NM_002463	4600	NM_002463	MX2	MXB	myxovirus (influenza virus) resistance 2 (mouse)	protein-coding
chr17_1678401_1678500	chr17	1678401	1678500	6.22225	0.00464265	+	exon (NM_002615, exon 6 of 8)	exon (NM_002615, exon 6 of 8)	13191	NM_002615	5176	NM_002615	SERPINF1	EPC-1|OI12|OI6|PEDF	serpin peptidase inhibitor, clade F (alpha-2 antiplasmin, pigment epithelium derived factor), member 1	protein-coding
chr9_115818801_115818900	chr9	115818801	115818900	2.44381	0.00423033	+	exon (NM_003408, exon 1 of 4)	exon (NM_003408, exon 1 of 4)	146	NM_003408	7539	NM_003408	ZFP37	ZNF906	zinc finger protein 37 homolog (mouse)	protein-coding
chr21_47660701_47660800	chr21	47660701	47660800	3.41622	0.00250381	+	exon (NM_003906, exon 26 of 28)	exon (NM_003906, exon 26 of 28)	11592	NR_002776	114044	NR_002776	MCM3AP-AS1	C21orf85|MCM3AP-AS|MCM3APAS|MCM3APASB|NCRNA00031	MCM3AP antisense RNA 1	miscRNA
chr21_47660801_47660900	chr21	47660801	47660900	3.60713	0.000794618	+	exon (NM_003906, exon 26 of 28)	exon (NM_003906, exon 26 of 28)	11692	NR_002776	114044	NR_002776	MCM3AP-AS1	C21orf85|MCM3AP-AS|MCM3APAS|MCM3APASB|NCRNA00031	MCM3AP antisense RNA 1	miscRNA
chr19_50958501_50958600	chr19	50958501	50958600	6.48206	0.00126829	+	exon (NM_004533, exon 19 of 28)	exon (NM_004533, exon 19 of 28)	-21186	NM_175063	284361	NM_175063	EMC10	C19orf63|HSM1|HSS1|INM02	ER membrane protein complex subunit 10	protein-coding
chr6_33260801_33260900	chr6	33260801	33260900	3.31037	0.00444385	+	exon (NM_004761, exon 16 of 18)	exon (NM_004761, exon 16 of 18)	3438	NM_001185181	10471	NM_001185181	PFDN6	H2-KE2|HKE2|KE-2|PFD6	prefoldin subunit 6	protein-coding
chr6_33260901_33261000	chr6	33260901	33261000	6.48206	0.00126829	+	exon (NM_004761, exon 16 of 18)	exon (NM_004761, exon 16 of 18)	3538	NM_001185181	10471	NM_001185181	PFDN6	H2-KE2|HKE2|KE-2|PFD6	prefoldin subunit 6	protein-coding
chr14_21991401_21991500	chr14	21991401	21991500	2.7698	0.00200946	+	exon (NM_005407, exon 2 of 2)	exon (NM_005407, exon 2 of 2)	-11993	NM_019852	56339	NM_019852	METTL3	IME4|M6A|MT-A70|Spo8	methyltransferase like 3	protein-coding
chr14_21991501_21991600	chr14	21991501	21991600	2.7698	0.00200946	+	exon (NM_005407, exon 2 of 2)	exon (NM_005407, exon 2 of 2)	-12093	NM_019852	56339	NM_019852	METTL3	IME4|M6A|MT-A70|Spo8	methyltransferase like 3	protein-coding
chr14_21991301_21991400	chr14	21991301	21991400	3.31037	0.00444385	+	exon (NM_005407, exon 2 of 2)	exon (NM_005407, exon 2 of 2)	-11893	NM_019852	56339	NM_019852	METTL3	IME4|M6A|MT-A70|Spo8	methyltransferase like 3	protein-coding
chr19_6820701_6820800	chr19	6820701	6820800	6.22225	0.00464265	+	exon (NM_005428, exon 2 of 27)	exon (NM_005428, exon 2 of 27)	48071	NM_005428	7409	NM_001258206	VAV1	VAV	vav 1 guanine nucleotide exchange factor	protein-coding
chr19_40322401_40322500	chr19	40322401	40322500	3.51483	0.00141036	+	exon (NM_006484, exon 2 of 12)	exon (NM_006484, exon 2 of 12)	2391	NM_006483	9149	NM_004714	DYRK1B	MIRK	dual-specificity tyrosine-(Y)-phosphorylation regulated kinase 1B	protein-coding
chr8_30021601_30021700	chr8	30021601	30021700	2.29288	0.00394482	+	exon (NM_006571, exon 2 of 7)	exon (NM_006571, exon 2 of 7)	7837	NM_006571	10671	NM_006571	DCTN6	WS-3|WS3|p27	dynactin 6	protein-coding
chr11_118550201_118550300	chr11	118550201	118550300	3.31037	0.00444385	+	exon (NM_007180, exon 1 of 15)	exon (NM_007180, exon 1 of 15)	131	NM_007180	11181	NM_007180	TREH	TRE|TREA	trehalase (brush-border membrane glycoprotein)	protein-coding
chr1_22313101_22313200	chr1	22313101	22313200	6.22225	0.00464265	+	exon (NM_007352, exon 7 of 8)	exon (NM_007352, exon 7 of 8)	9732	NM_007352	23436	NM_007352	CELA3B	CBPP|E1|EL-1|ELA3B	chymotrypsin-like elastase family, member 3B	protein-coding
chr17_38324601_38324700	chr17	38324601	38324700	3.31037	0.00444385	+	exon (NM_007359, exon 11 of 14)	exon (NM_007359, exon 11 of 14)	-9592	NM_016339	51195	NM_016339	RAPGEFL1	Link-GEFII	Rap guanine nucleotide exchange factor (GEF)-like 1	protein-coding
chr19_54613401_54613500	chr19	54613401	54613500	2.04815	0.00429585	+	exon (NM_013342, exon 3 of 6)	exon (NM_013342, exon 3 of 6)	-5340	NM_015629	26121	NM_015629	PRPF31	NY-BR-99|PRP31|RP11	PRP31 pre-mRNA processing factor 31 homolog (S. cerevisiae)	protein-coding
chr11_124618301_124618400	chr11	124618301	124618400	6.22225	0.00464265	+	exon (NM_014312, exon 6 of 7)	exon (NM_014312, exon 6 of 7)	3759	NM_014312	23584	NM_014312	VSIG2	2210413P10Rik|CTH|CTXL	V-set and immunoglobulin domain containing 2	protein-coding
chr3_182871601_182871700	chr3	182871601	182871700	2.85163	0.00118753	+	exon (NM_014398, exon 2 of 6)	exon (NM_014398, exon 2 of 6)	9017	NM_014398	27074	NM_014398	LAMP3	CD208|DC LAMP|DC-LAMP|DCLAMP|LAMP|LAMP-3|TSC403	lysosomal-associated membrane protein 3	protein-coding
chr18_47809201_47809300	chr18	47809201	47809300	2.24243	0.00432709	+	exon (NM_014593, exon 14 of 15)	exon (NM_014593, exon 14 of 15)	-1106	NM_001204141	4152	NM_001204136	MBD1	CXXC3|PCM1|RFT	methyl-CpG binding domain protein 1	protein-coding
chr10_459901_460000	chr10	459901	460000	6.22225	0.00464265	+	exon (NM_014974, exon 8 of 37)	exon (NM_014974, exon 8 of 37)	227768	NR_049884	100847086	NR_049884	MIR5699	-	microRNA 5699	miscRNA
chr19_7516101_7516200	chr19	7516101	7516200	2.58043	0.00169524	+	exon (NM_015318, exon 7 of 21)	exon (NM_015318, exon 7 of 21)	11576	NM_001130955	23370	NM_001130955	ARHGEF18	P114-RhoGEF	Rho/Rac guanine nucleotide exchange factor (GEF) 18	protein-coding
chr20_31022301_31022400	chr20	31022301	31022400	6.22225	0.00464265	+	exon (NM_015338, exon 12 of 12)	exon (NM_015338, exon 12 of 12)	49035	NM_080616	140688	NM_001256798	C20orf112	C20orf113|dJ1184F4.2|dJ1184F4.4	chromosome 20 open reading frame 112	protein-coding
chr1_55096501_55096600	chr1	55096501	55096600	6.22225	0.00464265	+	exon (NM_015547, exon 16 of 17)	exon (NM_015547, exon 16 of 17)	-7350	NM_176782	338094	NM_176782	FAM151A	C1orf179	family with sequence similarity 151, member A	protein-coding
chr20_861801_861900	chr20	861801	861900	6.22225	0.00464265	+	exon (NM_015985, exon 5 of 9)	exon (NM_015985, exon 5 of 9)	35110	NM_015985	51378	NM_015985	ANGPT4	AGP4|ANG-3|ANG4	angiopoietin 4	protein-coding
chr16_24942201_24942300	chr16	24942201	24942300	6.35799	0.00242129	+	exon (NM_018054, exon 18 of 19)	exon (NM_018054, exon 18 of 19)	84425	NM_018054	55114	NM_001006634	ARHGAP17	MST066|MST110|MSTP038|MSTP066|MSTP110|NADRIN|PP367|PP4534|RICH1|RICH1B|WBP15	Rho GTPase activating protein 17	protein-coding
chr6_32015701_32015800	chr6	32015701	32015800	2.68305	0.00339444	+	exon (NM_019105, exon 30 of 44).4	exon (NM_019105, exon 30 of 44).4	-1845	NM_032470	7148	NM_019105	TNXB	EDS3|HXBL|TENX|TN-X|TNX|TNXB1|TNXB2|TNXBS|XB|XBS	tenascin XB	protein-coding
chr9_131671501_131671600	chr9	131671501	131671600	6.22225	0.00464265	+	exon (NM_019594, exon 3 of 4)	exon (NM_019594, exon 3 of 4)	-11624	NM_174933	254295	NM_001100876	PHYHD1	-	phytanoyl-CoA dioxygenase domain containing 1	protein-coding
chr9_131671401_131671500	chr9	131671401	131671500	6.35799	0.00242129	+	exon (NM_019594, exon 3 of 4)	exon (NM_019594, exon 3 of 4)	-11724	NM_174933	254295	NM_001100876	PHYHD1	-	phytanoyl-CoA dioxygenase domain containing 1	protein-coding
chr1_160393901_160394000	chr1	160393901	160394000	6.22225	0.00464265	+	exon (NM_020335, exon 7 of 8)	exon (NM_020335, exon 7 of 8)	23586	NM_020335	57216	NM_020335	VANGL2	LPP1|LTAP|STB1|STBM|STBM1	vang-like 2 (van gogh, Drosophila)	protein-coding
chr6_40360501_40360600	chr6	40360501	40360600	2.10443	0.00285251	+	exon (NM_020737, exon 3 of 3)	exon (NM_020737, exon 3 of 3)	14387	NR_024015	732253	NR_024015	TDRG1	LINC00532	testis development related 1 (non-protein coding)	miscRNA
chr6_40360401_40360500	chr6	40360401	40360500	3.31037	0.00444385	+	exon (NM_020737, exon 3 of 3)	exon (NM_020737, exon 3 of 3)	14287	NR_024015	732253	NR_024015	TDRG1	LINC00532	testis development related 1 (non-protein coding)	miscRNA
chr9_133540101_133540200	chr9	133540101	133540200	6.80075	0.000187	+	exon (NM_021619, exon 1 of 5)	exon (NM_021619, exon 1 of 5)	169	NM_021619	59335	NM_021619	PRDM12	PFM9	PR domain containing 12	protein-coding
chr19_9064101_9064200	chr19	9064101	9064200	3.51483	0.00141036	+	exon (NM_024690, exon 3 of 84)	exon (NM_024690, exon 3 of 84)	27868	NM_024690	94025	NM_024690	MUC16	CA125	mucin 16, cell surface associated	protein-coding
chr19_9015301_9015400	chr19	9015301	9015400	2.51373	0.00268219	+	exon (NM_024690, exon 30 of 84)	exon (NM_024690, exon 30 of 84)	62081	NM_145208	85509	NM_145208	MBD3L1	MBD3L	methyl-CpG binding domain protein 3-like 1	protein-coding
chr2_220022301_220022400	chr2	220022301	220022400	3.31037	0.00444385	+	exon (NM_024782, exon 3 of 8)	exon (NM_024782, exon 3 of 8)	3237	NM_024782	79840	NM_024782	NHEJ1	XLF	nonhomologous end-joining factor 1	protein-coding
chr17_643701_643800	chr17	643701	643800	2.29288	0.00394482	+	exon (NM_024792, exon 4 of 5)	exon (NM_024792, exon 4 of 5)	7903	NM_024792	79850	NM_024792	FAM57A	CT120	family with sequence similarity 57, member A	protein-coding
chr15_74623001_74623100	chr15	74623001	74623100	2.29288	0.00394482	+	exon (NM_025055, exon 13 of 19)	exon (NM_025055, exon 13 of 19)	12150	NM_182791	80125	NM_025055	CCDC33	CT61	coiled-coil domain containing 33	protein-coding
chr6_31737501_31737600	chr6	31737501	31737600	6.35799	0.00242129	+	exon (NM_025258, exon 9 of 17)	exon (NM_025258, exon 9 of 17)	6777	NM_001039651	401251	NM_001039651	SAPCD1	C6orf26|NG23	suppressor APC domain containing 1	protein-coding
chr6_30920101_30920200	chr6	30920101	30920200	6.35799	0.00242129	+	exon (NM_080870, exon 2 of 3)	exon (NM_080870, exon 2 of 3)	11373	NM_080870	135656	NM_080870	DPCR1	PBLT	diffuse panbronchiolitis critical region 1	protein-coding
chr8_144804301_144804400	chr8	144804301	144804400	3.51483	0.00141036	+	exon (NM_139021, exon 14 of 14)	exon (NM_139021, exon 14 of 14)	5843	NM_139021	225689	NM_139021	MAPK15	ERK7|ERK8	mitogen-activated protein kinase 15	protein-coding
chr1_154144501_154144600	chr1	154144501	154144600	6.48206	0.00126829	+	exon (NM_153649, exon 5 of 8)	exon (NM_153649, exon 5 of 8)	11175	NM_153649	7170	NM_001043351	TPM3	CFTD|NEM1|OK/SW-cl.5|TM-5|TM3|TM30|TM30nm|TM5|TPMsk3|TRK|hTM5|hscp30	tropomyosin 3	protein-coding
chr5_63510101_63510200	chr5	63510101	63510200	3.31037	0.00444385	+	exon (NM_178532, exon 4 of 5)	exon (NM_178532, exon 4 of 5)	48479	NM_178532	285671	NM_001113561	RNF180	-	ring finger protein 180	protein-coding
chr5_63510201_63510300	chr5	63510201	63510300	3.31037	0.00444385	+	exon (NM_178532, exon 4 of 5)	exon (NM_178532, exon 4 of 5)	48579	NM_178532	285671	NM_001113561	RNF180	-	ring finger protein 180	protein-coding
chr12_101520701_101520800	chr12	101520701	101520800	3.51483	0.00141036	+	exon (NM_178826, exon 26 of 27)	exon (NM_178826, exon 26 of 27)	83266	NM_145913	160728	NM_145913	SLC5A8	AIT|SMCT|SMCT1	solute carrier family 5 (iodide transporter), member 8	protein-coding
chr4_190757801_190757900	chr4	190757801	190757900	0.7854	0.00196256	+	Intergenic	(CCA)n|Simple_repeat|Simple_repeat	-104124	NM_004477	2483	NM_004477	FRG1	FRG1A|FSG1	FSHD region gene 1	protein-coding
chr4_190757901_190758000	chr4	190757901	190758000	0.84633	0.00162217	+	Intergenic	(CCA)n|Simple_repeat|Simple_repeat	-104024	NM_004477	2483	NM_004477	FRG1	FRG1A|FSG1	FSHD region gene 1	protein-coding
chr4_190757701_190757800	chr4	190757701	190757800	0.854722	0.00115036	+	Intergenic	(CCA)n|Simple_repeat|Simple_repeat	-104224	NM_004477	2483	NM_004477	FRG1	FRG1A|FSG1	FSHD region gene 1	protein-coding
chr4_190758301_190758400	chr4	190758301	190758400	0.876348	0.00187228	+	Intergenic	(CCA)n|Simple_repeat|Simple_repeat	-103624	NM_004477	2483	NM_004477	FRG1	FRG1A|FSG1	FSHD region gene 1	protein-coding
chr4_190758001_190758100	chr4	190758001	190758100	0.910043	0.00124064	+	Intergenic	Intergenic	-103924	NM_004477	2483	NM_004477	FRG1	FRG1A|FSG1	FSHD region gene 1	protein-coding
chr4_190758101_190758200	chr4	190758101	190758200	0.936874	0.00195652	+	Intergenic	(CCA)n|Simple_repeat|Simple_repeat	-103824	NM_004477	2483	NM_004477	FRG1	FRG1A|FSG1	FSHD region gene 1	protein-coding
chr4_190758401_190758500	chr4	190758401	190758500	0.943782	0.000812157	+	Intergenic	(CCA)n|Simple_repeat|Simple_repeat	-103524	NM_004477	2483	NM_004477	FRG1	FRG1A|FSG1	FSHD region gene 1	protein-coding
chr4_190757301_190757400	chr4	190757301	190757400	0.956327	0.000256325	+	Intergenic	(CCA)n|Simple_repeat|Simple_repeat	-104624	NM_004477	2483	NM_004477	FRG1	FRG1A|FSG1	FSHD region gene 1	protein-coding
chr4_190758201_190758300	chr4	190758201	190758300	0.972109	0.00101675	+	Intergenic	Intergenic	-103724	NM_004477	2483	NM_004477	FRG1	FRG1A|FSG1	FSHD region gene 1	protein-coding
chr4_190757401_190757500	chr4	190757401	190757500	1.00023	0.000142031	+	Intergenic	(CACCAT)n|Simple_repeat|Simple_repeat	-104524	NM_004477	2483	NM_004477	FRG1	FRG1A|FSG1	FSHD region gene 1	protein-coding
chr4_190758501_190758600	chr4	190758501	190758600	1.00299	0.000477996	+	Intergenic	(CCA)n|Simple_repeat|Simple_repeat	-103424	NM_004477	2483	NM_004477	FRG1	FRG1A|FSG1	FSHD region gene 1	protein-coding
chr4_49298001_49298100	chr4	49298001	49298100	1.0217	0.00438897	+	Intergenic	Intergenic	309785	NM_025087	80157	NM_025087	CWH43	CWH43-C	cell wall biogenesis 43 C-terminal homolog (S. cerevisiae)	protein-coding
chr11_134526501_134526600	chr11	134526501	134526600	1.05067	0.00133355	+	Intergenic	Intergenic	220174	NR_033852	283177	NR_033852	LOC283177	-	uncharacterized LOC283177	miscRNA
chr4_190757501_190757600	chr4	190757501	190757600	1.07754	4.8e-05	+	Intergenic	Intergenic	-104424	NM_004477	2483	NM_004477	FRG1	FRG1A|FSG1	FSHD region gene 1	protein-coding
chr4_49291901_49292000	chr4	49291901	49292000	1.07941	0.00322592	+	Intergenic	Intergenic	303685	NM_025087	80157	NM_025087	CWH43	CWH43-C	cell wall biogenesis 43 C-terminal homolog (S. cerevisiae)	protein-coding
chr4_190757601_190757700	chr4	190757601	190757700	1.08334	4.29e-05	+	Intergenic	Intergenic	-104324	NM_004477	2483	NM_004477	FRG1	FRG1A|FSG1	FSHD region gene 1	protein-coding
chr4_190758601_190758700	chr4	190758601	190758700	1.0887	0.000647982	+	Intergenic	(CCA)n|Simple_repeat|Simple_repeat	-103324	NM_004477	2483	NM_004477	FRG1	FRG1A|FSG1	FSHD region gene 1	protein-coding
chr11_134526401_134526500	chr11	134526401	134526500	1.10901	0.00134281	+	Intergenic	Intergenic	220074	NR_033852	283177	NR_033852	LOC283177	-	uncharacterized LOC283177	miscRNA
chr11_134526701_134526800	chr11	134526701	134526800	1.11324	0.00483422	+	Intergenic	Intergenic	220374	NR_033852	283177	NR_033852	LOC283177	-	uncharacterized LOC283177	miscRNA
chr4_49298101_49298200	chr4	49298101	49298200	1.11777	0.00143045	+	Intergenic	MER47C|DNA|TcMar-Tigger	309885	NM_025087	80157	NM_025087	CWH43	CWH43-C	cell wall biogenesis 43 C-terminal homolog (S. cerevisiae)	protein-coding
chr4_49285201_49285300	chr4	49285201	49285300	1.11877	0.0030621	+	Intergenic	Intergenic	296985	NM_025087	80157	NM_025087	CWH43	CWH43-C	cell wall biogenesis 43 C-terminal homolog (S. cerevisiae)	protein-coding
chr1_228753301_228753400	chr1	228753301	228753400	1.13457	0.0038877	+	Intergenic	CpG	-27044	NR_037962	58480	NM_021205	RHOU	ARHU|CDC42L1|DJ646B12.2|WRCH1|fJ646B12.2|hG28K	ras homolog family member U	protein-coding
chr18_76197801_76197900	chr18	76197801	76197900	1.13502	0.00059571	+	Intergenic	Intergenic	-542425	NM_171999	27164	NM_171999	SALL3	ZNF796	sal-like 3 (Drosophila)	protein-coding
chr18_76197901_76198000	chr18	76197901	76198000	1.15889	0.000719254	+	Intergenic	Intergenic	-542325	NM_171999	27164	NM_171999	SALL3	ZNF796	sal-like 3 (Drosophila)	protein-coding
chr13_111526201_111526300	chr13	111526201	111526300	1.18718	0.00404431	+	Intergenic	(CA)n|Simple_repeat|Simple_repeat	-3595	NR_027701	283487	NM_178514	LINC00346	C13orf29|NCRNA00346	long intergenic non-protein coding RNA 346	miscRNA
chr15_41780101_41780200	chr15	41780101	41780200	1.20577	0.00440653	+	Intergenic	(CA)n|Simple_repeat|Simple_repeat	-5906	NM_002220	3706	NM_002220	ITPKA	IP3-3KA|IP3KA	inositol-trisphosphate 3-kinase A	protein-coding
chr4_49513401_49513500	chr4	49513401	49513500	1.21193	0.00215189	+	Intergenic	L1PA10|LINE|L1	525185	NM_025087	80157	NM_025087	CWH43	CWH43-C	cell wall biogenesis 43 C-terminal homolog (S. cerevisiae)	protein-coding
chr13_111526101_111526200	chr13	111526101	111526200	1.22603	0.00480939	+	Intergenic	(CA)n|Simple_repeat|Simple_repeat	-3495	NR_027701	283487	NM_178514	LINC00346	C13orf29|NCRNA00346	long intergenic non-protein coding RNA 346	miscRNA
chr11_134526601_134526700	chr11	134526601	134526700	1.23061	0.00049519	+	Intergenic	Intergenic	220274	NR_033852	283177	NR_033852	LOC283177	-	uncharacterized LOC283177	miscRNA
chr17_41400701_41400800	chr17	41400701	41400800	1.2317	0.0034295	+	Intergenic	LTR13|LTR|ERVK	-19688	NR_047479	100874261	NR_047479	TMEM106A-AS1	-	TMEM106A antisense RNA 1	miscRNA
chr15_41780201_41780300	chr15	41780201	41780300	1.25293	0.00372542	+	Intergenic	(CA)n|Simple_repeat|Simple_repeat	-5806	NM_002220	3706	NM_002220	ITPKA	IP3-3KA|IP3KA	inositol-trisphosphate 3-kinase A	protein-coding
chr2_107135101_107135200	chr2	107135101	107135200	1.27615	0.00405285	+	Intergenic	(TCCA)n|Simple_repeat|Simple_repeat	-50349	NM_001144013	653489	NM_001144013	RGPD3	RGP3	RANBP2-like and GRIP domain containing 3	protein-coding
chr2_241087301_241087400	chr2	241087301	241087400	1.27934	0.00287911	+	Intergenic	(TG)n|Simple_repeat|Simple_repeat	-7277	NM_148961	150677	NM_148961	OTOS	OTOSP	otospiralin	protein-coding
chr8_1236901_1237000	chr8	1236901	1237000	1.28221	0.00206394	+	Intergenic	Intergenic	13877	NR_033895	286083	NR_033895	LOC286083	-	uncharacterized LOC286083	miscRNA
chr18_76198001_76198100	chr18	76198001	76198100	1.29771	0.000460449	+	Intergenic	Intergenic	-542225	NM_171999	27164	NM_171999	SALL3	ZNF796	sal-like 3 (Drosophila)	protein-coding
chr13_111526001_111526100	chr13	111526001	111526100	1.30164	0.00441553	+	Intergenic	(CA)n|Simple_repeat|Simple_repeat	-3395	NR_027701	283487	NM_178514	LINC00346	C13orf29|NCRNA00346	long intergenic non-protein coding RNA 346	miscRNA
chr4_129515901_129516000	chr4	129515901	129516000	1.30164	0.00441553	+	Intergenic	L2c|LINE|L2	-214829	NM_199320	79960	NM_024900	PHF17	JADE1	PHD finger protein 17	protein-coding
chr14_106151201_106151300	chr14	106151201	106151300	1.30164	0.00441553	+	Intergenic	(TG)n|Simple_repeat|Simple_repeat	-12106	NR_046211	2003	NR_046211	ELK2AP	ELK2|ELK2.1|ELK2P1	ELK2A, member of ETS oncogene family, pseudogene	pseudo
chr8_37642901_37643000	chr8	37642901	37643000	1.30356	0.00311624	+	Intergenic	(CA)n|Simple_repeat|Simple_repeat	-11451	NM_032777	25960	NM_032777	GPR124	TEM5	G protein-coupled receptor 124	protein-coding
chr16_85623401_85623500	chr16	85623401	85623500	1.32977	0.00481764	+	Intergenic	(TG)n|Simple_repeat|Simple_repeat	-21579	NM_001134473	23199	NM_001134473	GSE1	KIAA0182	Gse1 coiled-coil protein homolog (mouse)	protein-coding
chr19_55063701_55063800	chr19	55063701	55063800	1.32977	0.00481764	+	Intergenic	Intergenic	19841	NR_026716	90011	NM_001047605	KIR3DX1	KIR3DL0|LENG12	killer cell immunoglobulin-like receptor, three domains, X1	pseudo
chr6_170240401_170240500	chr6	170240401	170240500	1.33074	0.00170861	+	Intergenic	(CACAC)n|Simple_repeat|Simple_repeat	-41529	NR_026781	401288	NM_207502	LINC00242	C6orf122|NCRNA00242|dJ266L20.5	long intergenic non-protein coding RNA 242	miscRNA
chr4_49291801_49291900	chr4	49291801	49291900	1.33074	0.00170861	+	Intergenic	Intergenic	303585	NM_025087	80157	NM_025087	CWH43	CWH43-C	cell wall biogenesis 43 C-terminal homolog (S. cerevisiae)	protein-coding
chr4_49304301_49304400	chr4	49304301	49304400	1.331	0.00123242	+	Intergenic	Intergenic	316085	NM_025087	80157	NM_025087	CWH43	CWH43-C	cell wall biogenesis 43 C-terminal homolog (S. cerevisiae)	protein-coding
chr4_49513501_49513600	chr4	49513501	49513600	1.33183	0.000715667	+	Intergenic	L1PA10|LINE|L1	525285	NM_025087	80157	NM_025087	CWH43	CWH43-C	cell wall biogenesis 43 C-terminal homolog (S. cerevisiae)	protein-coding
chr4_190758701_190758800	chr4	190758701	190758800	1.33199	0.0006773	+	Intergenic	Intergenic	-103224	NM_004477	2483	NM_004477	FRG1	FRG1A|FSG1	FSHD region gene 1	protein-coding
chr1_603901_604000	chr1	603901	604000	1.35578	0.00131234	+	Intergenic	L1PA8|LINE|L1	18084	NM_001005277	81399	NM_001005277	OR4F16	OR1-1|OR7-21	olfactory receptor, family 4, subfamily F, member 16	protein-coding
chr20_29815901_29816000	chr20	29815901	29816000	1.35578	0.00131234	+	Intergenic	(GAATG)n|Satellite|Satellite	-29517	NM_001037730	245929	NM_001037730	DEFB115	DEFB-15	defensin, beta 115	protein-coding
chr18_76309701_76309800	chr18	76309701	76309800	1.35944	0.00366341	+	Intergenic	(CA)n|Simple_repeat|Simple_repeat	-430525	NM_171999	27164	NM_171999	SALL3	ZNF796	sal-like 3 (Drosophila)	protein-coding
chrY_13481501_13481600	chrY	13481501	13481600	1.35944	0.00366341	+	Intergenic	BSR/Beta|Satellite|Satellite	1051839	NR_033667	352887	NR_033667	GYG2P1	GYG2P	glycogenin 2 pseudogene 1	pseudo
chr4_49329001_49329100	chr4	49329001	49329100	1.37444	0.000800376	+	Intergenic	Intergenic	340785	NM_025087	80157	NM_025087	CWH43	CWH43-C	cell wall biogenesis 43 C-terminal homolog (S. cerevisiae)	protein-coding
chr1_82169001_82169100	chr1	82169001	82169100	1.3885	0.00277865	+	Intergenic	Intergenic	-97032	NM_012302	23266	NM_012302	LPHN2	CIRL2|CL2|LEC1|LPHH1	latrophilin 2	protein-coding
chr1_117407801_117407900	chr1	117407801	117407900	1.39191	0.00299889	+	Intergenic	HERVH-int|LTR|ERV1	-44839	NM_020440	5738	NM_020440	PTGFRN	CD315|CD9P-1|EWI-F|FPRP|SMAP-6	prostaglandin F2 receptor negative regulator	protein-coding
chr2_218854601_218854700	chr2	218854601	218854700	1.41238	0.0014896	+	Intergenic	(CA)n|Simple_repeat|Simple_repeat	-45007	NR_034176	285180	NM_198483	RUFY4	-	RUN and FYVE domain containing 4	protein-coding
chr4_49513601_49513700	chr4	49513601	49513700	1.41986	0.000412811	+	Intergenic	Intergenic	525385	NM_025087	80157	NM_025087	CWH43	CWH43-C	cell wall biogenesis 43 C-terminal homolog (S. cerevisiae)	protein-coding
chr16_34808801_34808900	chr16	34808801	34808900	1.44278	0.00408027	+	Intergenic	CpG	-68010	NR_034018	100130700	NR_034018	LOC100130700	-	uncharacterized LOC100130700	miscRNA
chr1_29710201_29710300	chr1	29710201	29710300	1.44278	0.00408027	+	Intergenic	Intergenic	147222	NM_001195001	10076	NM_001195001	PTPRU	FMI|PCP-2|PTP|PTP-J|PTP-PI|PTP-RO|PTPPSI|PTPRO|PTPU2|R-PTP-PSI|R-PTP-U|hPTP-J	protein tyrosine phosphatase, receptor type, U	protein-coding
chr11_121640501_121640600	chr11	121640501	121640600	1.44278	0.00408027	+	Intergenic	L2a|LINE|L2	317638	NM_003105	6653	NM_003105	SORL1	C11orf32|LR11|LRP9|SORLA|SorLA-1|gp250	sortilin-related receptor, L(DLR class) A repeats containing	protein-coding
chr8_37643001_37643100	chr8	37643001	37643100	1.45177	0.000588384	+	Intergenic	(CA)n|Simple_repeat|Simple_repeat	-11351	NM_032777	25960	NM_032777	GPR124	TEM5	G protein-coupled receptor 124	protein-coding
chr4_49513701_49513800	chr4	49513701	49513800	1.46472	0.000854382	+	Intergenic	Intergenic	525485	NM_025087	80157	NM_025087	CWH43	CWH43-C	cell wall biogenesis 43 C-terminal homolog (S. cerevisiae)	protein-coding
chr4_49329201_49329300	chr4	49329201	49329300	1.46875	0.00349787	+	Intergenic	MER21A|LTR|ERVL	340985	NM_025087	80157	NM_025087	CWH43	CWH43-C	cell wall biogenesis 43 C-terminal homolog (S. cerevisiae)	protein-coding
chr2_241087201_241087300	chr2	241087201	241087300	1.47235	0.00119594	+	Intergenic	(TG)n|Simple_repeat|Simple_repeat	-7177	NM_148961	150677	NM_148961	OTOS	OTOSP	otospiralin	protein-coding
chr21_44008001_44008100	chr21	44008001	44008100	1.47918	0.00297647	+	Intergenic	CpG	-65812	NM_001001571	5152	NM_001001567	PDE9A	HSPDE9A2	phosphodiesterase 9A	protein-coding
chr4_49329101_49329200	chr4	49329101	49329200	1.4821	0.000467602	+	Intergenic	Intergenic	340885	NM_025087	80157	NM_025087	CWH43	CWH43-C	cell wall biogenesis 43 C-terminal homolog (S. cerevisiae)	protein-coding
chr4_129515801_129515900	chr4	129515801	129515900	1.49067	0.00180168	+	Intergenic	L2c|LINE|L2	-214929	NM_199320	79960	NM_024900	PHF17	JADE1	PHD finger protein 17	protein-coding
chr20_47094101_47094200	chr20	47094101	47094200	1.4914	0.00440277	+	Intergenic	L1ME4a|LINE|L1	105496	NR_026958	284749	NR_026958	LINC00494	-	long intergenic non-protein coding RNA 494	miscRNA
chr8_143064201_143064300	chr8	143064201	143064300	1.4914	0.00440277	+	Intergenic	Intergenic	-193450	NR_039682	100616268	NR_039682	MIR4472-1	-	microRNA 4472-1	miscRNA
chr7_64941901_64942000	chr7	64941901	64942000	1.4914	0.00440277	+	Intergenic	HERVFH21-int|LTR|ERV1	103182	NM_152626	168374	NM_007139	ZNF92	HPF12|HTF12|TF12	zinc finger protein 92	protein-coding
chr6_168134301_168134400	chr6	168134301	168134400	1.49924	0.000899245	+	Intergenic	Intergenic	63189	NR_026773	26238	NR_026773	C6orf123	HGC6.2|RP3-431P23.4|dJ431P23.4	chromosome 6 open reading frame 123	miscRNA
chr1_604001_604100	chr1	604001	604100	1.49924	0.000899245	+	Intergenic	L1PA8|LINE|L1	17984	NM_001005277	81399	NM_001005277	OR4F16	OR1-1|OR7-21	olfactory receptor, family 4, subfamily F, member 16	protein-coding
chr8_37643101_37643200	chr8	37643101	37643200	1.50589	0.00035419	+	Intergenic	(CA)n|Simple_repeat|Simple_repeat	-11251	NM_032777	25960	NM_032777	GPR124	TEM5	G protein-coupled receptor 124	protein-coding
chr4_3646501_3646600	chr4	3646501	3646600	1.50589	0.00474403	+	Intergenic	Intergenic	33032	NR_034136	100133461	NR_034136	LOC100133461	-	uncharacterized LOC100133461	miscRNA
chr12_76409401_76409500	chr12	76409401	76409500	1.50589	0.00474403	+	Intergenic	(GGAA)n|Simple_repeat|Simple_repeat	16106	NM_007350	22822	NM_007350	PHLDA1	DT1P1B11|PHRIP|TDAG51	pleckstrin homology-like domain, family A, member 1	protein-coding
chr12_102598501_102598600	chr12	102598501	102598600	1.50589	0.00474403	+	Intergenic	Intergenic	-6936	NM_002674	5367	NM_002674	PMCH	MCH	pro-melanin-concentrating hormone	protein-coding
chr14_38663901_38664000	chr14	38663901	38664000	1.50589	0.00474403	+	Intergenic	HERVH-int|LTR|ERV1	-13254	NM_001049	6751	NM_001049	SSTR1	SRIF-2|SS-1-R|SS1-R|SS1R	somatostatin receptor 1	protein-coding
chr2_222980901_222981000	chr2	222980901	222981000	1.50589	0.00474403	+	Intergenic	AluSx|SINE|Alu	-181916	NM_153038	151278	NM_153038	CCDC140	-	coiled-coil domain containing 140	protein-coding
chrY_26155701_26155800	chrY	26155701	26155800	1.50589	0.00474403	+	Intergenic	(TTAGGG)n|Simple_repeat|Simple_repeat	38411	NM_170723	9085	NM_004680	CDY1	CDY|CDY1A	chromodomain protein, Y-linked, 1	protein-coding
chr8_86746701_86746800	chr8	86746701	86746800	1.50942	0.001266	+	Intergenic	HSMAR2|DNA|TcMar-Mariner	-1777	NR_003594	100288527	NR_003594	REXO1L2P	-	REX1, RNA exonuclease 1 homolog (S. cerevisiae)-like 2 (pseudogene)	pseudo
chr19_31223701_31223800	chr19	31223701	31223800	1.52973	0.00318237	+	Intergenic	Intergenic	360422	NM_014717	9745	NM_014717	ZNF536	-	zinc finger protein 536	protein-coding
chr6_160007601_160007700	chr6	160007601	160007700	1.52973	0.00318237	+	Intergenic	L1MC1|LINE|L1	106703	NM_001024466	6648	NM_000636	SOD2	IPOB|MNSOD|MVCD6	superoxide dismutase 2, mitochondrial	protein-coding
chr8_86746601_86746700	chr8	86746601	86746700	1.52973	0.00318237	+	Intergenic	HSMAR2|DNA|TcMar-Mariner	-1877	NR_003594	100288527	NR_003594	REXO1L2P	-	REX1, RNA exonuclease 1 homolog (S. cerevisiae)-like 2 (pseudogene)	pseudo
chr11_1141501_1141600	chr11	1141501	1141600	1.53414	0.00191784	+	Intergenic	(TG)n|Simple_repeat|Simple_repeat	66675	NM_002457	4583	NM_002457	MUC2	MLP|MUC-2|SMUC	mucin 2, oligomeric mucus/gel-forming	protein-coding
chr1_157075901_157076000	chr1	157075901	157076000	1.54755	0.00474403	+	Intergenic	Intergenic	-6350	NM_001004341	440695	NM_001004341	ETV3L	-	ets variant 3-like	protein-coding
chr16_26898201_26898300	chr16	26898201	26898300	1.54755	0.00474403	+	Intergenic	AluSx|SINE|Alu	-179969	NM_001145545	162083	NM_182831	C16orf82	TNT	chromosome 16 open reading frame 82	protein-coding
chr20_36070901_36071000	chr20	36070901	36071000	1.54755	0.00474403	+	Intergenic	Intergenic	-78657	NM_005386	4826	NM_005386	NNAT	Peg5	neuronatin	protein-coding
chr21_11138301_11138400	chr21	11138301	11138400	1.54755	0.00474403	+	Intergenic	Intergenic	-39413	NM_001187	574	NM_001187	BAGE	BAGE1|CT2.1	B melanoma antigen	protein-coding
chr7_106476501_106476600	chr7	106476501	106476600	1.54755	0.00474403	+	Intergenic	HERVH-int|LTR|ERV1	-29374	NM_002649	5294	NM_002649	PIK3CG	PI3CG|PI3K|PI3Kgamma|PIK3	phosphatidylinositol-4,5-bisphosphate 3-kinase, catalytic subunit gamma	protein-coding
chr1_144550501_144550600	chr1	144550501	144550600	1.56708	0.0022933	+	Intergenic	Intergenic	-28581	NR_024584	728875	NR_024584	LOC728875	-	uncharacterized LOC728875	miscRNA
chr7_1346201_1346300	chr7	1346201	1346300	1.56708	0.0022933	+	Intergenic	(CCCA)n|Simple_repeat|Simple_repeat	73596	NM_001080461	340260	NM_001080461	UNCX	UNCX4.1	UNC homeobox	protein-coding
chr1_157076001_157076100	chr1	157076001	157076100	1.58318	0.00203931	+	Intergenic	Intergenic	-6450	NM_001004341	440695	NM_001004341	ETV3L	-	ets variant 3-like	protein-coding
chr4_49304201_49304300	chr4	49304201	49304300	1.58318	0.00203931	+	Intergenic	Intergenic	315985	NM_025087	80157	NM_025087	CWH43	CWH43-C	cell wall biogenesis 43 C-terminal homolog (S. cerevisiae)	protein-coding
chr20_47094001_47094100	chr20	47094001	47094100	1.58804	0.00339477	+	Intergenic	MLT1F2|LTR|ERVL-MaLR	105396	NR_026958	284749	NR_026958	LINC00494	-	long intergenic non-protein coding RNA 494	miscRNA
chr15_90110901_90111000	chr15	90110901	90111000	1.58804	0.00339477	+	Intergenic	L2b|LINE|L2	-7868	NM_152259	90381	NM_152259	TICRR	C15orf42|SLD3|Treslin	TOPBP1-interacting checkpoint and replication regulator	protein-coding
chr16_66301701_66301800	chr16	66301701	66301800	1.58804	0.00339477	+	Intergenic	Intergenic	-98775	NM_001795	1003	NM_001795	CDH5	7B4|CD144	cadherin 5, type 2 (vascular endothelium)	protein-coding
chr18_56451501_56451600	chr18	56451501	56451600	1.58804	0.00339477	+	Intergenic	Intergenic	-78511	NM_018181	55205	NM_018181	ZNF532	-	zinc finger protein 532	protein-coding
chr2_219719801_219719900	chr2	219719801	219719900	1.58804	0.00339477	+	Intergenic	L2b|LINE|L2	-4696	NM_006522	7475	NM_006522	WNT6	-	wingless-type MMTV integration site family, member 6	protein-coding
chr1_142560901_142561000	chr1	142560901	142561000	1.58804	0.00339477	+	Intergenic	L1PA4|LINE|L1	152655	NR_046228	100874392	NR_046228	ANKRD20A12P	-	ankyrin repeat domain 20 family, member A12, pseudogene	pseudo
chr17_41400801_41400900	chr17	41400801	41400900	1.59167	0.00052461	+	Intergenic	LTR13|LTR|ERVK	-19788	NR_047479	100874261	NR_047479	TMEM106A-AS1	-	TMEM106A antisense RNA 1	miscRNA
chr4_87838501_87838600	chr4	87838501	87838600	1.60348	0.001648	+	Intergenic	A-rich|Low_complexity|Low_complexity	17452	NR_038841	100506746	NR_038841	LOC100506746	-	uncharacterized LOC100506746	miscRNA
chr8_143898601_143898700	chr8	143898601	143898700	1.60348	0.001648	+	Intergenic	(CA)n|Simple_repeat|Simple_repeat	-17567	NM_002066	2765	NM_002066	GML	LY6DL	glycosylphosphatidylinositol anchored molecule like protein	protein-coding
chr11_119952501_119952600	chr11	119952501	119952600	1.61319	0.00360939	+	Intergenic	Intergenic	56313	NM_012101	23650	NM_012101	TRIM29	ATDC	tripartite motif containing 29	protein-coding
chr19_44913901_44914000	chr19	44913901	44914000	1.61319	0.00360939	+	Intergenic	Intergenic	-8173	NM_152354	26974	NM_152354	ZNF285	ZNF285A	zinc finger protein 285	protein-coding
chr22_37239501_37239600	chr22	37239501	37239600	1.61319	0.00360939	+	Intergenic	(ATG)n|Simple_repeat|Simple_repeat	-17480	NM_013416	4689	NM_000631	NCF4	NCF|P40PHOX|SH3PXD4	neutrophil cytosolic factor 4, 40kDa	protein-coding
chr9_67870301_67870400	chr9	67870301	67870400	1.61319	0.00360939	+	Intergenic	L1MEe|LINE|L1	-56411	NM_001012419	441425	NM_001012419	ANKRD20A3	-	ankyrin repeat domain 20 family, member A3	protein-coding
chr8_86731701_86731800	chr8	86731701	86731800	1.61624	0.00149235	+	Intergenic	L1PA5|LINE|L1	4677	NR_003594	100288527	NR_003594	REXO1L2P	-	REX1, RNA exonuclease 1 homolog (S. cerevisiae)-like 2 (pseudogene)	pseudo
chr18_76198101_76198200	chr18	76198101	76198200	1.61808	0.000389741	+	Intergenic	Intergenic	-542125	NM_171999	27164	NM_171999	SALL3	ZNF796	sal-like 3 (Drosophila)	protein-coding
chr4_129515701_129515800	chr4	129515701	129515800	1.62742	0.00242152	+	Intergenic	L2c|LINE|L2	-215029	NM_199320	79960	NM_024900	PHF17	JADE1	PHD finger protein 17	protein-coding
chr2_2784601_2784700	chr2	2784601	2784700	1.63612	0.000543102	+	Intergenic	Intergenic	-449605	NM_015025	23040	NM_015025	MYT1L	NZF1	myelin transcription factor 1-like	protein-coding
chr14_106172101_106172200	chr14	106172101	106172200	1.64857	0.00108952	+	Intergenic	(TCCA)n|Simple_repeat|Simple_repeat	-33006	NR_046211	2003	NR_046211	ELK2AP	ELK2|ELK2.1|ELK2P1	ELK2A, member of ETS oncogene family, pseudogene	pseudo
chr10_116556601_116556700	chr10	116556601	116556700	1.65609	0.00254585	+	Intergenic	L2|LINE|L2	-24853	NM_001135051	57700	NM_001135051	FAM160B1	KIAA1600|bA106M7.3	family with sequence similarity 160, member B1	protein-coding
chr14_38663701_38663800	chr14	38663701	38663800	1.65609	0.00254585	+	Intergenic	HERVH-int|LTR|ERV1	-13454	NM_001049	6751	NM_001049	SSTR1	SRIF-2|SS-1-R|SS1-R|SS1R	somatostatin receptor 1	protein-coding
chr21_11138501_11138600	chr21	11138501	11138600	1.65609	0.00254585	+	Intergenic	AluJb|SINE|Alu	-39613	NM_001187	574	NM_001187	BAGE	BAGE1|CT2.1	B melanoma antigen	protein-coding
chr5_49435601_49435700	chr5	49435601	49435700	1.65609	0.00254585	+	Intergenic	ALR/Alpha|Satellite|centr	301584	NM_198449	133418	NM_198449	EMB	-	embigin	protein-coding
chr22_46421301_46421400	chr22	46421301	46421400	1.65609	0.00254585	+	Intergenic	C-rich|Low_complexity|Low_complexity	18854	NR_027240	730668	NR_027240	LOC730668	-	dynein heavy chain -like pseudogene	pseudo
chr15_90110801_90110900	chr15	90110801	90110900	1.66576	0.00172226	+	Intergenic	L2b|LINE|L2	-7968	NM_152259	90381	NM_152259	TICRR	C15orf42|SLD3|Treslin	TOPBP1-interacting checkpoint and replication regulator	protein-coding
chr6_165339001_165339100	chr6	165339001	165339100	1.66576	0.00172226	+	Intergenic	(CA)n|Simple_repeat|Simple_repeat	384061	NM_144980	168090	NM_144980	C6orf118	bA85G2.1|dJ416F21.2	chromosome 6 open reading frame 118	protein-coding
chr1_603801_603900	chr1	603801	603900	1.66948	0.000214124	+	Intergenic	L1PA8A|LINE|L1	18184	NM_001005277	81399	NM_001005277	OR4F16	OR1-1|OR7-21	olfactory receptor, family 4, subfamily F, member 16	protein-coding
chr13_20926701_20926800	chr13	20926701	20926800	1.69104	0.00381958	+	Intergenic	L2a|LINE|L2	81235	NR_039721	100616304	NR_039721	MIR4499	-	microRNA 4499	miscRNA
chr22_46421701_46421800	chr22	46421701	46421800	1.69104	0.00381958	+	Intergenic	L2c|LINE|L2	18998	NR_027036	100271722	NR_027036	LOC100271722	-	uncharacterized LOC100271722	miscRNA
chr16_66060001_66060100	chr16	66060001	66060100	1.69104	0.00381958	+	Intergenic	MIRb|SINE|MIR	-340475	NM_001795	1003	NM_001795	CDH5	7B4|CD144	cadherin 5, type 2 (vascular endothelium)	protein-coding
chr16_66301901_66302000	chr16	66301901	66302000	1.69104	0.00381958	+	Intergenic	Intergenic	-98575	NM_001795	1003	NM_001795	CDH5	7B4|CD144	cadherin 5, type 2 (vascular endothelium)	protein-coding
chr18_56451401_56451500	chr18	56451401	56451500	1.69104	0.00381958	+	Intergenic	Intergenic	-78611	NM_018181	55205	NM_018181	ZNF532	-	zinc finger protein 532	protein-coding
chr19_42430001_42430100	chr19	42430001	42430100	1.69104	0.00381958	+	Intergenic	Intergenic	33478	NM_006423	10567	NM_006423	RABAC1	PRA1|PRAF1|YIP3	Rab acceptor 1 (prenylated)	protein-coding
chr4_25435501_25435600	chr4	25435501	25435600	1.69104	0.00381958	+	Intergenic	L2|LINE|L2	56702	NM_013367	29945	NM_013367	ANAPC4	APC4	anaphase promoting complex subunit 4	protein-coding
chr4_190667201_190667300	chr4	190667201	190667300	1.69104	0.00381958	+	Intergenic	L1PB1|LINE|L1	-194724	NM_004477	2483	NM_004477	FRG1	FRG1A|FSG1	FSHD region gene 1	protein-coding
chr8_132834901_132835000	chr8	132834901	132835000	1.69104	0.00381958	+	Intergenic	HERVH-int|LTR|ERV1	-81406	NM_015137	23167	NM_015137	EFR3A	-	EFR3 homolog A (S. cerevisiae)	protein-coding
chr15_20605601_20605700	chr15	20605601	20605700	1.69104	0.00381958	+	Intergenic	L1PA10|LINE|L1	105783	NR_036432	283755	NM_001024682	HERC2P3	D15F37S4	hect domain and RLD 2 pseudogene 3	pseudo
chr12_97422401_97422500	chr12	97422401	97422500	1.69774	0.00254585	+	Intergenic	L2a|LINE|L2	121206	NM_001135175	121441	NM_001135175	NEDD1	GCP-WD|TUBGCP7	neural precursor cell expressed, developmentally down-regulated 1	protein-coding
chr16_30383301_30383400	chr16	30383301	30383400	1.69774	0.00254585	+	Intergenic	Intergenic	-1828	NM_015527	26000	NM_015527	TBC1D10B	EPI64B	TBC1 domain family, member 10B	protein-coding
chr18_56451601_56451700	chr18	56451601	56451700	1.69774	0.00254585	+	Intergenic	Intergenic	-78411	NM_018181	55205	NM_018181	ZNF532	-	zinc finger protein 532	protein-coding
chr9_68678401_68678500	chr9	68678401	68678500	1.69774	0.00254585	+	Intergenic	MLT1D|LTR|ERVL-MaLR	-48091	NR_034006	100132352	NR_034006	LOC100132352	-	FSHD region gene 1 pseudogene	pseudo
chr11_62320301_62320400	chr11	62320301	62320400	1.73665	0.00266073	+	Intergenic	Intergenic	-6018	NM_001620	79026	NM_001620	AHNAK	AHNAKRS	AHNAK nucleoprotein	protein-coding
chr11_105976701_105976800	chr11	105976701	105976800	1.73665	0.00266073	+	Intergenic	L2a|LINE|L2	-28285	NM_198439	143879	NM_152433	KBTBD3	BKLHD3	kelch repeat and BTB (POZ) domain containing 3	protein-coding
chr12_103620701_103620800	chr12	103620701	103620800	1.73665	0.00266073	+	Intergenic	HERVH-int|LTR|ERV1	268996	NM_198521	374470	NM_001099336	C12orf42	-	chromosome 12 open reading frame 42	protein-coding
chr20_55105201_55105300	chr20	55105201	55105300	1.73665	0.00266073	+	Intergenic	L2b|LINE|L2	-3052	NM_001013646	388799	NM_001013646	FAM209B	C20orf107|dJ1153D9.4	family with sequence similarity 209, member B	protein-coding
chr5_145768401_145768500	chr5	145768401	145768500	1.73665	0.00266073	+	Intergenic	L2a|LINE|L2	49863	NM_002700	5459	NM_002700	POU4F3	BRN3C|DFNA15	POU class 4 homeobox 3	protein-coding
chr8_86835301_86835400	chr8	86835301	86835400	1.73665	0.00266073	+	Intergenic	L1PA5|LINE|L1	4821	NR_003594	100288527	NR_003594	REXO1L2P	-	REX1, RNA exonuclease 1 homolog (S. cerevisiae)-like 2 (pseudogene)	pseudo
chr2_218857501_218857600	chr2	218857501	218857600	1.78086	0.0018476	+	Intergenic	L1MC4|LINE|L1	-42107	NR_034176	285180	NM_198483	RUFY4	-	RUN and FYVE domain containing 4	protein-coding
chr6_167320301_167320400	chr6	167320301	167320400	1.78086	0.0018476	+	Intergenic	Intergenic	-44579	NM_001006932	6196	NM_001006932	RPS6KA2	HU-2|MAPKAPK1C|RSK|RSK3|S6K-alpha|S6K-alpha2|p90-RSK3|pp90RSK3	ribosomal protein S6 kinase, 90kDa, polypeptide 2	protein-coding
chr1_144550401_144550500	chr1	144550401	144550500	1.78501	0.00401524	+	Intergenic	Intergenic	-28481	NR_024584	728875	NR_024584	LOC728875	-	uncharacterized LOC728875	miscRNA
chr19_43321001_43321100	chr19	43321001	43321100	1.78501	0.00401524	+	Intergenic	Intergenic	-4965	NR_036584	100289650	NR_036584	LOC100289650	-	uncharacterized LOC100289650	miscRNA
chr12_4510601_4510700	chr12	4510601	4510700	1.78501	0.00401524	+	Intergenic	HAL1b|LINE|L1	-21756	NM_020638	8074	NM_020638	FGF23	ADHR|HPDR2|HYPF|PHPTC	fibroblast growth factor 23	protein-coding
chr13_112594301_112594400	chr13	112594301	112594400	1.78501	0.00401524	+	Intergenic	(CA)n|Simple_repeat|Simple_repeat	-127563	NM_005986	6656	NM_005986	SOX1	-	SRY (sex determining region Y)-box 1	protein-coding
chr16_66301601_66301700	chr16	66301601	66301700	1.78501	0.00401524	+	Intergenic	Intergenic	-98875	NM_001795	1003	NM_001795	CDH5	7B4|CD144	cadherin 5, type 2 (vascular endothelium)	protein-coding
chr17_70184101_70184200	chr17	70184101	70184200	1.78501	0.00401524	+	Intergenic	Intergenic	66989	NM_000346	6662	NM_000346	SOX9	CMD1|CMPD1|SRA1	SRY (sex determining region Y)-box 9	protein-coding
chr19_51259501_51259600	chr19	51259501	51259600	1.78501	0.00401524	+	Intergenic	L2a|LINE|L2	-14308	NM_001506	2854	NM_001506	GPR32	RVDR1	G protein-coupled receptor 32	protein-coding
chr8_130587101_130587200	chr8	130587101	130587200	1.78501	0.00401524	+	Intergenic	L2c|LINE|L2	211984	NM_031415	56169	NM_031415	GSDMC	MLZE	gasdermin C	protein-coding
chr3_86587401_86587500	chr3	86587401	86587500	1.78501	0.00401524	+	Intergenic	HERVH-int|LTR|ERV1	-97089	NR_046939	100873773	NR_046939	RNU6-69	-	RNA, U6 small nuclear 69	snRNA
chr8_37643201_37643300	chr8	37643201	37643300	1.79645	0.000159262	+	Intergenic	(CA)n|Simple_repeat|Simple_repeat	-11151	NM_032777	25960	NM_032777	GPR124	TEM5	G protein-coupled receptor 124	protein-coding
chr12_97422501_97422600	chr12	97422501	97422600	1.81595	0.000878105	+	Intergenic	L2a|LINE|L2	121306	NM_001135175	121441	NM_001135175	NEDD1	GCP-WD|TUBGCP7	neural precursor cell expressed, developmentally down-regulated 1	protein-coding
chr14_19897901_19898000	chr14	19897901	19898000	1.81595	0.000878105	+	Intergenic	HAL1|LINE|L1	122322	NM_001145442	641455	NM_001145442	POTEM	ACT|P704P|POTE14beta	POTE ankyrin domain family, member M	protein-coding
chr14_106172201_106172300	chr14	106172201	106172300	1.81595	0.000878105	+	Intergenic	Intergenic	-33106	NR_046211	2003	NR_046211	ELK2AP	ELK2|ELK2.1|ELK2P1	ELK2A, member of ETS oncogene family, pseudogene	pseudo
chr8_20894701_20894800	chr8	20894701	20894800	1.83369	0.00275824	+	Intergenic	Intergenic	63253	NR_033894	286114	NR_033894	LOC286114	-	uncharacterized LOC286114	miscRNA
chr10_105682701_105682800	chr10	105682701	105682800	1.83369	0.00275824	+	Intergenic	L2|LINE|L2	-4705	NM_024928	79991	NM_024928	OBFC1	AAF-44|AAF44|RP11-541N10.2|RPA-32|STN1|bA541N10.2	oligonucleotide/oligosaccharide-binding fold containing 1	protein-coding
chr19_34267201_34267300	chr19	34267201	34267300	1.83369	0.00275824	+	Intergenic	(TG)n|Simple_repeat|Simple_repeat	-20501	NM_001129994	79047	NM_001129994	KCTD15	-	potassium channel tetramerisation domain containing 15	protein-coding
chr1_143389201_143389300	chr1	143389201	143389300	1.83369	0.00275824	+	Intergenic	L1MA5A|LINE|L1	-297880	NR_033189	100130000	NR_033189	LOC100130000	-	phosphodiesterase 4D interacting protein pseudogene	pseudo
chr17_12291201_12291300	chr17	12291201	12291300	1.86541	0.000883481	+	Intergenic	L2a|LINE|L2	-162035	NR_034145	284034	NR_034144	LINC00670	-	long intergenic non-protein coding RNA 670	miscRNA
chr22_37239401_37239500	chr22	37239401	37239500	1.88079	0.00188854	+	Intergenic	Tigger1|DNA|TcMar-Tigger	-17580	NM_013416	4689	NM_000631	NCF4	NCF|P40PHOX|SH3PXD4	neutrophil cytosolic factor 4, 40kDa	protein-coding
chrY_13469901_13470000	chrY	13469901	13470000	1.88079	0.00188854	+	Intergenic	Intergenic	1063439	NR_033667	352887	NR_033667	GYG2P1	GYG2P	glycogenin 2 pseudogene 1	pseudo
chr16_34808701_34808800	chr16	34808701	34808800	1.90095	0.00418133	+	Intergenic	CpG	-67910	NR_034018	100130700	NR_034018	LOC100130700	-	uncharacterized LOC100130700	miscRNA
chr20_56572801_56572900	chr20	56572801	56572900	1.90095	0.00418133	+	Intergenic	MIRb|SINE|MIR	102400	NR_039757	100616353	NR_039757	MIR4532	-	microRNA 4532	miscRNA
chr22_46421801_46421900	chr22	46421801	46421900	1.90095	0.00418133	+	Intergenic	L2c|LINE|L2	18898	NR_027036	100271722	NR_027036	LOC100271722	-	uncharacterized LOC100271722	miscRNA
chr1_114553901_114554000	chr1	114553901	114554000	1.90095	0.00418133	+	Intergenic	Intergenic	31920	NM_020190	56944	NM_020190	OLFML3	HNOEL-iso|OLF44	olfactomedin-like 3	protein-coding
chr1_223964901_223965000	chr1	223964901	223965000	1.90095	0.00418133	+	Intergenic	Intergenic	64831	NM_001748	824	NM_001146068	CAPN2	CANP2|CANPL2|CANPml|mCANP	calpain 2, (m/II) large subunit	protein-coding
chr11_118190401_118190500	chr11	118190401	118190500	1.90095	0.00418133	+	Intergenic	L2c|LINE|L2	15155	NM_000733	916	NM_000733	CD3E	T3E|TCRE	CD3e molecule, epsilon (CD3-TCR complex)	protein-coding
chr11_130490801_130490900	chr11	130490801	130490900	1.90095	0.00418133	+	Intergenic	Intergenic	171981	NM_139055	170689	NM_139055	ADAMTS15	-	ADAM metallopeptidase with thrombospondin type 1 motif, 15	protein-coding
chr15_49372901_49373000	chr15	49372901	49373000	1.90095	0.00418133	+	Intergenic	L2c|LINE|L2	-34190	NM_001193489	9728	NM_001193489	SECISBP2L	SLAN	SECIS binding protein 2-like	protein-coding
chr18_8495501_8495600	chr18	8495501	8495600	1.90095	0.00418133	+	Intergenic	Intergenic	-113893	NM_001025300	201475	NM_001025300	RAB12	-	RAB12, member RAS oncogene family	protein-coding
chr2_219719901_219720000	chr2	219719901	219720000	1.90095	0.00418133	+	Intergenic	L2b|LINE|L2	-4596	NM_006522	7475	NM_006522	WNT6	-	wingless-type MMTV integration site family, member 6	protein-coding
chr3_176651101_176651200	chr3	176651101	176651200	1.90095	0.00418133	+	Intergenic	Intergenic	263898	NM_024665	79718	NM_024665	TBL1XR1	C21|DC42|IRA1|TBLR1	transducin (beta)-like 1 X-linked receptor 1	protein-coding
chr4_395801_395900	chr4	395801	395900	1.90095	0.00418133	+	Intergenic	HERVH-int|LTR|ERV1	64254	NM_003441	7700	NM_003441	ZNF141	D4S90|pHZ-44	zinc finger protein 141	protein-coding
chr4_174279601_174279700	chr4	174279601	174279700	1.90095	0.00418133	+	Intergenic	Intergenic	-12443	NM_003864	8819	NM_003864	SAP30	-	Sin3A-associated protein, 30kDa	protein-coding
chr5_60521101_60521200	chr5	60521101	60521200	1.90095	0.00418133	+	Intergenic	L2|LINE|L2	-62848	NM_001048249	643155	NM_001048249	C5orf43	-	chromosome 5 open reading frame 43	protein-coding
chr8_28466701_28466800	chr8	28466701	28466800	1.90095	0.00418133	+	Intergenic	L2a|LINE|L2	-92403	NM_001440	2137	NM_001440	EXTL3	BOTV|EXTR1|REG|REGR|RPR	exostoses (multiple)-like 3	protein-coding
chrY_1178001_1178100	chrY	1178001	1178100	1.90095	0.00418133	+	Intergenic	Intergenic	103477	NM_001012288	64109	NM_001012288	CRLF2	CRL2|CRLF2Y|TSLPR	cytokine receptor-like factor 2	protein-coding
chrY_13835701_13835800	chrY	13835701	13835800	1.90095	0.00418133	+	Intergenic	Intergenic	697639	NR_033667	352887	NR_033667	GYG2P1	GYG2P	glycogenin 2 pseudogene 1	pseudo
chr6_168134401_168134500	chr6	168134401	168134500	1.9252	0.000296643	+	Intergenic	Intergenic	63089	NR_026773	26238	NR_026773	C6orf123	HGC6.2|RP3-431P23.4|dJ431P23.4	chromosome 6 open reading frame 123	miscRNA
chr8_86835401_86835500	chr8	86835401	86835500	1.9252	0.000296643	+	Intergenic	L1PA5|LINE|L1	4721	NR_003594	100288527	NR_003594	REXO1L2P	-	REX1, RNA exonuclease 1 homolog (S. cerevisiae)-like 2 (pseudogene)	pseudo
chr8_37643301_37643400	chr8	37643301	37643400	1.9264	0.00128926	+	Intergenic	Intergenic	-11051	NM_032777	25960	NM_032777	GPR124	TEM5	G protein-coupled receptor 124	protein-coding
chr13_56658201_56658300	chr13	56658201	56658300	1.95316	0.00282728	+	Intergenic	MER39|LTR|ERV1	909661	NR_049804	100846996	NR_049804	MIR5007	-	microRNA 5007	miscRNA
chr9_93025201_93025300	chr9	93025201	93025300	1.95316	0.00282728	+	Intergenic	L2a|LINE|L2	-221469	NR_038882	286370	NR_038882	LOC286370	-	uncharacterized LOC286370	miscRNA
chr9_93025301_93025400	chr9	93025301	93025400	1.95316	0.00282728	+	Intergenic	L2a|LINE|L2	-221569	NR_038882	286370	NR_038882	LOC286370	-	uncharacterized LOC286370	miscRNA
chr8_99454201_99454300	chr8	99454201	99454300	1.95316	0.00282728	+	Intergenic	L2b|LINE|L2	15000	NM_020697	3788	NM_020697	KCNS2	KV9.2	potassium voltage-gated channel, delayed-rectifier, subfamily S, member 2	protein-coding
chr8_130607301_130607400	chr8	130607301	130607400	1.95316	0.00282728	+	Intergenic	L2b|LINE|L2	191784	NM_031415	56169	NM_031415	GSDMC	MLZE	gasdermin C	protein-coding
chr9_126797801_126797900	chr9	126797801	126797900	1.95316	0.00282728	+	Intergenic	Intergenic	23961	NM_004789	9355	NM_004789	LHX2	LH2|hLhx2	LIM homeobox 2	protein-coding
chr7_22955501_22955600	chr7	22955501	22955600	1.95316	0.00282728	+	Intergenic	HERVH-int|LTR|ERV1	59318	NR_003075	692210	NR_003075	SNORD93	HBII-336	small nucleolar RNA, C/D box 93	snoRNA
chr5_43330701_43330800	chr5	43330701	43330800	1.97061	0.000877812	+	Intergenic	HERVH-int|LTR|ERV1	-17136	NM_001098272	3157	NM_001098272	HMGCS1	HMGCS	3-hydroxy-3-methylglutaryl-CoA synthase 1 (soluble)	protein-coding
chr1_82169101_82169200	chr1	82169101	82169200	1.99369	0.000142624	+	Intergenic	Intergenic	-96932	NM_012302	23266	NM_012302	LPHN2	CIRL2|CL2|LEC1|LPHH1	latrophilin 2	protein-coding
chr13_56658301_56658400	chr13	56658301	56658400	2.00354	0.00190528	+	Intergenic	GA-rich|Low_complexity|Low_complexity	909761	NR_049804	100846996	NR_049804	MIR5007	-	microRNA 5007	miscRNA
chr1_160647201_160647300	chr1	160647201	160647300	2.00354	0.00190528	+	Intergenic	Intergenic	-30169	NM_003037	6504	NM_003037	SLAMF1	CD150|CDw150|SLAM	signaling lymphocytic activation molecule family member 1	protein-coding
chr1_209206601_209206700	chr1	209206601	209206700	2.00354	0.00190528	+	Intergenic	Intergenic	-395518	NM_001104548	642587	NM_001104548	MIR205HG	LINC00510	MIR205 host gene (non-protein coding)	protein-coding
chr8_130607401_130607500	chr8	130607401	130607500	2.00354	0.00190528	+	Intergenic	L2b|LINE|L2	191684	NM_031415	56169	NM_031415	GSDMC	MLZE	gasdermin C	protein-coding
chr1_143389101_143389200	chr1	143389101	143389200	2.00354	0.00190528	+	Intergenic	L1MA5A|LINE|L1	-297980	NR_033189	100130000	NR_033189	LOC100130000	-	phosphodiesterase 4D interacting protein pseudogene	pseudo
chr8_7549701_7549800	chr8	7549701	7549800	2.00354	0.00190528	+	Intergenic	L2c|LINE|L2	-77356	NR_046351	441328	NM_001164447	FAM90A10P	FAM90A10	putative protein FAM90A10	pseudo
chr7_80332501_80332600	chr7	80332501	80332600	2.0135	0.00059626	+	Intergenic	L2a|LINE|L2	56788	NM_001127444	948	NM_000072	CD36	BDPLT10|CHDS7|FAT|GP3B|GP4|GPIV|PASIV|SCARB3	CD36 molecule (thrombospondin receptor)	protein-coding
chr6_98129901_98130000	chr6	98129901	98130000	2.04815	0.00429585	+	Intergenic	L2c|LINE|L2	-267667	NR_031679	100302287	NR_031679	MIR548H3	MIR548H-3|MIRN548H3|hsa-mir-548h-3	microRNA 548h-3	miscRNA
chr7_156366201_156366300	chr7	156366201	156366300	2.04815	0.00429585	+	Intergenic	Intergenic	33065	NR_024119	64433	NR_024119	LINC00244	C7orf4|NCRNA00244	long intergenic non-protein coding RNA 244	miscRNA
chr1_18428001_18428100	chr1	18428001	18428100	2.04815	0.00429585	+	Intergenic	Intergenic	-6190	NM_032880	84966	NM_032880	IGSF21	-	immunoglobin superfamily, member 21	protein-coding
chr11_22484501_22484600	chr11	22484501	22484600	2.04815	0.00429585	+	Intergenic	L2a|LINE|L2	124883	NM_020346	57084	NM_020346	SLC17A6	DNPI|VGLUT2	solute carrier family 17 (sodium-dependent inorganic phosphate cotransporter), member 6	protein-coding
chr12_6287701_6287800	chr12	6287701	6287800	2.04815	0.00429585	+	Intergenic	L2c|LINE|L2	-21732	NM_001769	928	NM_001769	CD9	BTCC-1|DRAP-27|MIC3|MRP-1|TSPAN-29|TSPAN29	CD9 molecule	protein-coding
chr12_119044001_119044100	chr12	119044001	119044100	2.04815	0.00429585	+	Intergenic	Intergenic	229692	NM_022491	64426	NM_022491	SUDS3	SAP45|SDS3	suppressor of defective silencing 3 homolog (S. cerevisiae)	protein-coding
chr19_20059101_20059200	chr19	20059101	20059200	2.04815	0.00429585	+	Intergenic	HERVFH21-int|LTR|ERV1	47428	NM_031218	81931	NM_001004126	ZNF93	HPF34|HTF34|TF34|ZNF505	zinc finger protein 93	protein-coding
chr20_55105301_55105400	chr20	55105301	55105400	2.04815	0.00429585	+	Intergenic	Intergenic	-2952	NM_001013646	388799	NM_001013646	FAM209B	C20orf107|dJ1153D9.4	family with sequence similarity 209, member B	protein-coding
chr3_13504601_13504700	chr3	13504601	13504700	2.04815	0.00429585	+	Intergenic	Intergenic	-17065	NM_024827	79885	NM_001136041	HDAC11	HD11	histone deacetylase 11	protein-coding
chr5_61312201_61312300	chr5	61312201	61312300	2.04815	0.00429585	+	Intergenic	L2b|LINE|L2	-289739	NM_001243953	3796	NM_001098511	KIF2A	HK2|KIF2	kinesin heavy chain member 2A	protein-coding
chr6_11783701_11783800	chr6	11783701	11783800	2.04815	0.00429585	+	Intergenic	L2b|LINE|L2	-4470	NM_032744	84830	NM_001143948	ADTRP	AIG1L|C6orf105|dJ413H6.1	androgen-dependent TFPI-regulating protein	protein-coding
chr8_33445301_33445400	chr8	33445301	33445400	2.04815	0.00429585	+	Intergenic	AluSz6|SINE|Alu	12089	NM_024025	78986	NM_024025	DUSP26	DUSP24|LDP-4|MKP8|NATA1|SKRP3	dual specificity phosphatase 26 (putative)	protein-coding
chr1_36154001_36154100	chr1	36154001	36154100	2.05223	0.00128011	+	Intergenic	Intergenic	30740	NM_152374	127703	NM_152374	C1orf216	-	chromosome 1 open reading frame 216	protein-coding
chr12_133469401_133469500	chr12	133469401	133469500	2.05223	0.00128011	+	Intergenic	HERVH-int|LTR|ERV1	-5246	NM_001161346	55743	NM_001161344	CHFR	RNF116|RNF196	checkpoint with forkhead and ring finger domains, E3 ubiquitin protein ligase	protein-coding
chr17_12291401_12291500	chr17	12291401	12291500	2.09933	0.000857787	+	Intergenic	L2a|LINE|L2	-161835	NR_034145	284034	NR_034144	LINC00670	-	long intergenic non-protein coding RNA 670	miscRNA
chr14_20256901_20257000	chr14	20256901	20257000	2.09933	0.000857787	+	Intergenic	MER74A|LTR|ERVL	8468	NM_001005500	441670	NM_001005500	OR4M1	OR14-7	olfactory receptor, family 4, subfamily M, member 1	protein-coding
chr19_31223601_31223700	chr19	31223601	31223700	2.09933	0.000857787	+	Intergenic	Intergenic	360322	NM_014717	9745	NM_014717	ZNF536	-	zinc finger protein 536	protein-coding
chr9_4344201_4344300	chr9	4344201	4344300	2.09933	0.000857787	+	Intergenic	L2a|LINE|L2	-44215	NM_001042413	169792	NM_001042413	GLIS3	ZNF515	GLIS family zinc finger 3	protein-coding
chr10_121749801_121749900	chr10	121749801	121749900	2.10443	0.00285251	+	Intergenic	Intergenic	31825	NR_039830	100616322	NR_039830	MIR4682	-	microRNA 4682	miscRNA
chr17_75848501_75848600	chr17	75848501	75848600	2.10443	0.00285251	+	Intergenic	(TG)n|Simple_repeat|Simple_repeat	31619	NR_028337	400624	NM_001001685	FLJ45079	-	FLJ45079 protein	miscRNA
chr7_96230701_96230800	chr7	96230701	96230800	2.10443	0.00285251	+	Intergenic	L2a|LINE|L2	62900	NR_038948	100506136	NR_038948	LOC100506136	-	uncharacterized LOC100506136	miscRNA
chr12_6287601_6287700	chr12	6287601	6287700	2.10443	0.00285251	+	Intergenic	L2c|LINE|L2	-21832	NM_001769	928	NM_001769	CD9	BTCC-1|DRAP-27|MIC3|MRP-1|TSPAN-29|TSPAN29	CD9 molecule	protein-coding
chr12_76409501_76409600	chr12	76409501	76409600	2.10443	0.00285251	+	Intergenic	Intergenic	16006	NM_007350	22822	NM_007350	PHLDA1	DT1P1B11|PHRIP|TDAG51	pleckstrin homology-like domain, family A, member 1	protein-coding
chr20_24692701_24692800	chr20	24692701	24692800	2.10443	0.00285251	+	Intergenic	L1PBa|LINE|L1	-237116	NM_003650	8530	NM_003650	CST7	CMAP	cystatin F (leukocystatin)	protein-coding
chr5_67813301_67813400	chr5	67813301	67813400	2.10443	0.00285251	+	Intergenic	Intergenic	224954	NM_001242466	5295	NM_001242466	PIK3R1	GRB1|p85|p85-ALPHA	phosphoinositide-3-kinase, regulatory subunit 1 (alpha)	protein-coding
chr5_139171501_139171600	chr5	139171501	139171600	2.10443	0.00285251	+	Intergenic	L2a|LINE|L2	-3856	NM_032289	84249	NM_032289	PSD2	-	pleckstrin and Sec7 domain containing 2	protein-coding
chr8_55503101_55503200	chr8	55503101	55503200	2.10443	0.00285251	+	Intergenic	L2a|LINE|L2	-25477	NM_006269	6101	NM_006269	RP1	DCDC4A|ORP1	retinitis pigmentosa 1 (autosomal dominant)	protein-coding
chr9_4344301_4344400	chr9	4344301	4344400	2.10443	0.00285251	+	Intergenic	L2a|LINE|L2	-44315	NM_001042413	169792	NM_001042413	GLIS3	ZNF515	GLIS family zinc finger 3	protein-coding
chr9_34545301_34545400	chr9	34545301	34545400	2.10443	0.00285251	+	Intergenic	HAL1b|LINE|L1	-22313	NM_198573	375704	NM_198573	ENHO	C9orf165|UNQ470	energy homeostasis associated	protein-coding
chr1_142547801_142547900	chr1	142547801	142547900	2.10443	0.00285251	+	Intergenic	Intergenic	165755	NR_046228	100874392	NR_046228	ANKRD20A12P	-	ankyrin repeat domain 20 family, member A12, pseudogene	pseudo
chr1_143414601_143414700	chr1	143414601	143414700	2.10443	0.00285251	+	Intergenic	MSTA-int|LTR|ERVL-MaLR	-272480	NR_033189	100130000	NR_033189	LOC100130000	-	phosphodiesterase 4D interacting protein pseudogene	pseudo
chr13_19733101_19733200	chr13	19733101	19733200	2.10443	0.00285251	+	Intergenic	Intergenic	16028	NR_046927	100873761	NR_046927	RNU6-52	-	RNA, U6 small nuclear 52	snRNA
chr11_1141301_1141400	chr11	1141301	1141400	2.1586	0.00188767	+	Intergenic	(TG)n|Simple_repeat|Simple_repeat	66475	NM_002457	4583	NM_002457	MUC2	MLP|MUC-2|SMUC	mucin 2, oligomeric mucus/gel-forming	protein-coding
chr11_69852501_69852600	chr11	69852501	69852600	2.1586	0.00188767	+	Intergenic	Intergenic	-71858	NM_018043	55107	NM_018043	ANO1	DOG1|ORAOV2|TAOS2|TMEM16A	anoctamin 1, calcium activated chloride channel	protein-coding
chr12_97422301_97422400	chr12	97422301	97422400	2.1586	0.00188767	+	Intergenic	L2a|LINE|L2	121106	NM_001135175	121441	NM_001135175	NEDD1	GCP-WD|TUBGCP7	neural precursor cell expressed, developmentally down-regulated 1	protein-coding
chr14_19898101_19898200	chr14	19898101	19898200	2.1586	0.00188767	+	Intergenic	AluSc|SINE|Alu	122122	NM_001145442	641455	NM_001145442	POTEM	ACT|P704P|POTE14beta	POTE ankyrin domain family, member M	protein-coding
chr20_32511001_32511100	chr20	32511001	32511100	2.1586	0.00188767	+	Intergenic	L2|LINE|L2	-70408	NM_016732	22913	NM_007367	RALY	HNRPCL2|P542	RNA binding protein, autoantigenic (hnRNP-associated with lethal yellow homolog (mouse))	protein-coding
chr5_139171601_139171700	chr5	139171601	139171700	2.1586	0.00188767	+	Intergenic	Intergenic	-3756	NM_032289	84249	NM_032289	PSD2	-	pleckstrin and Sec7 domain containing 2	protein-coding
chr6_11783601_11783700	chr6	11783601	11783700	2.1586	0.00188767	+	Intergenic	L2b|LINE|L2	-4370	NM_032744	84830	NM_001143948	ADTRP	AIG1L|C6orf105|dJ413H6.1	androgen-dependent TFPI-regulating protein	protein-coding
chr8_2720201_2720300	chr8	2720201	2720300	2.1586	0.00188767	+	Intergenic	Intergenic	727092	NM_003970	9172	NM_003970	MYOM2	TTNAP	myomesin (M-protein) 2, 165kDa	protein-coding
chr9_34545401_34545500	chr9	34545401	34545500	2.1586	0.00188767	+	Intergenic	HAL1b|LINE|L1	-22413	NM_198573	375704	NM_198573	ENHO	C9orf165|UNQ470	energy homeostasis associated	protein-coding
chr14_19898001_19898100	chr14	19898001	19898100	2.17336	0.000184687	+	Intergenic	HAL1|LINE|L1	122222	NM_001145442	641455	NM_001145442	POTEM	ACT|P704P|POTE14beta	POTE ankyrin domain family, member M	protein-coding
chr11_1141401_1141500	chr11	1141401	1141500	2.2107	0.000124562	+	Intergenic	Intergenic	66575	NM_002457	4583	NM_002457	MUC2	MLP|MUC-2|SMUC	mucin 2, oligomeric mucus/gel-forming	protein-coding
chr16_86213801_86213900	chr16	86213801	86213900	2.21081	0.00124544	+	Intergenic	(CA)n|Simple_repeat|Simple_repeat	-106187	NR_038438	146513	NR_038438	LOC146513	-	uncharacterized LOC146513	miscRNA
chr9_93025401_93025500	chr9	93025401	93025500	2.21081	0.00124544	+	Intergenic	L2a|LINE|L2	-221669	NR_038882	286370	NR_038882	LOC286370	-	uncharacterized LOC286370	miscRNA
chr4_38863101_38863200	chr4	38863101	38863200	2.21081	0.00124544	+	Intergenic	L2a|LINE|L2	-4712	NM_006068	10333	NM_006068	TLR6	CD286	toll-like receptor 6	protein-coding
chr1_117283001_117283100	chr1	117283001	117283100	2.24243	0.00432709	+	Intergenic	Intergenic	-14036	NM_001767	914	NM_001767	CD2	LFA-2|SRBC|T11	CD2 molecule	protein-coding
chr1_148303301_148303400	chr1	148303301	148303400	2.24243	0.00432709	+	Intergenic	Intergenic	-100814	NM_001164261	645142	NM_001164261	PPIAL4D	-	peptidylprolyl isomerase A (cyclophilin A)-like 4D	protein-coding
chr1_212708801_212708900	chr1	212708801	212708900	2.24243	0.00432709	+	Intergenic	L2c|LINE|L2	-29826	NM_001030287	467	NM_001030287	ATF3	-	activating transcription factor 3	protein-coding
chr1_223965001_223965100	chr1	223965001	223965100	2.24243	0.00432709	+	Intergenic	Intergenic	64931	NM_001748	824	NM_001146068	CAPN2	CANP2|CANPL2|CANPml|mCANP	calpain 2, (m/II) large subunit	protein-coding
chr10_72831301_72831400	chr10	72831301	72831400	2.24243	0.00432709	+	Intergenic	L2b|LINE|L2	-140942	NM_001244889	219699	NM_001244889	UNC5B	UNC5H2|p53RDL1	unc-5 homolog B (C. elegans)	protein-coding
chr10_93487601_93487700	chr10	93487601	93487700	2.24243	0.00432709	+	Intergenic	L2a|LINE|L2	-70501	NM_025235	80351	NM_025235	TNKS2	ARTD6|PARP-5b|PARP-5c|PARP5B|PARP5C|TANK2|TNKL|pART6	tankyrase, TRF1-interacting ankyrin-related ADP-ribose polymerase 2	protein-coding
chr15_96618601_96618700	chr15	96618601	96618700	2.24243	0.00432709	+	Intergenic	L2c|LINE|L2	-250507	NM_001145155	7026	NM_001145155	NR2F2	ARP1|COUPTFB|COUPTFII|NF-E3|NR2F1|SVP40|TFCOUP2	nuclear receptor subfamily 2, group F, member 2	protein-coding
chr3_131949601_131949700	chr3	131949601	131949700	2.24243	0.00432709	+	Intergenic	L2b|LINE|L2	-86561	NM_001099	55	NM_001099	ACPP	5'-NT|ACP-3|ACP3|PAP	acid phosphatase, prostate	protein-coding
chr3_147341701_147341800	chr3	147341701	147341800	2.24243	0.00432709	+	Intergenic	L2|LINE|L2	214569	NM_003412	7545	NM_003412	ZIC1	ZIC|ZNF201	Zic family member 1	protein-coding
chr3_176651301_176651400	chr3	176651301	176651400	2.24243	0.00432709	+	Intergenic	Intergenic	263698	NM_024665	79718	NM_024665	TBL1XR1	C21|DC42|IRA1|TBLR1	transducin (beta)-like 1 X-linked receptor 1	protein-coding
chr3_180907901_180908000	chr3	180907901	180908000	2.24243	0.00432709	+	Intergenic	Intergenic	-200388	NR_033723	131118	NM_001190233	DNAJC19	PAM18|TIM14|TIMM14	DnaJ (Hsp40) homolog, subfamily C, member 19	protein-coding
chr4_44622701_44622800	chr4	44622701	44622800	2.24243	0.00432709	+	Intergenic	L2a|LINE|L2	30908	NM_182592	285525	NM_182592	YIPF7	FinGER9	Yip1 domain family, member 7	protein-coding
chr4_156206201_156206300	chr4	156206201	156206300	2.24243	0.00432709	+	Intergenic	L1PA2|LINE|L1	76469	NM_000910	4887	NM_000910	NPY2R	NPY2-R	neuropeptide Y receptor Y2	protein-coding
chr5_60521201_60521300	chr5	60521201	60521300	2.24243	0.00432709	+	Intergenic	L2|LINE|L2	-62948	NM_001048249	643155	NM_001048249	C5orf43	-	chromosome 5 open reading frame 43	protein-coding
chr5_67813401_67813500	chr5	67813401	67813500	2.24243	0.00432709	+	Intergenic	Intergenic	225054	NM_001242466	5295	NM_001242466	PIK3R1	GRB1|p85|p85-ALPHA	phosphoinositide-3-kinase, regulatory subunit 1 (alpha)	protein-coding
chr5_153446201_153446300	chr5	153446201	153446300	2.24243	0.00432709	+	Intergenic	Intergenic	27731	NM_001135037	4238	NM_001135037	MFAP3	-	microfibrillar-associated protein 3	protein-coding
chr6_157704801_157704900	chr6	157704801	157704900	2.24243	0.00432709	+	Intergenic	Intergenic	40403	NM_018452	729515	NM_018452	TMEM242	BM033|C6orf35	transmembrane protein 242	protein-coding
chr9_68171601_68171700	chr9	68171601	68171700	2.24243	0.00432709	+	Intergenic	Intergenic	244889	NM_032250	84210	NM_032250	ANKRD20A1	ANKRD20A	ankyrin repeat domain 20 family, member A1	protein-coding
chr1_142859901_142860000	chr1	142859901	142860000	2.24243	0.00432709	+	Intergenic	AluSg7|SINE|Alu	-146345	NR_046228	100874392	NR_046228	ANKRD20A12P	-	ankyrin repeat domain 20 family, member A12, pseudogene	pseudo
chr8_20894901_20895000	chr8	20894901	20895000	2.2612	0.000819566	+	Intergenic	GA-rich|Low_complexity|Low_complexity	63453	NR_033894	286114	NR_033894	LOC286114	-	uncharacterized LOC286114	miscRNA
chr1_209235301_209235400	chr1	209235301	209235400	2.2612	0.000819566	+	Intergenic	Intergenic	-366818	NM_001104548	642587	NM_001104548	MIR205HG	LINC00510	MIR205 host gene (non-protein coding)	protein-coding
chr9_4344101_4344200	chr9	4344101	4344200	2.2612	0.000819566	+	Intergenic	L2a|LINE|L2	-44115	NM_001042413	169792	NM_001042413	GLIS3	ZNF515	GLIS family zinc finger 3	protein-coding
chr1_142547901_142548000	chr1	142547901	142548000	2.2612	0.000819566	+	Intergenic	L1PA4|LINE|L1	165655	NR_046228	100874392	NR_046228	ANKRD20A12P	-	ankyrin repeat domain 20 family, member A12, pseudogene	pseudo
chr1_236701_236800	chr1	236701	236800	2.29288	0.00394482	+	Intergenic	Intergenic	-87142	NR_028325	100132062	NR_028325	LOC100132062	-	uncharacterized LOC100132062	miscRNA
chr1_5394101_5394200	chr1	5394101	5394200	2.29288	0.00394482	+	Intergenic	Intergenic	-229981	NR_039612	100616489	NR_039612	MIR4417	-	microRNA 4417	miscRNA
chr1_113808001_113808100	chr1	113808001	113808100	2.29288	0.00394482	+	Intergenic	Intergenic	-59175	NR_038846	643441	NR_038846	LOC643441	-	uncharacterized LOC643441	miscRNA
chr12_19976101_19976200	chr12	19976101	19976200	2.29288	0.00394482	+	Intergenic	L2b|LINE|L2	-191469	NR_040098	100506393	NR_040098	LOC100506393	-	uncharacterized LOC100506393	miscRNA
chr12_19976201_19976300	chr12	19976201	19976300	2.29288	0.00394482	+	Intergenic	L2b|LINE|L2	-191369	NR_040098	100506393	NR_040098	LOC100506393	-	uncharacterized LOC100506393	miscRNA
chr12_47823201_47823300	chr12	47823201	47823300	2.29288	0.00394482	+	Intergenic	L1PA3|LINE|L1	-213024	NR_026544	100233209	NR_026544	PCED1B-AS1	-	PCED1B antisense RNA 1	miscRNA
chr12_128473301_128473400	chr12	128473301	128473400	2.29288	0.00394482	+	Intergenic	Intergenic	73395	NR_046392	100862680	NR_046392	LINC00507	-	long intergenic non-protein coding RNA 507	miscRNA
chr14_101651201_101651300	chr14	101651201	101651300	2.29288	0.00394482	+	Intergenic	Intergenic	115002	NR_047664	100507257	NR_047664	MEG9	LINC00584	maternally expressed 9 (non-protein coding)	miscRNA
chr17_7992601_7992700	chr17	7992601	7992700	2.29288	0.00394482	+	Intergenic	Intergenic	1276	NR_036201	100422983	NR_036201	MIR4314	-	microRNA 4314	miscRNA
chr17_39713901_39714000	chr17	39713901	39714000	2.29288	0.00394482	+	Intergenic	L2a|LINE|L2	-3203	NR_038442	147093	NR_038442	LOC147093	-	uncharacterized LOC147093	miscRNA
chr19_43845701_43845800	chr19	43845701	43845800	2.29288	0.00394482	+	Intergenic	Intergenic	-7458	NR_026881	23574	NR_026881	PRG1	-	p53-responsive gene 1	miscRNA
chr2_8570001_8570100	chr2	8570001	8570100	2.29288	0.00394482	+	Intergenic	L1ME3C|LINE|L1	-101501	NR_034135	339789	NR_034135	LINC00299	C2orf46|NCRNA00299	long intergenic non-protein coding RNA 299	miscRNA
chr2_111983501_111983600	chr2	111983501	111983600	2.29288	0.00394482	+	Intergenic	Intergenic	95113	NR_039636	100616341	NR_039636	MIR4435-2	-	microRNA 4435-2	miscRNA
chr20_59005701_59005800	chr20	59005701	59005800	2.29288	0.00394482	+	Intergenic	L2a|LINE|L2	-47419	NR_039758	100616362	NR_039758	MIR4533	-	microRNA 4533	miscRNA
chr20_59005801_59005900	chr20	59005801	59005900	2.29288	0.00394482	+	Intergenic	L2a|LINE|L2	-47319	NR_039758	100616362	NR_039758	MIR4533	-	microRNA 4533	miscRNA
chr22_27471301_27471400	chr22	27471301	27471400	2.29288	0.00394482	+	Intergenic	Intergenic	417904	NR_033320	440823	NR_003491	MIAT	C22orf35|GOMAFU|LINC00066|NCRNA00066|RNCR2	myocardial infarction associated transcript (non-protein coding)	miscRNA
chr22_47774601_47774700	chr22	47774601	47774700	2.29288	0.00394482	+	Intergenic	L1MEg|LINE|L1	252668	NR_033377	400932	NM_001001693	FLJ46257	-	uncharacterized LOC400932	miscRNA
chr3_43964601_43964700	chr3	43964601	43964700	2.29288	0.00394482	+	Intergenic	L2c|LINE|L2	-191054	NR_029700	406929	NR_029700	MIR138-1	MIRN138-1	microRNA 138-1	miscRNA
chr3_43964701_43964800	chr3	43964701	43964800	2.29288	0.00394482	+	Intergenic	L2c|LINE|L2	-190954	NR_029700	406929	NR_029700	MIR138-1	MIRN138-1	microRNA 138-1	miscRNA
chr3_193497201_193497300	chr3	193497201	193497300	2.29288	0.00394482	+	Intergenic	Intergenic	-152129	NR_046634	100873941	NR_046634	OPA1-AS1	-	OPA1 antisense RNA 1	miscRNA
chr4_117329301_117329400	chr4	117329301	117329400	2.29288	0.00394482	+	Intergenic	L1PA3|LINE|L1	108469	NR_031737	100302290	NR_031737	MIR1973	hsa-mir-1973	microRNA 1973	miscRNA
chr4_178594801_178594900	chr4	178594801	178594900	2.29288	0.00394482	+	Intergenic	L2a|LINE|L2	-55061	NR_028342	285501	NM_001085490	LOC285501	-	uncharacterized LOC285501	miscRNA
chr4_179599101_179599200	chr4	179599101	179599200	2.29288	0.00394482	+	Intergenic	L2a|LINE|L2	949239	NR_028342	285501	NM_001085490	LOC285501	-	uncharacterized LOC285501	miscRNA
chr4_181793901_181794000	chr4	181793901	181794000	2.29288	0.00394482	+	Intergenic	L1PB1|LINE|L1	286352	NR_033918	728081	NR_033918	LINC00290	NCRNA00290	long intergenic non-protein coding RNA 290	miscRNA
chr5_8509301_8509400	chr5	8509301	8509400	2.29288	0.00394482	+	Intergenic	Intergenic	48312	NR_039663	100616142	NR_039663	MIR4458	-	microRNA 4458	miscRNA
chr5_117938401_117938500	chr5	117938401	117938500	2.29288	0.00394482	+	Intergenic	MLT1I-int|LTR|ERVL-MaLR	-371831	NR_036262	100422885	NR_036262	MIR1244-2	-	microRNA 1244-2	miscRNA
chr6_98129801_98129900	chr6	98129801	98129900	2.29288	0.00394482	+	Intergenic	L2c|LINE|L2	-267567	NR_031679	100302287	NR_031679	MIR548H3	MIR548H-3|MIRN548H3|hsa-mir-548h-3	microRNA 548h-3	miscRNA
chr7_156029901_156030000	chr7	156029901	156030000	2.29288	0.00394482	+	Intergenic	Intergenic	208332	NR_038232	285889	NR_038232	LOC285889	-	uncharacterized LOC285889	miscRNA
chr8_129328501_129328600	chr8	129328501	129328600	2.29288	0.00394482	+	Intergenic	L2c|LINE|L2	166188	NR_031613	100302281	NR_031613	MIR1208	MIRN1208|hsa-mir-1208	microRNA 1208	miscRNA
chrY_19141001_19141100	chrY	19141001	19141100	2.29288	0.00394482	+	Intergenic	(CCTA)n|Simple_repeat|Simple_repeat	-471788	NR_028083	340618	NR_028083	FAM41AY1	FAM41AY	family with sequence similarity 41, member A, Y-linked 1	miscRNA
chr1_8890101_8890200	chr1	8890101	8890200	2.29288	0.00394482	+	Intergenic	L2|LINE|L2	-12451	NM_001042681	473	NM_001042681	RERE	ARG|ARP|ATN1L|DNB1	arginine-glutamic acid dipeptide (RE) repeats	protein-coding
chr1_59096501_59096600	chr1	59096501	59096600	2.29288	0.00394482	+	Intergenic	Intergenic	-53384	NM_002353	4070	NM_002353	TACSTD2	EGP-1|EGP1|GA733-1|GA7331|GP50|M1S1|TROP2	tumor-associated calcium signal transducer 2	protein-coding
chr1_73242701_73242800	chr1	73242701	73242800	2.29288	0.00394482	+	Intergenic	MER31A|LTR|ERV1	-494473	NM_173808	257194	NM_173808	NEGR1	DMML2433|IGLON4|KILON|Ntra	neuronal growth regulator 1	protein-coding
chr1_74185901_74186000	chr1	74185901	74186000	2.29288	0.00394482	+	Intergenic	ERVL-B4-int|LTR|ERVL	477921	NM_001105659	127255	NM_001105659	LRRIQ3	LRRC44	leucine-rich repeats and IQ motif containing 3	protein-coding
chr1_82535301_82535400	chr1	82535301	82535400	2.29288	0.00394482	+	Intergenic	HERVH-int|LTR|ERV1	269268	NM_012302	23266	NM_012302	LPHN2	CIRL2|CL2|LEC1|LPHH1	latrophilin 2	protein-coding
chr1_147350901_147351000	chr1	147350901	147351000	2.29288	0.00394482	+	Intergenic	Intergenic	-23996	NM_005267	2703	NM_005267	GJA8	CAE|CAE1|CX50|CZP1|MP70	gap junction protein, alpha 8, 50kDa	protein-coding
chr1_150135301_150135400	chr1	150135301	150135400	2.29288	0.00394482	+	Intergenic	Intergenic	13180	NM_016274	51177	NM_016274	PLEKHO1	CKIP-1|OC120	pleckstrin homology domain containing, family O member 1	protein-coding
chr1_177756601_177756700	chr1	177756601	177756700	2.29288	0.00394482	+	Intergenic	Intergenic	182400	NM_033127	89866	NM_033127	SEC16B	LZTR2|PGPR-p117|RGPR|SEC16S	SEC16 homolog B (S. cerevisiae)	protein-coding
chr1_223571801_223571900	chr1	223571801	223571900	2.29288	0.00394482	+	Intergenic	L1PA2|LINE|L1	5135	NM_152610	164127	NM_152610	C1orf65	RP11-76K24.1	chromosome 1 open reading frame 65	protein-coding
chr1_223571901_223572000	chr1	223571901	223572000	2.29288	0.00394482	+	Intergenic	L1PA2|LINE|L1	5235	NM_152610	164127	NM_152610	C1orf65	RP11-76K24.1	chromosome 1 open reading frame 65	protein-coding
chr1_244024001_244024100	chr1	244024001	244024100	2.29288	0.00394482	+	Intergenic	Intergenic	-17164	NM_001206729	10000	NM_001206729	AKT3	PKB-GAMMA|PKBG|PRKBG|RAC-PK-gamma|RAC-gamma|STK-2	v-akt murine thymoma viral oncogene homolog 3 (protein kinase B, gamma)	protein-coding
chr10_37008401_37008500	chr10	37008401	37008500	2.29288	0.00394482	+	Intergenic	L1ME3A|LINE|L1	-406335	NM_052997	91074	NM_052997	ANKRD30A	NY-BR-1	ankyrin repeat domain 30A	protein-coding
chr10_82206201_82206300	chr10	82206201	82206300	2.29288	0.00394482	+	Intergenic	L2|LINE|L2	-7788	NM_030927	81619	NM_001128309	TSPAN14	DC-TM4F2|TM4SF14	tetraspanin 14	protein-coding
chr10_82206501_82206600	chr10	82206501	82206600	2.29288	0.00394482	+	Intergenic	L2|LINE|L2	-7488	NM_030927	81619	NM_001128309	TSPAN14	DC-TM4F2|TM4SF14	tetraspanin 14	protein-coding
chr11_13579801_13579900	chr11	13579801	13579900	2.29288	0.00394482	+	Intergenic	L1PA3|LINE|L1	-62283	NM_000315	5741	NM_000315	PTH	PTH1	parathyroid hormone	protein-coding
chr11_13647501_13647600	chr11	13647501	13647600	2.29288	0.00394482	+	Intergenic	L1PA4|LINE|L1	-42656	NM_032228	84188	NM_032228	FAR1	MLSTD2|SDR10E1	fatty acyl CoA reductase 1	protein-coding
chr11_46240501_46240600	chr11	46240501	46240600	2.29288	0.00394482	+	Intergenic	AluY|SINE|Alu	-58678	NM_052854	90993	NM_052854	CREB3L1	OASIS	cAMP responsive element binding protein 3-like 1	protein-coding
chr11_56928701_56928800	chr11	56928701	56928800	2.29288	0.00394482	+	Intergenic	Intergenic	-20471	NM_001005210	219527	NM_001005210	LRRC55	-	leucine rich repeat containing 55	protein-coding
chr11_76334001_76334100	chr11	76334001	76334100	2.29288	0.00394482	+	Intergenic	L2b|LINE|L2	46994	NM_005512	2615	NM_001128922	LRRC32	D11S833E|GARP	leucine rich repeat containing 32	protein-coding
chr11_86538801_86538900	chr11	86538801	86538900	2.29288	0.00394482	+	Intergenic	L1PA3|LINE|L1	27359	NM_007173	11098	NM_007173	PRSS23	SIG13|SPUVE|ZSIG13	protease, serine, 23	protein-coding
chr11_86538901_86539000	chr11	86538901	86539000	2.29288	0.00394482	+	Intergenic	L1PA3|LINE|L1	27459	NM_007173	11098	NM_007173	PRSS23	SIG13|SPUVE|ZSIG13	protease, serine, 23	protein-coding
chr11_124592701_124592800	chr11	124592701	124592800	2.29288	0.00394482	+	Intergenic	Intergenic	-17079	NM_001126181	4900	NM_001126181	NRGN	RC3|hng	neurogranin (protein kinase C substrate, RC3)	protein-coding
chr11_129570701_129570800	chr11	129570701	129570800	2.29288	0.00394482	+	Intergenic	Intergenic	-114991	NM_138788	120224	NM_138788	TMEM45B	-	transmembrane protein 45B	protein-coding
chr12_43670201_43670300	chr12	43670201	43670300	2.29288	0.00394482	+	Intergenic	MER74A|LTR|ERVL	275474	NM_025003	80070	NM_025003	ADAMTS20	ADAM-TS20|ADAMTS-20|GON-1	ADAM metallopeptidase with thrombospondin type 1 motif, 20	protein-coding
chr12_77365301_77365400	chr12	77365301	77365400	2.29288	0.00394482	+	Intergenic	L1PB1|LINE|L1	-92551	NM_001321	1466	NM_001321	CSRP2	CRP2|LMO5|SmLIM	cysteine and glycine-rich protein 2	protein-coding
chr12_97425901_97426000	chr12	97425901	97426000	2.29288	0.00394482	+	Intergenic	L2c|LINE|L2	124706	NM_001135175	121441	NM_001135175	NEDD1	GCP-WD|TUBGCP7	neural precursor cell expressed, developmentally down-regulated 1	protein-coding
chr12_105773601_105773700	chr12	105773601	105773700	2.29288	0.00394482	+	Intergenic	AluYf4|SINE|Alu	49236	NM_001145199	387882	NM_207376	C12orf75	AGD3|OCC-1|OCC1	chromosome 12 open reading frame 75	protein-coding
chr12_132990001_132990100	chr12	132990001	132990100	2.29288	0.00394482	+	Intergenic	G-rich|Low_complexity|Low_complexity	-77107	NM_001142641	57666	XM_003403652	FBRSL1	-	fibrosin-like 1	protein-coding
chr14_20257101_20257200	chr14	20257101	20257200	2.29288	0.00394482	+	Intergenic	MER74A|LTR|ERVL	8668	NM_001005500	441670	NM_001005500	OR4M1	OR14-7	olfactory receptor, family 4, subfamily M, member 1	protein-coding
chr14_24673701_24673800	chr14	24673701	24673800	2.29288	0.00394482	+	Intergenic	L2c|LINE|L2	-1176	NM_174944	283629	NM_001184739	TSSK4	C14orf20|STK22E|TSK-4|TSK4|TSSK5	testis-specific serine kinase 4	protein-coding
chr14_34601101_34601200	chr14	34601101	34601200	2.29288	0.00394482	+	Intergenic	Intergenic	-180866	NM_022073	112399	NM_022073	EGLN3	HIFP4H3|HIFPH3|PHD3	egl nine homolog 3 (C. elegans)	protein-coding
chr14_37119401_37119500	chr14	37119401	37119500	2.29288	0.00394482	+	Intergenic	Intergenic	-7323	NM_006194	5083	NM_006194	PAX9	STHAG3	paired box 9	protein-coding
chr14_40796801_40796900	chr14	40796801	40796900	2.29288	0.00394482	+	Intergenic	L1PA2|LINE|L1	-895146	NM_203301	254170	NM_203301	FBXO33	BMND12|Fbx33|c14_5247	F-box protein 33	protein-coding
chr14_95450701_95450800	chr14	95450701	95450800	2.29288	0.00394482	+	Intergenic	L1PBa|LINE|L1	149090	NM_001195573	23405	NM_001195573	DICER1	DCR1|Dicer|HERNA|MNG1	dicer 1, ribonuclease type III	protein-coding
chr16_17158101_17158200	chr16	17158101	17158200	2.29288	0.00394482	+	Intergenic	Intergenic	406588	NM_022166	64131	NM_022166	XYLT1	PXYLT1|XT-I|XT1|XTI|XYLTI	xylosyltransferase I	protein-coding
chr16_18697701_18697800	chr16	18697701	18697800	2.29288	0.00394482	+	Intergenic	L2a|LINE|L2	103906	NM_001030009	6210	NM_001019	RPS15A	S15a	ribosomal protein S15a	protein-coding
chr16_26232101_26232200	chr16	26232101	26232200	2.29288	0.00394482	+	Intergenic	L2|LINE|L2	528803	NM_006040	9951	NM_006040	HS3ST4	3-OST-4|30ST4|3OST4|h3-OST-4	heparan sulfate (glucosamine) 3-O-sulfotransferase 4	protein-coding
chr16_33127701_33127800	chr16	33127701	33127800	2.29288	0.00394482	+	Intergenic	Intergenic	-77835	NM_016212	24150	NM_015369	TP53TG3	P53TG3|TP53TG3A	TP53 target 3	protein-coding
chr16_47966901_47967000	chr16	47966901	47967000	2.29288	0.00394482	+	Intergenic	Intergenic	213731	NM_033226	94160	NM_033226	ABCC12	MRP9	ATP-binding cassette, sub-family C (CFTR/MRP), member 12	protein-coding
chr16_48902001_48902100	chr16	48902001	48902100	2.29288	0.00394482	+	Intergenic	L2a|LINE|L2	-257930	NM_153029	9683	NM_153029	N4BP1	-	NEDD4 binding protein 1	protein-coding
chr17_7958201_7958300	chr17	7958201	7958300	2.29288	0.00394482	+	Intergenic	Intergenic	15892	NM_001141	247	NM_001039130	ALOX15B	15-LOX-2	arachidonate 15-lipoxygenase, type B	protein-coding
chr17_31333401_31333500	chr17	31333401	31333500	2.29288	0.00394482	+	Intergenic	AluSc|SINE|Alu	14568	NM_173847	124912	NM_173847	SPACA3	1700025M08Rik|ALLP17|CT54|LYC3|LYZL3|SLLP1	sperm acrosome associated 3	protein-coding
chr18_532301_532400	chr18	532301	532400	2.29288	0.00394482	+	Intergenic	Intergenic	-31621	NM_130386	81035	NM_130386	COLEC12	CLP1|NSR2|SCARA4|SRCL	collectin sub-family member 12	protein-coding
chr18_532401_532500	chr18	532401	532500	2.29288	0.00394482	+	Intergenic	Intergenic	-31721	NM_130386	81035	NM_130386	COLEC12	CLP1|NSR2|SCARA4|SRCL	collectin sub-family member 12	protein-coding
chr18_532501_532600	chr18	532501	532600	2.29288	0.00394482	+	Intergenic	Intergenic	-31821	NM_130386	81035	NM_130386	COLEC12	CLP1|NSR2|SCARA4|SRCL	collectin sub-family member 12	protein-coding
chr18_8495301_8495400	chr18	8495301	8495400	2.29288	0.00394482	+	Intergenic	Intergenic	-114093	NM_001025300	201475	NM_001025300	RAB12	-	RAB12, member RAS oncogene family	protein-coding
chr18_76775301_76775400	chr18	76775301	76775400	2.29288	0.00394482	+	Intergenic	Intergenic	35075	NM_171999	27164	NM_171999	SALL3	ZNF796	sal-like 3 (Drosophila)	protein-coding
chr19_5796001_5796100	chr19	5796001	5796100	2.29288	0.00394482	+	Intergenic	Intergenic	-4801	NM_001161619	56931	NM_001161619	DUS3L	DUS3	dihydrouridine synthase 3-like (S. cerevisiae)	protein-coding
chr19_8871901_8872000	chr19	8871901	8872000	2.29288	0.00394482	+	Intergenic	Intergenic	30559	NM_001004699	284383	NM_001004699	OR2Z1	OR19-4|OR2Z2	olfactory receptor, family 2, subfamily Z, member 1	protein-coding
chr19_9288001_9288100	chr19	9288001	9288100	2.29288	0.00394482	+	Intergenic	AluJr|SINE|Alu	-8220	NM_175883	162998	NM_175883	OR7D2	HTPCRH03|OR19-10|OR19-4	olfactory receptor, family 7, subfamily D, member 2	protein-coding
chr19_11997201_11997300	chr19	11997201	11997300	2.29288	0.00394482	+	Intergenic	LTR10G|LTR|ERV1	-1420	NM_021915	7620	NM_021915	ZNF69	Cos5	zinc finger protein 69	protein-coding
chr19_11997301_11997400	chr19	11997301	11997400	2.29288	0.00394482	+	Intergenic	LTR10G|LTR|ERV1	-1320	NM_021915	7620	NM_021915	ZNF69	Cos5	zinc finger protein 69	protein-coding
chr19_14128601_14128700	chr19	14128601	14128700	2.29288	0.00394482	+	Intergenic	AluSx|SINE|Alu	-10367	NM_080864	117579	NM_080864	RLN3	H3|RXN3|ZINS4|insl7	relaxin 3	protein-coding
chr19_23252401_23252500	chr19	23252401	23252500	2.29288	0.00394482	+	Intergenic	Intergenic	-66440	NM_001267716	388523	NM_001267716	ZNF728	-	zinc finger protein 728	protein-coding
chr19_41687601_41687700	chr19	41687601	41687700	2.29288	0.00394482	+	Intergenic	SVA_D|Other|Other	-11465	NM_030622	29785	NM_030622	CYP2S1	-	cytochrome P450, family 2, subfamily S, polypeptide 1	protein-coding
chr19_51790301_51790400	chr19	51790301	51790400	2.29288	0.00394482	+	Intergenic	L2c|LINE|L2	-24752	NM_001101372	402665	NM_001101372	IGLON5	-	IgLON family member 5	protein-coding
chr2_27345501_27345600	chr2	27345501	27345600	2.29288	0.00394482	+	Intergenic	L2|LINE|L2	-1107	NM_032604	84696	NM_032604	ABHD1	LABH1	abhydrolase domain containing 1	protein-coding
chr2_37920101_37920200	chr2	37920101	37920200	2.29288	0.00394482	+	Intergenic	Intergenic	-20472	NM_001270436	10602	NM_001270436	CDC42EP3	BORG2|CEP3|UB1	CDC42 effector protein (Rho GTPase binding) 3	protein-coding
chr2_72194301_72194400	chr2	72194301	72194400	2.29288	0.00394482	+	Intergenic	L2|LINE|L2	180613	NM_019885	56603	NM_019885	CYP26B1	CYP26A2|P450RAI-2|P450RAI2|RHFCA	cytochrome P450, family 26, subfamily B, polypeptide 1	protein-coding
chr2_135929601_135929700	chr2	135929601	135929700	2.29288	0.00394482	+	Intergenic	L2b|LINE|L2	119815	NM_001172435	22930	NM_001172435	RAB3GAP1	P130|RAB3GAP|RAB3GAP130|WARBM1	RAB3 GTPase activating protein subunit 1 (catalytic)	protein-coding
chr2_143566701_143566800	chr2	143566701	143566800	2.29288	0.00394482	+	Intergenic	L1PA3|LINE|L1	-68445	NM_003937	8942	NM_001032998	KYNU	-	kynureninase	protein-coding
chr2_151859201_151859300	chr2	151859201	151859300	2.29288	0.00394482	+	Intergenic	L2a|LINE|L2	259139	NM_198557	375287	NM_198557	RBM43	C2orf38	RNA binding motif protein 43	protein-coding
chr2_164663501_164663600	chr2	164663501	164663600	2.29288	0.00394482	+	Intergenic	L2c|LINE|L2	-71037	NM_018086	55137	NM_018086	FIGN	-	fidgetin	protein-coding
chr2_217999901_218000000	chr2	217999901	218000000	2.29288	0.00394482	+	Intergenic	L1PA8|LINE|L1	-275168	NM_003284	7141	NM_003284	TNP1	TP1	transition protein 1 (during histone to protamine replacement)	protein-coding
chr2_234489401_234489500	chr2	234489401	234489500	2.29288	0.00394482	+	Intergenic	L1PA3|LINE|L1	-15214	NM_018218	55230	NM_018218	USP40	-	ubiquitin specific peptidase 40	protein-coding
chr20_7320401_7320500	chr20	7320401	7320500	2.29288	0.00394482	+	Intergenic	Intergenic	571705	NM_001200	650	NM_001200	BMP2	BDA2|BMP2A	bone morphogenetic protein 2	protein-coding
chr20_39144201_39144300	chr20	39144201	39144300	2.29288	0.00394482	+	Intergenic	L2b|LINE|L2	173626	NM_005461	9935	NM_005461	MAFB	KRML|MCTO	v-maf musculoaponeurotic fibrosarcoma oncogene homolog B (avian)	protein-coding
chr21_11148701_11148800	chr21	11148701	11148800	2.29288	0.00394482	+	Intergenic	L1MA2|LINE|L1	-49813	NM_001187	574	NM_001187	BAGE	BAGE1|CT2.1	B melanoma antigen	protein-coding
chr22_21985801_21985900	chr22	21985801	21985900	2.29288	0.00394482	+	Intergenic	MIR|SINE|MIR	-1236	NM_152612	164592	NM_152612	CCDC116	-	coiled-coil domain containing 116	protein-coding
chr22_22382001_22382100	chr22	22382001	22382100	2.29288	0.00394482	+	Intergenic	L1MEf|LINE|L1	-44903	NM_003935	8940	NM_003935	TOP3B	-	topoisomerase (DNA) III beta	protein-coding
chr22_35268801_35268900	chr22	35268801	35268900	2.29288	0.00394482	+	Intergenic	Intergenic	-193280	NM_001008494	91464	NM_001008494	ISX	Pix-1|RAXLX	intestine-specific homeobox	protein-coding
chr3_42476001_42476100	chr3	42476001	42476100	2.29288	0.00394482	+	Intergenic	Intergenic	-23985	NM_144634	131375	NM_144634	LYZL4	1810009N24Rik|LYC4	lysozyme-like 4	protein-coding
chr3_61302201_61302300	chr3	61302201	61302300	2.29288	0.00394482	+	Intergenic	Intergenic	-65117	NM_001166243	2272	NM_001166243	FHIT	AP3Aase|FRA3B	fragile histidine triad	protein-coding
chr3_78446601_78446700	chr3	78446601	78446700	2.29288	0.00394482	+	Intergenic	Intergenic	621959	NM_001145845	6091	NM_001145845	ROBO1	DUTT1|SAX3	roundabout, axon guidance receptor, homolog 1 (Drosophila)	protein-coding
chr3_115193801_115193900	chr3	115193801	115193900	2.29288	0.00394482	+	Intergenic	L2b|LINE|L2	-148301	NM_002045	2596	NM_001130064	GAP43	B-50|PP46	growth associated protein 43	protein-coding
chr3_132273801_132273900	chr3	132273801	132273900	2.29288	0.00394482	+	Intergenic	L2a|LINE|L2	-42244	NM_016557	51554	NM_016557	CCRL1	CC-CKR-11|CCBP2|CCR-11|CCR10|CCR11|CCX CKR|CCX-CKR|CKR-11|PPR1|VSHK1	chemokine (C-C motif) receptor-like 1	protein-coding
chr3_145071101_145071200	chr3	145071101	145071200	2.29288	0.00394482	+	Intergenic	Intergenic	808132	NM_000935	5352	NM_000935	PLOD2	LH2|TLH	procollagen-lysine, 2-oxoglutarate 5-dioxygenase 2	protein-coding
chr3_184507801_184507900	chr3	184507801	184507900	2.29288	0.00394482	+	Intergenic	L2a|LINE|L2	-22081	NM_001009921	23355	NM_001009921	VPS8	KIAA0804	vacuolar protein sorting 8 homolog (S. cerevisiae)	protein-coding
chr4_52001_52100	chr4	52001	52100	2.29288	0.00394482	+	Intergenic	LTR77|LTR|ERV1	-1177	NM_182524	152687	NM_182524	ZNF595	-	zinc finger protein 595	protein-coding
chr4_8848401_8848500	chr4	8848401	8848500	2.29288	0.00394482	+	Intergenic	Intergenic	25093	NM_018942	3166	NM_018942	HMX1	H6|NKX5-3	H6 family homeobox 1	protein-coding
chr4_20631401_20631500	chr4	20631401	20631500	2.29288	0.00394482	+	Intergenic	LTR7|LTR|ERV1	-70586	NM_001130727	133015	NM_001130727	PACRGL	C4orf28	PARK2 co-regulated-like	protein-coding
chr4_43374501_43374600	chr4	43374501	43374600	2.29288	0.00394482	+	Intergenic	L1MA1|LINE|L1	479267	NM_001080476	389207	NM_001080476	GRXCR1	DFNB25	glutaredoxin, cysteine rich 1	protein-coding
chr4_46674701_46674800	chr4	46674701	46674800	2.29288	0.00394482	+	Intergenic	L2a|LINE|L2	236502	NM_130902	170712	NM_130902	COX7B2	-	cytochrome c oxidase subunit VIIb2	protein-coding
chr4_49160501_49160600	chr4	49160501	49160600	2.29288	0.00394482	+	Intergenic	AluY|SINE|Alu	172285	NM_025087	80157	NM_025087	CWH43	CWH43-C	cell wall biogenesis 43 C-terminal homolog (S. cerevisiae)	protein-coding
chr4_72500301_72500400	chr4	72500301	72500400	2.29288	0.00394482	+	Intergenic	LTR10F|LTR|ERV1	149729	NM_000583	2638	NM_000583	GC	DBP|DBP/GC|GRD3|VDBG|VDBP	group-specific component (vitamin D binding protein)	protein-coding
chr4_72500401_72500500	chr4	72500401	72500500	2.29288	0.00394482	+	Intergenic	LTR10F|LTR|ERV1	149629	NM_000583	2638	NM_000583	GC	DBP|DBP/GC|GRD3|VDBG|VDBP	group-specific component (vitamin D binding protein)	protein-coding
chr4_95006001_95006100	chr4	95006001	95006100	2.29288	0.00394482	+	Intergenic	LTR7|LTR|ERV1	-122709	NM_001128430	56916	NM_001128429	SMARCAD1	ADERM|ETL1|HEL1	SWI/SNF-related, matrix-associated actin-dependent regulator of chromatin, subfamily a, containing DEAD/H box 1	protein-coding
chr4_97042901_97043000	chr4	97042901	97043000	2.29288	0.00394482	+	Intergenic	Intergenic	281711	NM_005390	5161	NM_005390	PDHA2	PDHAL	pyruvate dehydrogenase (lipoamide) alpha 2	protein-coding
chr4_129468501_129468600	chr4	129468501	129468600	2.29288	0.00394482	+	Intergenic	Intergenic	-258566	NM_006320	10424	NM_006320	PGRMC2	DG6|PMBP	progesterone receptor membrane component 2	protein-coding
chr4_150805901_150806000	chr4	150805901	150806000	2.29288	0.00394482	+	Intergenic	Intergenic	-193476	NM_001040260	166614	NM_001040260	DCLK2	CL2|CLICK-II|CLICK2|CLIK2|DCAMKL2|DCDC3|DCDC3B|DCK2	doublecortin-like kinase 2	protein-coding
chr4_190664601_190664700	chr4	190664601	190664700	2.29288	0.00394482	+	Intergenic	L1PB1|LINE|L1	-197324	NM_004477	2483	NM_004477	FRG1	FRG1A|FSG1	FSHD region gene 1	protein-coding
chr5_2554001_2554100	chr5	2554001	2554100	2.29288	0.00394482	+	Intergenic	L1ME2|LINE|L1	197719	NM_033267	153572	NM_001134222	IRX2	IRXA2	iroquois homeobox 2	protein-coding
chr5_3978601_3978700	chr5	3978601	3978700	2.29288	0.00394482	+	Intergenic	L1MA6|LINE|L1	382482	NM_024337	79192	NM_024337	IRX1	IRX-5|IRXA1	iroquois homeobox 1	protein-coding
chr5_56722001_56722100	chr5	56722001	56722100	2.29288	0.00394482	+	Intergenic	Intergenic	56586	NM_001017992	345651	NM_001017992	ACTBL2	ACT	actin, beta-like 2	protein-coding
chr5_108565201_108565300	chr5	108565201	108565300	2.29288	0.00394482	+	Intergenic	Intergenic	180425	NM_014819	9867	NM_014819	PJA2	Neurodap1|RNF131	praja ring finger 2, E3 ubiquitin protein ligase	protein-coding
chr5_126038501_126038600	chr5	126038501	126038600	2.29288	0.00394482	+	Intergenic	L1MEe|LINE|L1	71136	NM_207408	389320	NM_207408	C5orf48	-	chromosome 5 open reading frame 48	protein-coding
chr5_129572201_129572300	chr5	129572201	129572300	2.29288	0.00394482	+	Intergenic	L2a|LINE|L2	331727	NM_175856	337876	NM_175856	CHSY3	CHSY2|CSS3	chondroitin sulfate synthase 3	protein-coding
chr5_141198501_141198600	chr5	141198501	141198600	2.29288	0.00394482	+	Intergenic	Intergenic	59394	NM_002587	5097	NM_002587	PCDH1	PC42|PCDH42	protocadherin 1	protein-coding
chr5_144808201_144808300	chr5	144808201	144808300	2.29288	0.00394482	+	Intergenic	L1PA5|LINE|L1	406617	NM_182960	153768	NM_138492	PRELID2	-	PRELI domain containing 2	protein-coding
chr5_152763901_152764000	chr5	152763901	152764000	2.29288	0.00394482	+	Intergenic	L1PA4|LINE|L1	-106134	NM_001258019	2890	NM_000827	GRIA1	GLUH1|GLUR1|GLURA|GluA1|HBGR1	glutamate receptor, ionotropic, AMPA 1	protein-coding
chr5_155037601_155037700	chr5	155037601	155037700	2.29288	0.00394482	+	Intergenic	L1PA2|LINE|L1	644390	NM_001099293	285643	NM_001099293	KIF4B	-	kinesin family member 4B	protein-coding
chr5_160680201_160680300	chr5	160680201	160680300	2.29288	0.00394482	+	Intergenic	HERVH-int|LTR|ERV1	294880	NM_021911	2561	NM_000813	GABRB2	-	gamma-aminobutyric acid (GABA) A receptor, beta 2	protein-coding
chr6_35175601_35175700	chr6	35175601	35175700	2.29288	0.00394482	+	Intergenic	Intergenic	-6540	NM_152753	222663	NM_152753	SCUBE3	CEGF3	signal peptide, CUB domain, EGF-like 3	protein-coding
chr6_85392201_85392300	chr6	85392201	85392300	2.29288	0.00394482	+	Intergenic	Intergenic	81649	NM_001080508	9096	NM_001080508	TBX18	-	T-box 18	protein-coding
chr6_108418301_108418400	chr6	108418301	108418400	2.29288	0.00394482	+	Intergenic	AluJb|SINE|Alu	-22409	NM_014028	28962	NM_014028	OSTM1	GIPN|GL|OPTB5	osteopetrosis associated transmembrane protein 1	protein-coding
chr6_136166301_136166400	chr6	136166301	136166400	2.29288	0.00394482	+	Intergenic	Intergenic	-6484	NM_018945	27115	NM_018945	PDE7B	bA472E5.1	phosphodiesterase 7B	protein-coding
chr6_139534501_139534600	chr6	139534501	139534600	2.29288	0.00394482	+	Intergenic	L1PA4|LINE|L1	78301	NM_016217	51696	NM_016217	HECA	HDC|HDCL|HHDC|dJ225E12.1	headcase homolog (Drosophila)	protein-coding
chr6_164120701_164120800	chr6	164120701	164120800	2.29288	0.00394482	+	Intergenic	MLT1C|LTR|ERVL-MaLR	285075	NM_006775	9444	NM_006775	QKI	Hqk|QK|QK1|QK3|hqkI	QKI, KH domain containing, RNA binding	protein-coding
chr7_80168001_80168100	chr7	80168001	80168100	2.29288	0.00394482	+	Intergenic	L2c|LINE|L2	-26808	NM_001102386	346562	NM_001102386	GNAT3	GDCA	guanine nucleotide binding protein, alpha transducing 3	protein-coding
chr7_144049901_144050000	chr7	144049901	144050000	2.29288	0.00394482	+	Intergenic	Intergenic	-2539	NM_005435	7984	NM_005435	ARHGEF5	GEF5|P60|TIM|TIM1	Rho guanine nucleotide exchange factor (GEF) 5	protein-coding
chr7_153566001_153566100	chr7	153566001	153566100	2.29288	0.00394482	+	Intergenic	L1PA4|LINE|L1	-18369	NM_001039350	1804	NM_001039350	DPP6	DPPX|VF2	dipeptidyl-peptidase 6	protein-coding
chr8_54585601_54585700	chr8	54585601	54585700	2.29288	0.00394482	+	Intergenic	Intergenic	169952	NM_213620	51606	NM_015941	ATP6V1H	MSTP042|NBP1|SFD|SFDalpha|SFDbeta|VMA13	ATPase, H+ transporting, lysosomal 50/57kDa, V1 subunit H	protein-coding
chr8_79845401_79845500	chr8	79845401	79845500	2.29288	0.00394482	+	Intergenic	Intergenic	-127692	NM_001199887	3574	NM_000880	IL7	IL-7	interleukin 7	protein-coding
chr8_84458101_84458200	chr8	84458101	84458200	2.29288	0.00394482	+	Intergenic	LTR10F|LTR|ERV1	-637303	NM_001100393	138046	NM_001100391	RALYL	HNRPCL3	RALY RNA binding protein-like	protein-coding
chr8_87575501_87575600	chr8	87575501	87575600	2.29288	0.00394482	+	Intergenic	L2a|LINE|L2	48894	NM_003909	8895	NM_003909	CPNE3	CPN3|PRO1071	copine III	protein-coding
chr8_98392301_98392400	chr8	98392301	98392400	2.29288	0.00394482	+	Intergenic	Intergenic	-102174	NM_033512	85453	NM_033512	TSPYL5	-	TSPY-like 5	protein-coding
chr8_101736901_101737000	chr8	101736901	101737000	2.29288	0.00394482	+	Intergenic	L2b|LINE|L2	-2635	NM_002568	26986	NM_002568	PABPC1	PAB1|PABP|PABP1|PABPC2|PABPL1	poly(A) binding protein, cytoplasmic 1	protein-coding
chr8_109865901_109866000	chr8	109865901	109866000	2.29288	0.00394482	+	Intergenic	Intergenic	-66180	NM_153015	157753	NM_153015	TMEM74	NET36	transmembrane protein 74	protein-coding
chr9_32215201_32215300	chr9	32215201	32215300	2.29288	0.00394482	+	Intergenic	L1PA4|LINE|L1	-169351	NM_002197	48	NM_002197	ACO1	ACONS|IREB1|IREBP|IREBP1|IRP1	aconitase 1, soluble	protein-coding
chr9_69482901_69483000	chr9	69482901	69483000	2.29288	0.00394482	+	Intergenic	Intergenic	100969	NM_001098805	728747	NM_001098805	ANKRD20A4	-	ankyrin repeat domain 20 family, member A4	protein-coding
chr9_74213701_74213800	chr9	74213701	74213800	2.29288	0.00394482	+	Intergenic	L1PA5|LINE|L1	170050	NM_013390	23670	NM_001135820	TMEM2	-	transmembrane protein 2	protein-coding
chr9_128800901_128801000	chr9	128800901	128801000	2.29288	0.00394482	+	Intergenic	Intergenic	-288173	NM_001011703	89853	NM_001011703	FAM125B	C9orf28|MVB12B	family with sequence similarity 125, member B	protein-coding
chr9_128801001_128801100	chr9	128801001	128801100	2.29288	0.00394482	+	Intergenic	Intergenic	-288073	NM_001011703	89853	NM_001011703	FAM125B	C9orf28|MVB12B	family with sequence similarity 125, member B	protein-coding
chr9_137495701_137495800	chr9	137495701	137495800	2.29288	0.00394482	+	Intergenic	Intergenic	-37902	NM_000093	1289	NM_000093	COL5A1	-	collagen, type V, alpha 1	protein-coding
chrX_30821201_30821300	chrX	30821201	30821300	2.29288	0.00394482	+	Intergenic	(CCTTG)n|Simple_repeat|Simple_repeat	86261	NM_152787	257397	NM_152787	TAB3	MAP3K7IP3|NAP1	TGF-beta activated kinase 1/MAP3K7 binding protein 3	protein-coding
chr1_142859801_142859900	chr1	142859801	142859900	2.29288	0.00394482	+	Intergenic	AluSg7|SINE|Alu	-146245	NR_046228	100874392	NR_046228	ANKRD20A12P	-	ankyrin repeat domain 20 family, member A12, pseudogene	pseudo
chr1_142892201_142892300	chr1	142892201	142892300	2.29288	0.00394482	+	Intergenic	MER66A|LTR|ERV1	-178645	NR_046228	100874392	NR_046228	ANKRD20A12P	-	ankyrin repeat domain 20 family, member A12, pseudogene	pseudo
chr1_143219201_143219300	chr1	143219201	143219300	2.29288	0.00394482	+	Intergenic	Intergenic	-467880	NR_033189	100130000	NR_033189	LOC100130000	-	phosphodiesterase 4D interacting protein pseudogene	pseudo
chr10_39017601_39017700	chr10	39017601	39017700	2.29288	0.00394482	+	Intergenic	L1PA3|LINE|L1	27923	NR_045000	399746	NR_045000	ACTR3BP5	FKSG74	ARP3 actin-related protein 3 homolog B (yeast) pseudogene 5	pseudo
chr10_44308401_44308500	chr10	44308401	44308500	2.29288	0.00394482	+	Intergenic	L1MC4a|LINE|L1	-22585	NR_002726	10151	NR_002726	HNRNPA3P1	D10S102|FBRNP|HNRPA3|HNRPA3P1	heterogeneous nuclear ribonucleoprotein A3 pseudogene 1	pseudo
chr11_86566401_86566500	chr11	86566401	86566500	2.29288	0.00394482	+	Intergenic	L1MA4|LINE|L1	2546	NR_045004	8587	NR_045004	OR7E2P	OR11-6|OR7E143P|OR7E51P|OR7E52P|OR7F2P|OST245|hg94	olfactory receptor, family 7, subfamily E, member 2 pseudogene	pseudo
chr16_29185601_29185700	chr16	29185601	29185700	2.29288	0.00394482	+	Intergenic	Intergenic	99487	NR_003369	653390	NR_003369	RRN3P2	-	RNA polymerase I transcription factor homolog (S. cerevisiae) pseudogene 2	pseudo
chr16_33044901_33045000	chr16	33044901	33045000	2.29288	0.00394482	+	Intergenic	Intergenic	-148487	NR_003083	386757	XR_159263	SLC6A10P	CT-2|CT2|SLC6A10|SLC6A10pB	solute carrier family 6 (neurotransmitter transporter, creatine), member 10, pseudogene	pseudo
chr2_34179201_34179300	chr2	34179201	34179300	2.29288	0.00394482	+	Intergenic	L2|LINE|L2	-225966	NR_003143	151325	NM_207329	MYADML	-	myeloid-associated differentiation marker-like (pseudogene)	pseudo
chr2_34179301_34179400	chr2	34179301	34179400	2.29288	0.00394482	+	Intergenic	L2|LINE|L2	-226066	NR_003143	151325	NM_207329	MYADML	-	myeloid-associated differentiation marker-like (pseudogene)	pseudo
chr20_29605301_29605400	chr20	29605301	29605400	2.29288	0.00394482	+	Intergenic	AluY|SINE|Alu	-6529	NR_003579	284802	NR_003579	FRG1B	C20orf80|bA348I14.2	FSHD region gene 1 family, member B	pseudo
chr8_7889101_7889200	chr8	7889101	7889200	2.29288	0.00394482	+	Intergenic	Intergenic	-34107	NR_003668	641517	NR_003668	DEFB109P1B	DEF109P1B|DEFB109	defensin, beta 109, pseudogene 1B	pseudo
chr8_86825101_86825200	chr8	86825101	86825200	2.29288	0.00394482	+	Intergenic	L1PA5|LINE|L1	-9360	NR_003594	100288527	NR_003594	REXO1L2P	-	REX1, RNA exonuclease 1 homolog (S. cerevisiae)-like 2 (pseudogene)	pseudo
chr8_86825301_86825400	chr8	86825301	86825400	2.29288	0.00394482	+	Intergenic	L1PA5|LINE|L1	-9560	NR_003594	100288527	NR_003594	REXO1L2P	-	REX1, RNA exonuclease 1 homolog (S. cerevisiae)-like 2 (pseudogene)	pseudo
chr9_68474101_68474200	chr9	68474101	68474200	2.29288	0.00394482	+	Intergenic	Intergenic	-19775	NR_033907	642236	NR_033907	LOC642236	-	FSHD region gene 1 pseudogene	pseudo
chr9_68496801_68496900	chr9	68496801	68496900	2.29288	0.00394482	+	Intergenic	Intergenic	-42475	NR_033907	642236	NR_033907	LOC642236	-	FSHD region gene 1 pseudogene	pseudo
chr1_102056301_102056400	chr1	102056301	102056400	2.29288	0.00394482	+	Intergenic	L2b|LINE|L2	-249899	NR_046482	100873740	NR_046482	RNU6-6	-	RNA, U6 small nuclear 6	snRNA
chr16_33607601_33607700	chr16	33607601	33607700	2.29288	0.00394482	+	Intergenic	MER65A|LTR|ERV1	-44407	NR_046943	100873777	NR_046943	RNU6-76	-	RNA, U6 small nuclear 76	snRNA
chr19_48434201_48434300	chr19	48434201	48434300	2.29288	0.00394482	+	Intergenic	Intergenic	2175	NR_024219	100170223	NR_024219	SNAR-C5	-	small ILF3/NF90-associated RNA C5	snRNA
chr12_98262501_98262600	chr12	98262501	98262600	2.30347	0.0028132	+	Intergenic	L1P2|LINE|L1	126676	NR_036189	100422924	NR_036189	MIR4303	-	microRNA 4303	miscRNA
chr16_86213701_86213800	chr16	86213701	86213800	2.30347	0.0028132	+	Intergenic	(CA)n|Simple_repeat|Simple_repeat	-106287	NR_038438	146513	NR_038438	LOC146513	-	uncharacterized LOC146513	miscRNA
chr11_17101601_17101700	chr11	17101601	17101700	2.30347	0.0028132	+	Intergenic	L2a|LINE|L2	-2430	NM_001017	6207	NM_001017	RPS13	S13	ribosomal protein S13	protein-coding
chr17_46520301_46520400	chr17	46520301	46520400	2.30347	0.0028132	+	Intergenic	L2c|LINE|L2	-12756	NM_003726	8631	NM_001075099	SKAP1	SCAP1|SKAP55	src kinase associated phosphoprotein 1	protein-coding
chr18_76095701_76095800	chr18	76095701	76095800	2.30347	0.0028132	+	Intergenic	Intergenic	-644525	NM_171999	27164	NM_171999	SALL3	ZNF796	sal-like 3 (Drosophila)	protein-coding
chr19_31223501_31223600	chr19	31223501	31223600	2.30347	0.0028132	+	Intergenic	Intergenic	360222	NM_014717	9745	NM_014717	ZNF536	-	zinc finger protein 536	protein-coding
chr2_28647001_28647100	chr2	28647001	28647100	2.30347	0.0028132	+	Intergenic	L2|LINE|L2	31271	NM_005253	2355	NM_005253	FOSL2	FRA2	FOS-like antigen 2	protein-coding
chr2_135929401_135929500	chr2	135929401	135929500	2.30347	0.0028132	+	Intergenic	L2b|LINE|L2	119615	NM_001172435	22930	NM_001172435	RAB3GAP1	P130|RAB3GAP|RAB3GAP130|WARBM1	RAB3 GTPase activating protein subunit 1 (catalytic)	protein-coding
chr2_135929501_135929600	chr2	135929501	135929600	2.30347	0.0028132	+	Intergenic	L2b|LINE|L2	119715	NM_001172435	22930	NM_001172435	RAB3GAP1	P130|RAB3GAP|RAB3GAP130|WARBM1	RAB3 GTPase activating protein subunit 1 (catalytic)	protein-coding
chr22_36821401_36821500	chr22	36821401	36821500	2.30347	0.0028132	+	Intergenic	A-rich|Low_complexity|Low_complexity	-37387	NM_002473	4627	NM_002473	MYH9	BDPLT6|DFNA17|EPSTS|FTNS|MHA|NMHC-II-A|NMMHC-IIA|NMMHCA	myosin, heavy chain 9, non-muscle	protein-coding
chr3_124665601_124665700	chr3	124665601	124665700	2.30347	0.0028132	+	Intergenic	(GAAA)n|Simple_repeat|Simple_repeat	-12055	NM_033049	56667	NM_033049	MUC13	DRCC1|MUC-13	mucin 13, cell surface associated	protein-coding
chr4_150805801_150805900	chr4	150805801	150805900	2.30347	0.0028132	+	Intergenic	Intergenic	-193576	NM_001040260	166614	NM_001040260	DCLK2	CL2|CLICK-II|CLICK2|CLIK2|DCAMKL2|DCDC3|DCDC3B|DCK2	doublecortin-like kinase 2	protein-coding
chr9_68171701_68171800	chr9	68171701	68171800	2.30347	0.0028132	+	Intergenic	L2|LINE|L2	244989	NM_032250	84210	NM_032250	ANKRD20A1	ANKRD20A	ankyrin repeat domain 20 family, member A1	protein-coding
chrX_48167301_48167400	chrX	48167301	48167400	2.30347	0.0028132	+	Intergenic	AluSg7|SINE|Alu	48792	NM_021014	10214	NM_021014	SSX3	CT5.3	synovial sarcoma, X breakpoint 3	protein-coding
chrX_92081301_92081400	chrX	92081301	92081400	2.30347	0.0028132	+	Intergenic	HERVH-int|LTR|ERV1	847332	NM_004538	4675	NM_004538	NAP1L3	MB20|NPL3	nucleosome assembly protein 1-like 3	protein-coding
chr2_34067001_34067100	chr2	34067001	34067100	2.30347	0.0028132	+	Intergenic	L2a|LINE|L2	-113766	NR_003143	151325	NM_207329	MYADML	-	myeloid-associated differentiation marker-like (pseudogene)	pseudo
chr8_96092401_96092500	chr8	96092401	96092500	2.36204	0.00182283	+	Intergenic	(TATTG)n|Simple_repeat|Simple_repeat	-7226	NR_037484	100500907	NR_037484	MIR3150B	-	microRNA 3150b	miscRNA
chr16_26915001_26915100	chr16	26915001	26915100	2.36204	0.00182283	+	Intergenic	(TGGA)n|Simple_repeat|Simple_repeat	-163169	NM_001145545	162083	NM_182831	C16orf82	TNT	chromosome 16 open reading frame 82	protein-coding
chr19_32131701_32131800	chr19	32131701	32131800	2.36204	0.00182283	+	Intergenic	Intergenic	48563	NM_001205273	100507527	NM_001205273	THEG5	-	testis highly expressed protein 5	protein-coding
chr4_25435301_25435400	chr4	25435301	25435400	2.36204	0.00182283	+	Intergenic	L2|LINE|L2	56502	NM_013367	29945	NM_013367	ANAPC4	APC4	anaphase promoting complex subunit 4	protein-coding
chr5_96192701_96192800	chr5	96192701	96192800	2.36204	0.00182283	+	Intergenic	L2c|LINE|L2	-18894	NM_001130140	64167	NM_001130140	ERAP2	L-RAP|LRAP	endoplasmic reticulum aminopeptidase 2	protein-coding
chr8_130607501_130607600	chr8	130607501	130607600	2.36204	0.00182283	+	Intergenic	L2b|LINE|L2	191584	NM_031415	56169	NM_031415	GSDMC	MLZE	gasdermin C	protein-coding
chr9_107975301_107975400	chr9	107975301	107975400	2.36204	0.00182283	+	Intergenic	Intergenic	-31579	NM_080546	23446	NM_022109	SLC44A1	CD92|CDW92|CHTL1|CTL1|RP11-287A8.1	solute carrier family 44, member 1	protein-coding
chrX_48167401_48167500	chrX	48167401	48167500	2.36204	0.00182283	+	Intergenic	(GAAA)n|Simple_repeat|Simple_repeat	48692	NM_021014	10214	NM_021014	SSX3	CT5.3	synovial sarcoma, X breakpoint 3	protein-coding
chr21_10208501_10208600	chr21	10208501	10208600	2.36204	0.00182283	+	Intergenic	L2c|LINE|L2	-239957	NR_038328	100132288	NM_001033515	TEKT4P2	MAFIPL|TEKT4P	tektin 4 pseudogene 2	pseudo
chr8_20894801_20894900	chr8	20894801	20894900	2.40259	0.00023063	+	Intergenic	Intergenic	63353	NR_033894	286114	NR_033894	LOC286114	-	uncharacterized LOC286114	miscRNA
chr9_68414201_68414300	chr9	68414201	68414300	2.40259	0.00023063	+	Intergenic	Tigger1|DNA|TcMar-Tigger	40125	NR_033907	642236	NR_033907	LOC642236	-	FSHD region gene 1 pseudogene	pseudo
chr19_52894801_52894900	chr19	52894801	52894900	2.41833	0.00117769	+	Intergenic	Intergenic	-6271	NM_032423	84436	NM_032423	ZNF528	-	zinc finger protein 528	protein-coding
chr6_156766101_156766200	chr6	156766101	156766200	2.41833	0.00117769	+	Intergenic	Intergenic	-332914	NM_017519	57492	NM_017519	ARID1B	6A3-5|BAF250B|BRIGHT|DAN15|ELD/OSA1|MRD12|OSA2|P250R	AT rich interactive domain 1B (SWI1-like)	protein-coding
chr6_167320201_167320300	chr6	167320201	167320300	2.41833	0.00117769	+	Intergenic	Intergenic	-44479	NM_001006932	6196	NM_001006932	RPS6KA2	HU-2|MAPKAPK1C|RSK|RSK3|S6K-alpha|S6K-alpha2|p90-RSK3|pp90RSK3	ribosomal protein S6 kinase, 90kDa, polypeptide 2	protein-coding
chr1_142548001_142548100	chr1	142548001	142548100	2.41833	0.00117769	+	Intergenic	L1PA4|LINE|L1	165555	NR_046228	100874392	NR_046228	ANKRD20A12P	-	ankyrin repeat domain 20 family, member A12, pseudogene	pseudo
chr13_19733201_19733300	chr13	19733201	19733300	2.41833	0.00117769	+	Intergenic	Intergenic	16128	NR_046927	100873761	NR_046927	RNU6-52	-	RNA, U6 small nuclear 52	snRNA
chr12_13683001_13683100	chr12	13683001	13683100	2.44381	0.00423033	+	Intergenic	Intergenic	-153371	NR_036555	283422	NM_182558	C12orf36	-	chromosome 12 open reading frame 36	miscRNA
chr16_86214001_86214100	chr16	86214001	86214100	2.44381	0.00423033	+	Intergenic	MER57E1|LTR|ERV1	-105987	NR_038438	146513	NR_038438	LOC146513	-	uncharacterized LOC146513	miscRNA
chr21_37094301_37094400	chr21	37094301	37094400	2.44381	0.00423033	+	Intergenic	Intergenic	1337	NR_030414	768219	NR_030414	MIR802	MIRN802|hsa-mir-802	microRNA 802	miscRNA
chr3_6004801_6004900	chr3	6004801	6004900	2.44381	0.00423033	+	Intergenic	Intergenic	-712910	NR_039953	100616334	NR_039953	MIR4790	-	microRNA 4790	miscRNA
chr4_65939201_65939300	chr4	65939201	65939300	2.44381	0.00423033	+	Intergenic	LTR19A|LTR|ERV1	-69032	NR_033976	401134	NR_033976	LOC401134	-	uncharacterized LOC401134	miscRNA
chr4_181794001_181794100	chr4	181794001	181794100	2.44381	0.00423033	+	Intergenic	L1PB1|LINE|L1	286252	NR_033918	728081	NR_033918	LINC00290	NCRNA00290	long intergenic non-protein coding RNA 290	miscRNA
chr4_189296401_189296500	chr4	189296401	189296500	2.44381	0.00423033	+	Intergenic	L2a|LINE|L2	-80282	NR_033869	401164	NR_033869	LOC401164	-	uncharacterized LOC401164	miscRNA
chr4_189296501_189296600	chr4	189296501	189296600	2.44381	0.00423033	+	Intergenic	L2a|LINE|L2	-80182	NR_033869	401164	NR_033869	LOC401164	-	uncharacterized LOC401164	miscRNA
chr8_30120201_30120300	chr8	30120201	30120300	2.44381	0.00423033	+	Intergenic	Intergenic	-12037	NR_039605	100616190	NR_039605	MIR548O2	-	microRNA 548o-2	miscRNA
chr8_30120301_30120400	chr8	30120301	30120400	2.44381	0.00423033	+	Intergenic	HAL1-3A_ME|LINE|L1	-12137	NR_039605	100616190	NR_039605	MIR548O2	-	microRNA 548o-2	miscRNA
chr8_129309501_129309600	chr8	129309501	129309600	2.44381	0.00423033	+	Intergenic	L2a|LINE|L2	147188	NR_031613	100302281	NR_031613	MIR1208	MIRN1208|hsa-mir-1208	microRNA 1208	miscRNA
chr9_45362101_45362200	chr9	45362101	45362200	2.44381	0.00423033	+	Intergenic	Intergenic	-364879	NR_024060	548321	NM_001024942	FAM27A	FAM27A1|bA7G23.5	family with sequence similarity 27, member A	miscRNA
chr1_48718601_48718700	chr1	48718601	48718700	2.44381	0.00423033	+	Intergenic	L2c|LINE|L2	30293	NM_001011547	200010	NM_001011547	SLC5A9	SGLT4	solute carrier family 5 (sodium/glucose cotransporter), member 9	protein-coding
chr1_96907301_96907400	chr1	96907301	96907400	2.44381	0.00423033	+	Intergenic	Intergenic	-279825	NM_021190	58155	NM_021190	PTBP2	PTB|PTBLP|brPTB|nPTB|nPTB5|nPTB6|nPTB7|nPTB8	polypyrimidine tract binding protein 2	protein-coding
chr1_182735201_182735300	chr1	182735201	182735300	2.44381	0.00423033	+	Intergenic	L2|LINE|L2	-23334	NM_001200052	80896	NM_001200050	NPL	C112|C1orf13|NAL|NPL1	N-acetylneuraminate pyruvate lyase (dihydrodipicolinate synthase)	protein-coding
chr10_37008301_37008400	chr10	37008301	37008400	2.44381	0.00423033	+	Intergenic	L1ME3A|LINE|L1	-406435	NM_052997	91074	NM_052997	ANKRD30A	NY-BR-1	ankyrin repeat domain 30A	protein-coding
chr10_82206101_82206200	chr10	82206101	82206200	2.44381	0.00423033	+	Intergenic	L2|LINE|L2	-7888	NM_030927	81619	NM_001128309	TSPAN14	DC-TM4F2|TM4SF14	tetraspanin 14	protein-coding
chr11_62172601_62172700	chr11	62172601	62172700	2.44381	0.00423033	+	Intergenic	L2a|LINE|L2	-13857	NM_003357	7356	NM_003357	SCGB1A1	CC10|CC16|CCPBP|CCSP|UGB|UP-1|UP1	secretoglobin, family 1A, member 1 (uteroglobin)	protein-coding
chr11_75144201_75144300	chr11	75144201	75144300	2.44381	0.00423033	+	Intergenic	Intergenic	-2576	NM_001039548	283212	NM_173583	KLHL35	-	kelch-like 35 (Drosophila)	protein-coding
chr11_102779701_102779800	chr11	102779701	102779800	2.44381	0.00423033	+	Intergenic	HERVH-int|LTR|ERV1	-33986	NM_002426	4321	NM_002426	MMP12	HME|ME|MME|MMP-12	matrix metallopeptidase 12 (macrophage elastase)	protein-coding
chr12_72454701_72454800	chr12	72454701	72454800	2.44381	0.00423033	+	Intergenic	L2a|LINE|L2	122124	NM_173353	121278	NM_173353	TPH2	ADHD7|NTPH	tryptophan hydroxylase 2	protein-coding
chr13_49381801_49381900	chr13	49381801	49381900	2.44381	0.00423033	+	Intergenic	L2a|LINE|L2	100899	NM_020377	57105	NM_020377	CYSLTR2	CYSLT2|CYSLT2R|HG57|HPN321|KPG_011|hGPCR21	cysteinyl leukotriene receptor 2	protein-coding
chr14_47044201_47044300	chr14	47044201	47044300	2.44381	0.00423033	+	Intergenic	L2|LINE|L2	76778	NM_080746	140801	NM_080746	RPL10L	RPL10_5_1358	ribosomal protein L10-like	protein-coding
chr14_94363201_94363300	chr14	94363201	94363300	2.44381	0.00423033	+	Intergenic	MER58C|DNA|hAT-Charlie	-21990	NM_138344	90050	NM_001207071	FAM181A	C14orf152	family with sequence similarity 181, member A	protein-coding
chr14_105274201_105274300	chr14	105274201	105274300	2.44381	0.00423033	+	Intergenic	Intergenic	7317	NM_001137601	100128927	NM_001137601	ZBTB42	ZNF925	zinc finger and BTB domain containing 42	protein-coding
chr16_9829201_9829300	chr16	9829201	9829300	2.44381	0.00423033	+	Intergenic	L2b|LINE|L2	446674	NM_001134408	2903	NM_000833	GRIN2A	EPND|GluN2A|NMDAR2A|NR2A	glutamate receptor, ionotropic, N-methyl D-aspartate 2A	protein-coding
chr16_55460101_55460200	chr16	55460101	55460200	2.44381	0.00423033	+	Intergenic	Intergenic	-52931	NM_004530	4313	NM_001127891	MMP2	CLG4|CLG4A|MMP-II|MONA|TBE-1	matrix metallopeptidase 2 (gelatinase A, 72kDa gelatinase, 72kDa type IV collagenase)	protein-coding
chr16_55460201_55460300	chr16	55460201	55460300	2.44381	0.00423033	+	Intergenic	Intergenic	-52831	NM_004530	4313	NM_001127891	MMP2	CLG4|CLG4A|MMP-II|MONA|TBE-1	matrix metallopeptidase 2 (gelatinase A, 72kDa gelatinase, 72kDa type IV collagenase)	protein-coding
chr16_64709801_64709900	chr16	64709801	64709900	2.44381	0.00423033	+	Intergenic	L2|LINE|L2	446069	NM_001797	1009	NM_001797	CDH11	CAD11|CDHOB|OB|OSF-4	cadherin 11, type 2, OB-cadherin (osteoblast)	protein-coding
chr16_84568701_84568800	chr16	84568701	84568800	2.44381	0.00423033	+	Intergenic	CT-rich|Low_complexity|Low_complexity	-30462	NM_020947	57707	NM_020947	KIAA1609	-	KIAA1609	protein-coding
chr17_77703701_77703800	chr17	77703701	77703800	2.44381	0.00423033	+	Intergenic	L2a|LINE|L2	-1132	NM_178543	339221	NM_178543	ENPP7	ALK-SMase	ectonucleotide pyrophosphatase/phosphodiesterase 7	protein-coding
chr18_76775401_76775500	chr18	76775401	76775500	2.44381	0.00423033	+	Intergenic	Intergenic	35175	NM_171999	27164	NM_171999	SALL3	ZNF796	sal-like 3 (Drosophila)	protein-coding
chr19_1282801_1282900	chr19	1282801	1282900	2.44381	0.00423033	+	Intergenic	Intergenic	-3303	NM_001405	1943	NM_001405	EFNA2	ELF-1|EPLG6|HEK7-L|LERK-6|LERK6	ephrin-A2	protein-coding
chr20_23409101_23409200	chr20	23409101	23409200	2.44381	0.00423033	+	Intergenic	L1HS|LINE|L1	-6994	NM_022080	63908	NM_022080	NAPB	SNAP-BETA|SNAPB	N-ethylmaleimide-sensitive factor attachment protein, beta	protein-coding
chr21_34417801_34417900	chr21	34417801	34417900	2.44381	0.00423033	+	Intergenic	(GAAA)n|Simple_repeat|Simple_repeat	19634	NM_005806	10215	NM_005806	OLIG2	BHLHB1|OLIGO2|PRKCBP2|RACK17|bHLHe19	oligodendrocyte lineage transcription factor 2	protein-coding
chr3_52340201_52340300	chr3	52340201	52340300	2.44381	0.00423033	+	Intergenic	L2a|LINE|L2	-10085	NM_015512	25981	NM_015512	DNAH1	DNAHC1|HDHC7|HL-11|HL11|XLHSRF-1	dynein, axonemal, heavy chain 1	protein-coding
chr3_131949701_131949800	chr3	131949701	131949800	2.44381	0.00423033	+	Intergenic	L2b|LINE|L2	-86461	NM_001099	55	NM_001099	ACPP	5'-NT|ACP-3|ACP3|PAP	acid phosphatase, prostate	protein-coding
chr3_174083101_174083200	chr3	174083101	174083200	2.44381	0.00423033	+	Intergenic	L2a|LINE|L2	-493961	NM_207015	254827	NM_207015	NAALADL2	-	N-acetylated alpha-linked acidic dipeptidase-like 2	protein-coding
chr4_43374601_43374700	chr4	43374601	43374700	2.44381	0.00423033	+	Intergenic	L1MA1|LINE|L1	479367	NM_001080476	389207	NM_001080476	GRXCR1	DFNB25	glutaredoxin, cysteine rich 1	protein-coding
chr4_110818701_110818800	chr4	110818701	110818800	2.44381	0.00423033	+	Intergenic	L1PA4|LINE|L1	-15290	NM_001178131	1950	NM_001178130	EGF	HOMG4|URG	epidermal growth factor	protein-coding
chr5_56721901_56722000	chr5	56721901	56722000	2.44381	0.00423033	+	Intergenic	Intergenic	56686	NM_001017992	345651	NM_001017992	ACTBL2	ACT	actin, beta-like 2	protein-coding
chr5_155037501_155037600	chr5	155037501	155037600	2.44381	0.00423033	+	Intergenic	L1PA2|LINE|L1	644290	NM_001099293	285643	NM_001099293	KIF4B	-	kinesin family member 4B	protein-coding
chr6_40725201_40725300	chr6	40725201	40725300	2.44381	0.00423033	+	Intergenic	L2c|LINE|L2	-170124	NM_020737	57497	NM_020737	LRFN2	FIGLER2|KIAA1246|RP11-535K1.2|SALM1	leucine rich repeat and fibronectin type III domain containing 2	protein-coding
chr6_49093601_49093700	chr6	49093601	49093700	2.44381	0.00423033	+	Intergenic	Intergenic	337391	NM_000255	4594	NM_000255	MUT	MCM	methylmalonyl CoA mutase	protein-coding
chr7_30520101_30520200	chr7	30520101	30520200	2.44381	0.00423033	+	Intergenic	HERVH-int|LTR|ERV1	-1757	NM_006092	10392	NM_006092	NOD1	CARD4|CLR7.1|NLRC1	nucleotide-binding oligomerization domain containing 1	protein-coding
chr7_119120601_119120700	chr7	119120601	119120700	2.44381	0.00423033	+	Intergenic	Intergenic	-793072	NM_012281	3751	NM_012281	KCND2	KV4.2|RK5	potassium voltage-gated channel, Shal-related subfamily, member 2	protein-coding
chr8_15241901_15242000	chr8	15241901	15242000	2.44381	0.00423033	+	Intergenic	L2a|LINE|L2	-146158	NM_139167	137868	NM_139167	SGCZ	ZSG1	sarcoglycan, zeta	protein-coding
chr8_87575701_87575800	chr8	87575701	87575800	2.44381	0.00423033	+	Intergenic	L2a|LINE|L2	49094	NM_003909	8895	NM_003909	CPNE3	CPN3|PRO1071	copine III	protein-coding
chr8_130607601_130607700	chr8	130607601	130607700	2.44381	0.00423033	+	Intergenic	L2b|LINE|L2	191484	NM_031415	56169	NM_031415	GSDMC	MLZE	gasdermin C	protein-coding
chr9_76705301_76705400	chr9	76705301	76705400	2.44381	0.00423033	+	Intergenic	HERVH-int|LTR|ERV1	-406902	NM_006914	6096	NM_006914	RORB	NR1F2|ROR-BETA|RZR-BETA|RZRB|bA133M9.1	RAR-related orphan receptor B	protein-coding
chr9_115840101_115840200	chr9	115840101	115840200	2.44381	0.00423033	+	Intergenic	Intergenic	-21154	NM_003408	7539	NM_003408	ZFP37	ZNF906	zinc finger protein 37 homolog (mouse)	protein-coding
chr9_124553201_124553300	chr9	124553201	124553300	2.44381	0.00423033	+	Intergenic	HERVH-int|LTR|ERV1	48186	NM_138709	153090	NM_032552	DAB2IP	AF9Q34|AIP1|DIP1/2	DAB2 interacting protein	protein-coding
chrX_119611101_119611200	chrX	119611101	119611200	2.44381	0.00423033	+	Intergenic	L2|LINE|L2	-7946	NM_013995	3920	NM_001122606	LAMP2	CD107b|LAMP-2|LAMPB|LGP110	lysosomal-associated membrane protein 2	protein-coding
chrY_9373101_9373200	chrY	9373101	9373200	2.44381	0.00423033	+	Intergenic	L1MA8|LINE|L1	7661	NM_001077697	728137	NM_001077697	TSPY3	-	testis specific protein, Y-linked 3	protein-coding
chr2_91798701_91798800	chr2	91798701	91798800	2.44381	0.00423033	+	Intergenic	AluSx|SINE|Alu	49225	NR_027238	654342	NR_027238	LOC654342	-	lymphocyte-specific protein 1 pseudogene	pseudo
chr6_67858901_67859000	chr6	67858901	67859000	2.44381	0.00423033	+	Intergenic	Intergenic	1361178	NR_026540	442229	NR_026540	SLC25A51P1	MCART3P|bA707M13.1	solute carrier family 25, member 51 pseudogene 1	pseudo
chrY_13117701_13117800	chrY	13117701	13117800	2.44381	0.00423033	+	Intergenic	ALR/Alpha|Satellite|centr	1415639	NR_033667	352887	NR_033667	GYG2P1	GYG2P	glycogenin 2 pseudogene 1	pseudo
chr16_33607701_33607800	chr16	33607701	33607800	2.44381	0.00423033	+	Intergenic	MER65A|LTR|ERV1	-44507	NR_046943	100873777	NR_046943	RNU6-76	-	RNA, U6 small nuclear 76	snRNA
chr16_86213901_86214000	chr16	86213901	86214000	2.4725	0.000758987	+	Intergenic	MER57E1|LTR|ERV1	-106087	NR_038438	146513	NR_038438	LOC146513	-	uncharacterized LOC146513	miscRNA
chr22_37759401_37759500	chr22	37759401	37759500	2.4725	0.000758987	+	Intergenic	Intergenic	64055	NM_052906	114794	NM_052906	ELFN2	LRRC62|PPP1R29|dJ63G5.3	extracellular leucine-rich repeat and fibronectin type III domain containing 2	protein-coding
chr1_142860101_142860200	chr1	142860101	142860200	2.4725	0.000758987	+	Intergenic	Tigger1|DNA|TcMar-Tigger	-146545	NR_046228	100874392	NR_046228	ANKRD20A12P	-	ankyrin repeat domain 20 family, member A12, pseudogene	pseudo
chr9_68414301_68414400	chr9	68414301	68414400	2.48969	9.83e-05	+	Intergenic	Tigger1|DNA|TcMar-Tigger	40025	NR_033907	642236	NR_033907	LOC642236	-	FSHD region gene 1 pseudogene	pseudo
chr13_56658101_56658200	chr13	56658101	56658200	2.51373	0.00268219	+	Intergenic	MER39|LTR|ERV1	909561	NR_049804	100846996	NR_049804	MIR5007	-	microRNA 5007	miscRNA
chr2_22603201_22603300	chr2	22603201	22603300	2.51373	0.00268219	+	Intergenic	L2c|LINE|L2	-669726	NR_038837	645949	NR_038837	LOC645949	-	uncharacterized LOC645949	miscRNA
chr2_220832201_220832300	chr2	220832201	220832300	2.51373	0.00268219	+	Intergenic	L2c|LINE|L2	-60964	NR_036228	100422959	NR_036228	MIR4268	-	microRNA 4268	miscRNA
chr5_8509401_8509500	chr5	8509401	8509500	2.51373	0.00268219	+	Intergenic	Intergenic	48412	NR_039663	100616142	NR_039663	MIR4458	-	microRNA 4458	miscRNA
chr8_20587401_20587500	chr8	20587401	20587500	2.51373	0.00268219	+	Intergenic	L1PB1|LINE|L1	-244047	NR_033894	286114	NR_033894	LOC286114	-	uncharacterized LOC286114	miscRNA
chr8_129309601_129309700	chr8	129309601	129309700	2.51373	0.00268219	+	Intergenic	L2a|LINE|L2	147288	NR_031613	100302281	NR_031613	MIR1208	MIRN1208|hsa-mir-1208	microRNA 1208	miscRNA
chr1_120690001_120690100	chr1	120690001	120690100	2.51373	0.00268219	+	Intergenic	Intergenic	-77733	NM_024408	4853	NM_001200001	NOTCH2	AGS2|HJCYS|hN2	notch 2	protein-coding
chr1_228759301_228759400	chr1	228759301	228759400	2.51373	0.00268219	+	Intergenic	CpG	-21044	NR_037962	58480	NM_021205	RHOU	ARHU|CDC42L1|DJ646B12.2|WRCH1|fJ646B12.2|hG28K	ras homolog family member U	protein-coding
chr1_228759401_228759500	chr1	228759401	228759500	2.51373	0.00268219	+	Intergenic	CpG	-20944	NR_037962	58480	NM_021205	RHOU	ARHU|CDC42L1|DJ646B12.2|WRCH1|fJ646B12.2|hG28K	ras homolog family member U	protein-coding
chr10_72831201_72831300	chr10	72831201	72831300	2.51373	0.00268219	+	Intergenic	L2b|LINE|L2	-141042	NM_001244889	219699	NM_001244889	UNC5B	UNC5H2|p53RDL1	unc-5 homolog B (C. elegans)	protein-coding
chr11_32286301_32286400	chr11	32286301	32286400	2.51373	0.00268219	+	Intergenic	Intergenic	166013	NM_001198552	7490	NM_000378	WT1	AWT1|EWS-WT1|GUD|NPHS4|WAGR|WIT-2|WT33	Wilms tumor 1	protein-coding
chr11_110818801_110818900	chr11	110818801	110818900	2.51373	0.00268219	+	Intergenic	L2c|LINE|L2	-234938	NM_001258418	57569	NM_001258415	ARHGAP20	RARHOGAP	Rho GTPase activating protein 20	protein-coding
chr11_110818901_110819000	chr11	110818901	110819000	2.51373	0.00268219	+	Intergenic	Intergenic	-235038	NM_001258418	57569	NM_001258415	ARHGAP20	RARHOGAP	Rho GTPase activating protein 20	protein-coding
chr13_105150201_105150300	chr13	105150201	105150300	2.51373	0.00268219	+	Intergenic	(TTCC)n|Simple_repeat|Simple_repeat	-967966	NM_001161814	267012	NM_001161812	DAOA	G72|LG72|SG72	D-amino acid oxidase activator	protein-coding
chr14_85868101_85868200	chr14	85868101	85868200	2.51373	0.00268219	+	Intergenic	Intergenic	-128338	NM_013231	23768	NM_013231	FLRT2	-	fibronectin leucine rich transmembrane protein 2	protein-coding
chr16_5673801_5673900	chr16	5673801	5673900	2.51373	0.00268219	+	Intergenic	L1MB8|LINE|L1	-395282	NM_001142333	54715	NM_001142333	RBFOX1	2BP1|A2BP1|FOX-1|FOX1|HRNBP1	RNA binding protein, fox-1 homolog (C. elegans) 1	protein-coding
chr20_21445301_21445400	chr20	21445301	21445400	2.51373	0.00268219	+	Intergenic	Intergenic	49314	NM_002509	4821	NM_002509	NKX2-2	NKX2.2|NKX2B	NK2 homeobox 2	protein-coding
chr3_159818701_159818800	chr3	159818701	159818800	2.51373	0.00268219	+	Intergenic	Intergenic	112127	NM_000882	3592	NM_000882	IL12A	CLMF|IL-12A|NFSK|NKSF1|P35	interleukin 12A (natural killer cell stimulatory factor 1, cytotoxic lymphocyte maturation factor 1, p35)	protein-coding
chr3_159818801_159818900	chr3	159818801	159818900	2.51373	0.00268219	+	Intergenic	GA-rich|Low_complexity|Low_complexity	112227	NM_000882	3592	NM_000882	IL12A	CLMF|IL-12A|NFSK|NKSF1|P35	interleukin 12A (natural killer cell stimulatory factor 1, cytotoxic lymphocyte maturation factor 1, p35)	protein-coding
chr4_43374701_43374800	chr4	43374701	43374800	2.51373	0.00268219	+	Intergenic	Intergenic	479467	NM_001080476	389207	NM_001080476	GRXCR1	DFNB25	glutaredoxin, cysteine rich 1	protein-coding
chr4_83402101_83402200	chr4	83402101	83402200	2.51373	0.00268219	+	Intergenic	L2a|LINE|L2	50424	NM_021204	58478	NM_021204	ENOPH1	E1|MASA|MST145	enolase-phosphatase 1	protein-coding
chr4_89174601_89174700	chr4	89174601	89174700	2.51373	0.00268219	+	Intergenic	L2c|LINE|L2	-22176	NM_001257386	9429	NM_001257386	ABCG2	ABC15|ABCP|BCRP|BCRP1|BMDP|CD338|CDw338|EST157481|GOUT1|MRX|MXR|MXR1|UAQTL1	ATP-binding cassette, sub-family G (WHITE), member 2	protein-coding
chr7_98285001_98285100	chr7	98285001	98285100	2.51373	0.00268219	+	Intergenic	L2|LINE|L2	38453	NM_002523	4885	NM_002523	NPTX2	NARP|NP-II|NP2	neuronal pentraxin II	protein-coding
chr8_1699901_1700000	chr8	1699901	1700000	2.51373	0.00268219	+	Intergenic	(CA)n|Simple_repeat|Simple_repeat	-11920	NM_018941	2055	NM_018941	CLN8	C8orf61|EPMR	ceroid-lipofuscinosis, neuronal 8 (epilepsy, progressive with mental retardation)	protein-coding
chrX_61733501_61733600	chrX	61733501	61733600	2.51373	0.00268219	+	Intergenic	ALR/Alpha|Satellite|centr	837668	NM_001012968	139886	NM_001012968	SPIN4	-	spindlin family, member 4	protein-coding
chrX_115379901_115380000	chrX	115379901	115380000	2.51373	0.00268219	+	Intergenic	HERV9-int|LTR|ERV1	77992	NM_000686	186	NM_000686	AGTR2	AT2|ATGR2|MRX88	angiotensin II receptor, type 2	protein-coding
chr1_142548101_142548200	chr1	142548101	142548200	2.51373	0.00268219	+	Intergenic	L1PA4|LINE|L1	165455	NR_046228	100874392	NR_046228	ANKRD20A12P	-	ankyrin repeat domain 20 family, member A12, pseudogene	pseudo
chr21_10208601_10208700	chr21	10208601	10208700	2.51373	0.00268219	+	Intergenic	L2c|LINE|L2	-240057	NR_038328	100132288	NM_001033515	TEKT4P2	MAFIPL|TEKT4P	tektin 4 pseudogene 2	pseudo
chr6_109646901_109647000	chr6	109646901	109647000	2.51373	0.00268219	+	Intergenic	L2a|LINE|L2	31444	NR_028595	221262	NR_028595	CCDC162P	C6orf184|C6orf185|CCDC162|bA425D10.3|bA425D10.7	coiled-coil domain containing 162, pseudogene	pseudo
chr1_82169201_82169300	chr1	82169201	82169300	2.52471	0.000488104	+	Intergenic	Intergenic	-96832	NM_012302	23266	NM_012302	LPHN2	CIRL2|CL2|LEC1|LPHH1	latrophilin 2	protein-coding
chr14_20257001_20257100	chr14	20257001	20257100	2.52471	0.000488104	+	Intergenic	MER74A|LTR|ERVL	8568	NM_001005500	441670	NM_001005500	OR4M1	OR14-7	olfactory receptor, family 4, subfamily M, member 1	protein-coding
chr16_26914901_26915000	chr16	26914901	26915000	2.52471	0.000488104	+	Intergenic	Intergenic	-163269	NM_001145545	162083	NM_182831	C16orf82	TNT	chromosome 16 open reading frame 82	protein-coding
chr1_142860001_142860100	chr1	142860001	142860100	2.52471	0.000488104	+	Intergenic	Tigger1|DNA|TcMar-Tigger	-146445	NR_046228	100874392	NR_046228	ANKRD20A12P	-	ankyrin repeat domain 20 family, member A12, pseudogene	pseudo
chr2_206734501_206734600	chr2	206734501	206734600	2.53135	6.4e-05	+	Intergenic	(TGGA)n|Simple_repeat|Simple_repeat	187326	NM_201264	8828	NM_003872	NRP2	NP2|NPN2|PRO2714|VEGF165R2	neuropilin 2	protein-coding
chr2_206734401_206734500	chr2	206734401	206734500	2.57183	4.17e-05	+	Intergenic	Intergenic	187226	NM_201264	8828	NM_003872	NRP2	NP2|NPN2|PRO2714|VEGF165R2	neuropilin 2	protein-coding
chr8_1700001_1700100	chr8	1700001	1700100	2.57509	0.000313333	+	Intergenic	(CA)n|Simple_repeat|Simple_repeat	-11820	NM_018941	2055	NM_018941	CLN8	C8orf61|EPMR	ceroid-lipofuscinosis, neuronal 8 (epilepsy, progressive with mental retardation)	protein-coding
chr1_143389301_143389400	chr1	143389301	143389400	2.57509	0.000313333	+	Intergenic	AluJr|SINE|Alu	-297780	NR_033189	100130000	NR_033189	LOC100130000	-	phosphodiesterase 4D interacting protein pseudogene	pseudo
chr1_149297601_149297700	chr1	149297601	149297700	2.58043	0.00169524	+	Intergenic	Intergenic	18174	NR_027002	388692	NR_027002	LOC388692	-	uncharacterized LOC388692	miscRNA
chr12_13682901_13683000	chr12	13682901	13683000	2.58043	0.00169524	+	Intergenic	Intergenic	-153271	NR_036555	283422	NM_182558	C12orf36	-	chromosome 12 open reading frame 36	miscRNA
chr2_90292901_90293000	chr2	90292901	90293000	2.58043	0.00169524	+	Intergenic	Intergenic	1181066	NR_039635	100616399	NR_039635	MIR4436A	-	microRNA 4436a	miscRNA
chr6_168134501_168134600	chr6	168134501	168134600	2.58043	0.00169524	+	Intergenic	Intergenic	62989	NR_026773	26238	NR_026773	C6orf123	HGC6.2|RP3-431P23.4|dJ431P23.4	chromosome 6 open reading frame 123	miscRNA
chr11_110818701_110818800	chr11	110818701	110818800	2.58043	0.00169524	+	Intergenic	Intergenic	-234838	NM_001258418	57569	NM_001258415	ARHGAP20	RARHOGAP	Rho GTPase activating protein 20	protein-coding
chr12_88864401_88864500	chr12	88864401	88864500	2.58043	0.00169524	+	Intergenic	L2a|LINE|L2	109800	NM_003994	4254	NM_000899	KITLG	FPH2|KL-1|Kitl|MGF|SCF|SF|SHEP7	KIT ligand	protein-coding
chr12_105360101_105360200	chr12	105360101	105360200	2.58043	0.00169524	+	Intergenic	MLT1D|LTR|ERVL-MaLR	-19948	NM_152318	121053	NM_152318	C12orf45	-	chromosome 12 open reading frame 45	protein-coding
chr13_99784501_99784600	chr13	99784501	99784600	2.58043	0.00169524	+	Intergenic	Intergenic	-45890	NM_015296	23348	NM_001130048	DOCK9	ZIZ1|ZIZIMIN1	dedicator of cytokinesis 9	protein-coding
chr14_60388001_60388100	chr14	60388001	60388100	2.58043	0.00169524	+	Intergenic	L2c|LINE|L2	-50493	NM_021136	6252	NM_021136	RTN1	NSP	reticulon 1	protein-coding
chr16_5673601_5673700	chr16	5673601	5673700	2.58043	0.00169524	+	Intergenic	Intergenic	-395482	NM_001142333	54715	NM_001142333	RBFOX1	2BP1|A2BP1|FOX-1|FOX1|HRNBP1	RNA binding protein, fox-1 homolog (C. elegans) 1	protein-coding
chr16_26914801_26914900	chr16	26914801	26914900	2.58043	0.00169524	+	Intergenic	Intergenic	-163369	NM_001145545	162083	NM_182831	C16orf82	TNT	chromosome 16 open reading frame 82	protein-coding
chr2_665301_665400	chr2	665301	665400	2.58043	0.00169524	+	Intergenic	Intergenic	12089	NM_152834	129787	NM_152834	TMEM18	-	transmembrane protein 18	protein-coding
chr2_27789101_27789200	chr2	27789101	27789200	2.58043	0.00169524	+	Intergenic	Intergenic	-10239	NM_032266	84226	NM_032266	C2orf16	-	chromosome 2 open reading frame 16	protein-coding
chr2_27789401_27789500	chr2	27789401	27789500	2.58043	0.00169524	+	Intergenic	Intergenic	-9939	NM_032266	84226	NM_032266	C2orf16	-	chromosome 2 open reading frame 16	protein-coding
chr2_38325701_38325800	chr2	38325701	38325800	2.58043	0.00169524	+	Intergenic	Intergenic	-22427	NM_000104	1545	NM_000104	CYP1B1	CP1B|CYPIB1|GLC3A|P4501B1	cytochrome P450, family 1, subfamily B, polypeptide 1	protein-coding
chr2_218000101_218000200	chr2	218000101	218000200	2.58043	0.00169524	+	Intergenic	L1P3|LINE|L1	-275368	NM_003284	7141	NM_003284	TNP1	TP1	transition protein 1 (during histone to protamine replacement)	protein-coding
chr22_37759601_37759700	chr22	37759601	37759700	2.58043	0.00169524	+	Intergenic	Intergenic	63855	NM_052906	114794	NM_052906	ELFN2	LRRC62|PPP1R29|dJ63G5.3	extracellular leucine-rich repeat and fibronectin type III domain containing 2	protein-coding
chr4_20201101_20201200	chr4	20201101	20201200	2.58043	0.00169524	+	Intergenic	Intergenic	-54085	NM_004787	9353	NM_004787	SLIT2	SLIL3|Slit-2	slit homolog 2 (Drosophila)	protein-coding
chr4_35020701_35020800	chr4	35020701	35020800	2.58043	0.00169524	+	Intergenic	LTR7B|LTR|ERV1	1225229	NM_015230	116984	NM_015230	ARAP2	CENTD1|PARX	ArfGAP with RhoGAP domain, ankyrin repeat and PH domain 2	protein-coding
chr4_103113201_103113300	chr4	103113201	103113300	2.58043	0.00169524	+	Intergenic	L2|LINE|L2	132219	NM_001135148	64116	NM_001135146	SLC39A8	BIGM103|LZT-Hs6|ZIP8	solute carrier family 39 (zinc transporter), member 8	protein-coding
chr4_150805701_150805800	chr4	150805701	150805800	2.58043	0.00169524	+	Intergenic	Intergenic	-193676	NM_001040260	166614	NM_001040260	DCLK2	CL2|CLICK-II|CLICK2|CLIK2|DCAMKL2|DCDC3|DCDC3B|DCK2	doublecortin-like kinase 2	protein-coding
chr6_132226401_132226500	chr6	132226401	132226500	2.58043	0.00169524	+	Intergenic	HERVH-int|LTR|ERV1	46068	NM_001901	1490	NM_001901	CTGF	CCN2|HCS24|IGFBP8|NOV2	connective tissue growth factor	protein-coding
chr6_164120801_164120900	chr6	164120801	164120900	2.58043	0.00169524	+	Intergenic	L2|LINE|L2	285175	NM_006775	9444	NM_006775	QKI	Hqk|QK|QK1|QK3|hqkI	QKI, KH domain containing, RNA binding	protein-coding
chr6_164120901_164121000	chr6	164120901	164121000	2.58043	0.00169524	+	Intergenic	L2|LINE|L2	285275	NM_006775	9444	NM_006775	QKI	Hqk|QK|QK1|QK3|hqkI	QKI, KH domain containing, RNA binding	protein-coding
chr8_57757401_57757500	chr8	57757401	57757500	2.58043	0.00169524	+	Intergenic	L2a|LINE|L2	148980	NM_017813	54928	NM_017813	IMPAD1	GPAPP|IMP 3|IMP-3|IMPA3	inositol monophosphatase domain containing 1	protein-coding
chrY_24109501_24109600	chrY	24109501	24109600	2.58043	0.00169524	+	Intergenic	Intergenic	-45336	NM_001006121	378948	NM_001006121	RBMY1B	-	RNA binding motif protein, Y-linked, family 1, member B	protein-coding
chr22_21633801_21633900	chr22	21633801	21633900	2.58043	0.00169524	+	Intergenic	Intergenic	-2864	NR_024583	29797	NR_024583	POM121L8P	DKFZp434K191	POM121 transmembrane nucleoporin-like 8 pseudogene	pseudo
chr7_64977701_64977800	chr7	64977701	64977800	2.58043	0.00169524	+	Intergenic	Intergenic	-135027	NR_027392	644619	NR_027392	INTS4L2	-	integrator complex subunit 4-like 2	pseudo
chr2_27789201_27789300	chr2	27789201	27789300	2.62378	0.000200837	+	Intergenic	Intergenic	-10139	NM_032266	84226	NM_032266	C2orf16	-	chromosome 2 open reading frame 16	protein-coding
chr9_34545501_34545600	chr9	34545501	34545600	2.64417	0.00169524	+	Intergenic	HAL1b|LINE|L1	-22460	NR_024369	415056	NR_024369	LOC415056	-	uncharacterized LOC415056	miscRNA
chr16_5673701_5673800	chr16	5673701	5673800	2.64417	0.00169524	+	Intergenic	CT-rich|Low_complexity|Low_complexity	-395382	NM_001142333	54715	NM_001142333	RBFOX1	2BP1|A2BP1|FOX-1|FOX1|HRNBP1	RNA binding protein, fox-1 homolog (C. elegans) 1	protein-coding
chr3_174083201_174083300	chr3	174083201	174083300	2.64417	0.00169524	+	Intergenic	L2a|LINE|L2	-493861	NM_207015	254827	NM_207015	NAALADL2	-	N-acetylated alpha-linked acidic dipeptidase-like 2	protein-coding
chr4_183735601_183735700	chr4	183735601	183735700	2.64417	0.00169524	+	Intergenic	LTR7Y|LTR|ERV1	102980	NM_001921	1635	NM_001012732	DCTD	-	dCMP deaminase	protein-coding
chr13_63792301_63792400	chr13	63792301	63792400	2.64417	0.00169524	+	Intergenic	HERVH-int|LTR|ERV1	-519218	NR_002171	283491	NR_002171	OR7E156P	-	olfactory receptor, family 7, subfamily E, member 156 pseudogene	pseudo
chr1_30380201_30380300	chr1	30380201	30380300	2.68305	0.00339444	+	Intergenic	L2a|LINE|L2	-811369	NR_034182	100129196	NR_034182	MATN1-AS1	-	MATN1 antisense RNA 1	miscRNA
chr1_30785001_30785100	chr1	30785001	30785100	2.68305	0.00339444	+	Intergenic	Intergenic	-406569	NR_034182	100129196	NR_034182	MATN1-AS1	-	MATN1 antisense RNA 1	miscRNA
chr1_31131101_31131200	chr1	31131101	31131200	2.68305	0.00339444	+	Intergenic	L2b|LINE|L2	-60469	NR_034182	100129196	NR_034182	MATN1-AS1	-	MATN1 antisense RNA 1	miscRNA
chr1_71316601_71316700	chr1	71316601	71316700	2.68305	0.00339444	+	Intergenic	Intergenic	-195539	NR_038420	100132618	NR_038420	ZRANB2-AS1	-	ZRANB2 antisense RNA 1	miscRNA
chr10_58730501_58730600	chr10	58730501	58730600	2.68305	0.00339444	+	Intergenic	Intergenic	333769	NR_037490	100500834	NR_037490	MIR3924	-	microRNA 3924	miscRNA
chr10_80090601_80090700	chr10	80090601	80090700	2.68305	0.00339444	+	Intergenic	Intergenic	82268	NR_038985	100132987	NR_038985	LOC100132987	-	uncharacterized LOC100132987	miscRNA
chr11_97032101_97032200	chr11	97032101	97032200	2.68305	0.00339444	+	Intergenic	Intergenic	-792109	NR_047481	100874053	NR_047481	JRKL-AS1	-	JRKL antisense RNA 1	miscRNA
chr11_127057601_127057700	chr11	127057601	127057700	2.68305	0.00339444	+	Intergenic	AluSx3|SINE|Alu	184845	NR_040078	283165	NM_173579	KIRREL3-AS3	NCRNA00288|PRR10	KIRREL3 antisense RNA 3	miscRNA
chr12_74002401_74002500	chr12	74002401	74002500	2.68305	0.00339444	+	Intergenic	L1PA5|LINE|L1	683961	NR_038300	100507377	NR_038300	LOC100507377	-	uncharacterized LOC100507377	miscRNA
chr13_89530701_89530800	chr13	89530701	89530800	2.68305	0.00339444	+	Intergenic	MLT1D|LTR|ERVL-MaLR	337666	NR_047021	100874168	NR_047021	LINC00433	-	long intergenic non-protein coding RNA 433	miscRNA
chr14_48371501_48371600	chr14	48371501	48371600	2.68305	0.00339444	+	Intergenic	L1PA2|LINE|L1	-107333	NR_039996	100506433	NR_039996	LINC00648	-	long intergenic non-protein coding RNA 648	miscRNA
chr15_63160601_63160700	chr15	63160601	63160700	2.68305	0.00339444	+	Intergenic	Intergenic	44494	NR_029709	406965	NR_029709	MIR190A	MIR190|MIRN190|hsa-mir-190a|miR-190	microRNA 190a	miscRNA
chr15_93118601_93118700	chr15	93118601	93118700	2.68305	0.00339444	+	Intergenic	L2c|LINE|L2	-3157	NR_021493	100144604	NR_021493	LOC100144604	-	uncharacterized LOC100144604	miscRNA
chr15_95708401_95708500	chr15	95708401	95708500	2.68305	0.00339444	+	Intergenic	L1MEd|LINE|L1	161879	NR_034095	400456	NR_034095	LOC400456	-	uncharacterized LOC400456	miscRNA
chr16_33971201_33971300	chr16	33971201	33971300	2.68305	0.00339444	+	Intergenic	ALR/Alpha|Satellite|centr	-8747	NR_038368	649159	NM_001040069	LINC00273	NCRNA00273|TOP	long intergenic non-protein coding RNA 273	miscRNA
chr16_86154901_86155000	chr16	86154901	86155000	2.68305	0.00339444	+	Intergenic	Intergenic	-165087	NR_038438	146513	NR_038438	LOC146513	-	uncharacterized LOC146513	miscRNA
chr17_10675001_10675100	chr17	10675001	10675100	2.68305	0.00339444	+	Intergenic	Intergenic	32366	NR_036581	100289255	NR_036581	LINC00675	-	long intergenic non-protein coding RNA 675	miscRNA
chr18_54768501_54768600	chr18	54768501	54768600	2.68305	0.00339444	+	Intergenic	L1P3|LINE|L1	-29200	NR_048536	100885779	NR_048536	LINC-ROR	lincRNA-RoR	long intergenic non-protein coding RNA, regulator of reprogramming	miscRNA
chr19_14177301_14177400	chr19	14177301	14177400	2.68305	0.00339444	+	Intergenic	Intergenic	-6471	NR_024282	113230	NR_024282	LOC113230	-	uncharacterized LOC113230	miscRNA
chr19_31726701_31726800	chr19	31726701	31726800	2.68305	0.00339444	+	Intergenic	AluSx3|SINE|Alu	85967	NR_026894	94023	NR_026894	DKFZp566F0947	-	uncharacterized LOC94023	miscRNA
chr2_41836001_41836100	chr2	41836001	41836100	2.68305	0.00339444	+	Intergenic	L2|LINE|L2	-268645	NR_033996	388942	NR_033996	LOC388942	-	uncharacterized LOC388942	miscRNA
chr2_59317201_59317300	chr2	59317201	59317300	2.68305	0.00339444	+	Intergenic	L1PA4|LINE|L1	569362	NR_033873	400955	NR_033873	FLJ30838	-	uncharacterized LOC400955	miscRNA
chr2_227562601_227562700	chr2	227562601	227562700	2.68305	0.00339444	+	Intergenic	Intergenic	-39141	NR_049887	100847053	NR_049887	MIR5702	-	microRNA 5702	miscRNA
chr20_47039901_47040000	chr20	47039901	47040000	2.68305	0.00339444	+	Intergenic	Intergenic	51296	NR_026958	284749	NR_026958	LINC00494	-	long intergenic non-protein coding RNA 494	miscRNA
chr21_21573301_21573400	chr21	21573301	21573400	2.68305	0.00339444	+	Intergenic	L1HS|LINE|L1	602076	NR_024090	387486	NR_024090	LINC00320	C21orf131|NCRNA00320|PRED14	long intergenic non-protein coding RNA 320	miscRNA
chr3_15951501_15951600	chr3	15951501	15951600	2.68305	0.00339444	+	Intergenic	L1PA4|LINE|L1	36272	NR_030289	693148	NR_030289	MIR563	MIRN563|hsa-mir-563	microRNA 563	miscRNA
chr3_149773001_149773100	chr3	149773001	149773100	2.68305	0.00339444	+	Intergenic	Intergenic	83984	NR_036538	646903	NR_036538	LOC646903	-	uncharacterized LOC646903	miscRNA
chr3_193731701_193731800	chr3	193731701	193731800	2.68305	0.00339444	+	Intergenic	Intergenic	-10302	NR_033944	647323	NR_033944	LOC647323	-	uncharacterized LOC647323	miscRNA
chr4_65939001_65939100	chr4	65939001	65939100	2.68305	0.00339444	+	Intergenic	LTR19A|LTR|ERV1	-68832	NR_033976	401134	NR_033976	LOC401134	-	uncharacterized LOC401134	miscRNA
chr4_139469901_139470000	chr4	139469901	139470000	2.68305	0.00339444	+	Intergenic	L1HS|LINE|L1	239085	NR_051987	100874047	NR_051987	LINC00499	-	long intergenic non-protein coding RNA 499	miscRNA
chr5_32861601_32861700	chr5	32861601	32861700	2.68305	0.00339444	+	Intergenic	L1PA16|LINE|L1	-85899	NR_033832	340113	NR_033832	LOC340113	-	uncharacterized LOC340113	miscRNA
chr5_92506901_92507000	chr5	92506901	92507000	2.68305	0.00339444	+	Intergenic	L1PA5|LINE|L1	399549	NR_015369	441094	NR_015369	FLJ42709	-	uncharacterized LOC441094	miscRNA
chr5_95218601_95218700	chr5	95218601	95218700	2.68305	0.00339444	+	Intergenic	L2b|LINE|L2	30714	NR_026936	202299	NM_175616	C5orf27	FIS	chromosome 5 open reading frame 27	miscRNA
chr5_117277601_117277700	chr5	117277601	117277700	2.68305	0.00339444	+	Intergenic	L2a|LINE|L2	526442	NR_046089	728342	NR_046089	LOC728342	-	uncharacterized LOC728342	miscRNA
chr6_168136701_168136800	chr6	168136701	168136800	2.68305	0.00339444	+	Intergenic	Intergenic	60789	NR_026773	26238	NR_026773	C6orf123	HGC6.2|RP3-431P23.4|dJ431P23.4	chromosome 6 open reading frame 123	miscRNA
chr6_170486701_170486800	chr6	170486701	170486800	2.68305	0.00339444	+	Intergenic	(TTCTG)n|Simple_repeat|Simple_repeat	84907	NR_002787	154449	NR_002787	LOC154449	-	uncharacterized LOC154449	miscRNA
chr7_126032301_126032400	chr7	126032301	126032400	2.68305	0.00339444	+	Intergenic	L2a|LINE|L2	665888	NR_030323	693177	NR_030323	MIR592	MIRN592|hsa-mir-592	microRNA 592	miscRNA
chr7_126032401_126032500	chr7	126032401	126032500	2.68305	0.00339444	+	Intergenic	L2a|LINE|L2	665788	NR_030323	693177	NR_030323	MIR592	MIRN592|hsa-mir-592	microRNA 592	miscRNA
chr7_129465301_129465400	chr7	129465301	129465400	2.68305	0.00339444	+	Intergenic	Intergenic	-50496	NR_029615	406959	NR_029615	MIR183	MIRN183|miR-183|miRNA183	microRNA 183	miscRNA
chr8_20292601_20292700	chr8	20292601	20292700	2.68305	0.00339444	+	Intergenic	CT-rich|Low_complexity|Low_complexity	159366	NR_047509	100874051	NR_047509	LZTS1-AS1	-	LZTS1 antisense RNA 1	miscRNA
chr8_20292701_20292800	chr8	20292701	20292800	2.68305	0.00339444	+	Intergenic	Intergenic	159466	NR_047509	100874051	NR_047509	LZTS1-AS1	-	LZTS1 antisense RNA 1	miscRNA
chr8_30118301_30118400	chr8	30118301	30118400	2.68305	0.00339444	+	Intergenic	L2a|LINE|L2	-10137	NR_039605	100616190	NR_039605	MIR548O2	-	microRNA 548o-2	miscRNA
chr8_67158701_67158800	chr8	67158701	67158800	2.68305	0.00339444	+	Intergenic	L1ME2|LINE|L1	54401	NR_039979	100505659	NR_039979	LOC100505659	-	uncharacterized LOC100505659	miscRNA
chr9_30108201_30108300	chr9	30108201	30108300	2.68305	0.00339444	+	Intergenic	L1PA3|LINE|L1	300202	NR_046204	401497	NR_046204	LOC401497	-	uncharacterized LOC401497	miscRNA
chrY_10090201_10090300	chrY	10090201	10090300	2.68305	0.00339444	+	Intergenic	ALR/Alpha|Satellite|centr	341843	NR_001540	252955	NR_001540	TTTY23	NCRNA00148	testis-specific transcript, Y-linked 23 (non-protein coding)	miscRNA
chr1_35682001_35682100	chr1	35682001	35682100	2.68305	0.00339444	+	Intergenic	AluSz|SINE|Alu	-23307	NM_005066	6421	NM_005066	SFPQ	POMP100|PSF	splicing factor proline/glutamine-rich	protein-coding
chr1_35682101_35682200	chr1	35682101	35682200	2.68305	0.00339444	+	Intergenic	AluSz|SINE|Alu	-23407	NM_005066	6421	NM_005066	SFPQ	POMP100|PSF	splicing factor proline/glutamine-rich	protein-coding
chr1_39112301_39112400	chr1	39112301	39112400	2.68305	0.00339444	+	Intergenic	Intergenic	212990	NM_022157	64121	NM_022157	RRAGC	GTR2|RAGC	Ras-related GTP binding C	protein-coding
chr1_51658301_51658400	chr1	51658301	51658400	2.68305	0.00339444	+	Intergenic	L2|LINE|L2	-43595	NM_014372	26994	NM_014372	RNF11	SID1669	ring finger protein 11	protein-coding
chr1_90907701_90907800	chr1	90907701	90907800	2.68305	0.00339444	+	Intergenic	L1MC4a|LINE|L1	275044	NM_020063	343472	NM_020063	BARHL2	-	BarH-like homeobox 2	protein-coding
chr1_114806301_114806400	chr1	114806301	114806400	2.68305	0.00339444	+	Intergenic	L2a|LINE|L2	-109878	NM_001270805	148281	NM_001270805	SYT6	sytVI	synaptotagmin VI	protein-coding
chr1_117039501_117039600	chr1	117039501	117039600	2.68305	0.00339444	+	Intergenic	L2a|LINE|L2	74165	NR_026665	965	NM_001144822	CD58	LFA-3|LFA3|ag3	CD58 molecule	protein-coding
chr1_117283201_117283300	chr1	117283201	117283300	2.68305	0.00339444	+	Intergenic	Intergenic	-13836	NM_001767	914	NM_001767	CD2	LFA-2|SRBC|T11	CD2 molecule	protein-coding
chr1_169653001_169653100	chr1	169653001	169653100	2.68305	0.00339444	+	Intergenic	HERVH-int|LTR|ERV1	24947	NR_029467	6402	NM_000655	SELL	CD62L|LAM1|LECAM1|LEU8|LNHR|LSEL|LYAM1|PLNHR|TQ1	selectin L	protein-coding
chr1_181894201_181894300	chr1	181894201	181894300	2.68305	0.00339444	+	Intergenic	L2a|LINE|L2	136597	NM_001009992	127665	NM_001009992	ZNF648	-	zinc finger protein 648	protein-coding
chr1_185678001_185678100	chr1	185678001	185678100	2.68305	0.00339444	+	Intergenic	L1PA3|LINE|L1	-25633	NM_031935	83872	NM_031935	HMCN1	ARMD1|FBLN6|FIBL-6|FIBL6	hemicentin 1	protein-coding
chr1_196904701_196904800	chr1	196904701	196904800	2.68305	0.00339444	+	Intergenic	L2|LINE|L2	-8184	NM_005666	3080	NM_005666	CFHR2	CFHL2|FHR2|HFL3	complement factor H-related 2	protein-coding
chr1_203062201_203062300	chr1	203062201	203062300	2.68305	0.00339444	+	Intergenic	L2|LINE|L2	-7084	NM_002479	4656	NM_002479	MYOG	MYF4|bHLHc3|myf-4	myogenin (myogenic factor 4)	protein-coding
chr1_222574101_222574200	chr1	222574101	222574200	2.68305	0.00339444	+	Intergenic	Intergenic	147294	NM_024746	79802	NM_024746	HHIPL2	KIAA1822L	HHIP-like 2	protein-coding
chr1_223333201_223333300	chr1	223333201	223333300	2.68305	0.00339444	+	Intergenic	Intergenic	-16626	NM_003268	7100	NM_003268	TLR5	SLEB1|TIL3	toll-like receptor 5	protein-coding
chr1_244024101_244024200	chr1	244024101	244024200	2.68305	0.00339444	+	Intergenic	Intergenic	-17264	NM_001206729	10000	NM_001206729	AKT3	PKB-GAMMA|PKBG|PRKBG|RAC-PK-gamma|RAC-gamma|STK-2	v-akt murine thymoma viral oncogene homolog 3 (protein kinase B, gamma)	protein-coding
chr10_3455301_3455400	chr10	3455301	3455400	2.68305	0.00339444	+	Intergenic	LTR16B1|LTR|ERVL	-240317	NM_001242309	10531	NM_014968	PITRM1	MP1|PreP	pitrilysin metallopeptidase 1	protein-coding
chr10_5575701_5575800	chr10	5575701	5575800	2.68305	0.00339444	+	Intergenic	L2|LINE|L2	8826	NM_005185	810	NM_005185	CALML3	CLP	calmodulin-like 3	protein-coding
chr10_30253501_30253600	chr10	30253501	30253600	2.68305	0.00339444	+	Intergenic	AluJr|SINE|Alu	94938	NM_020848	57608	NM_020848	KIAA1462	JCAD	KIAA1462	protein-coding
chr10_43794401_43794500	chr10	43794401	43794500	2.68305	0.00339444	+	Intergenic	LTR3B_|LTR|ERVK	-32083	NM_145313	221002	NM_145313	RASGEF1A	CG4853	RasGEF domain family, member 1A	protein-coding
chr10_75351001_75351100	chr10	75351001	75351100	2.68305	0.00339444	+	Intergenic	Intergenic	-15617	NM_152586	159195	NM_152586	USP54	C10orf29|bA137L10.3|bA137L10.4	ubiquitin specific peptidase 54	protein-coding
chr10_116559501_116559600	chr10	116559501	116559600	2.68305	0.00339444	+	Intergenic	AluSx1|SINE|Alu	-21953	NM_001135051	57700	NM_001135051	FAM160B1	KIAA1600|bA106M7.3	family with sequence similarity 160, member B1	protein-coding
chr10_124574801_124574900	chr10	124574801	124574900	2.68305	0.00339444	+	Intergenic	CT-rich|Low_complexity|Low_complexity	30841	NR_037912	50624	NM_022034	CUZD1	ERG-1|UO-44	CUB and zona pellucida-like domains 1	protein-coding
chr10_131047501_131047600	chr10	131047501	131047600	2.68305	0.00339444	+	Intergenic	MIR|SINE|MIR	-217904	NM_002412	4255	NM_002412	MGMT	-	O-6-methylguanine-DNA methyltransferase	protein-coding
chr11_350101_350200	chr11	350101	350200	2.68305	0.00339444	+	Intergenic	(CA)n|Simple_repeat|Simple_repeat	-19645	NM_178537	338707	NM_178537	B4GALNT4	-	beta-1,4-N-acetyl-galactosaminyl transferase 4	protein-coding
chr11_12296901_12297000	chr11	12296901	12297000	2.68305	0.00339444	+	Intergenic	L2a|LINE|L2	-11497	NM_032867	84953	NM_032867	MICALCL	Ebitein1	MICAL C-terminal like	protein-coding
chr11_27909001_27909100	chr11	27909001	27909100	2.68305	0.00339444	+	Intergenic	Intergenic	-165445	NM_170731	627	NM_001143805	BDNF	ANON2|BULN2	brain-derived neurotrophic factor	protein-coding
chr11_85563401_85563500	chr11	85563401	85563500	2.68305	0.00339444	+	Intergenic	SVA_C|Other|Other	-2694	NM_173556	220047	NM_173556	CCDC83	-	coiled-coil domain containing 83	protein-coding
chr11_85563501_85563600	chr11	85563501	85563600	2.68305	0.00339444	+	Intergenic	SVA_C|Other|Other	-2594	NM_173556	220047	NM_173556	CCDC83	-	coiled-coil domain containing 83	protein-coding
chr11_85789601_85789700	chr11	85789601	85789700	2.68305	0.00339444	+	Intergenic	L2a|LINE|L2	-8727	NM_001206947	8301	NM_001008660	PICALM	CALM|CLTH|LAP	phosphatidylinositol binding clathrin assembly protein	protein-coding
chr11_86713601_86713700	chr11	86713601	86713700	2.68305	0.00339444	+	Intergenic	AluSg4|SINE|Alu	-35236	NM_022918	65084	NM_001168724	TMEM135	PMP52	transmembrane protein 135	protein-coding
chr11_94500101_94500200	chr11	94500101	94500200	2.68305	0.00339444	+	Intergenic	Intergenic	-1358	NM_130847	154810	NM_130847	AMOTL1	JEAP	angiomotin like 1	protein-coding
chr11_106439001_106439100	chr11	106439001	106439100	2.68305	0.00339444	+	Intergenic	L2a|LINE|L2	450121	NM_000855	2977	NM_000855	GUCY1A2	GC-SA2|GUC1A2	guanylate cyclase 1, soluble, alpha 2	protein-coding
chr11_114713801_114713900	chr11	114713801	114713900	2.68305	0.00339444	+	Intergenic	L1HS|LINE|L1	164650	NM_182495	120406	NM_182495	NXPE2	FAM55B	neurexophilin and PC-esterase domain family, member 2	protein-coding
chr11_118145401_118145500	chr11	118145401	118145500	2.68305	0.00339444	+	Intergenic	L2b|LINE|L2	-10199	NM_144765	10205	NM_005797	MPZL2	EVA|EVA1	myelin protein zero-like 2	protein-coding
chr11_123587101_123587200	chr11	123587101	123587200	2.68305	0.00339444	+	Intergenic	Intergenic	25213	NM_003455	7753	NM_003455	ZNF202	ZKSCAN10	zinc finger protein 202	protein-coding
chr11_124592601_124592700	chr11	124592601	124592700	2.68305	0.00339444	+	Intergenic	Intergenic	-17179	NM_001126181	4900	NM_001126181	NRGN	RC3|hng	neurogranin (protein kinase C substrate, RC3)	protein-coding
chr11_128798501_128798600	chr11	128798501	128798600	2.68305	0.00339444	+	Intergenic	Intergenic	9179	NM_001195194	63970	NM_001195194	TP53AIP1	P53AIP1	tumor protein p53 regulated apoptosis inducing protein 1	protein-coding
chr12_5397301_5397400	chr12	5397301	5397400	2.68305	0.00339444	+	Intergenic	L1PA3|LINE|L1	-143930	NM_001102654	4908	NM_001102654	NTF3	HDNF|NGF-2|NGF2|NT3	neurotrophin 3	protein-coding
chr12_7407801_7407900	chr12	7407801	7407900	2.68305	0.00339444	+	Intergenic	L1PA2|LINE|L1	-49078	NM_001080454	341392	NM_001080454	ACSM4	-	acyl-CoA synthetase medium-chain family member 4	protein-coding
chr12_12995701_12995800	chr12	12995701	12995800	2.68305	0.00339444	+	Intergenic	FLAM_C|SINE|Alu	29470	NM_201224	51202	NM_016355	DDX47	E4-DBP|HQ0256|MSTP162|RRP3	DEAD (Asp-Glu-Ala-Asp) box polypeptide 47	protein-coding
chr12_50441301_50441400	chr12	50441301	50441400	2.68305	0.00339444	+	Intergenic	Intergenic	-10070	NR_046389	41	NM_001095	ASIC1	ACCN2|ASIC|BNaC2	acid-sensing (proton-gated) ion channel 1	protein-coding
chr12_64091701_64091800	chr12	64091701	64091800	2.68305	0.00339444	+	Intergenic	L2a|LINE|L2	-29396	NM_173812	283417	NM_173812	DPY19L2	SPGF9	dpy-19-like 2 (C. elegans)	protein-coding
chr12_77365401_77365500	chr12	77365401	77365500	2.68305	0.00339444	+	Intergenic	L1PB1|LINE|L1	-92651	NM_001321	1466	NM_001321	CSRP2	CRP2|LMO5|SmLIM	cysteine and glycine-rich protein 2	protein-coding
chr12_82182401_82182500	chr12	82182401	82182500	2.68305	0.00339444	+	Intergenic	L2|LINE|L2	-29341	NM_003625	8499	NM_001220473	PPFIA2	-	protein tyrosine phosphatase, receptor type, f polypeptide (PTPRF), interacting protein (liprin), alpha 2	protein-coding
chr12_94370601_94370700	chr12	94370601	94370700	2.68305	0.00339444	+	Intergenic	L2c|LINE|L2	-171849	NM_005761	10154	NM_005761	PLXNC1	CD232|PLXN-C1|VESPR	plexin C1	protein-coding
chr12_102891401_102891500	chr12	102891401	102891500	2.68305	0.00339444	+	Intergenic	Intergenic	-17072	NM_001111283	3479	NM_000618	IGF1	IGF-I|IGF1A|IGFI	insulin-like growth factor 1 (somatomedin C)	protein-coding
chr12_105969401_105969500	chr12	105969401	105969500	2.68305	0.00339444	+	Intergenic	L2b|LINE|L2	245036	NM_001145199	387882	NM_207376	C12orf75	AGD3|OCC-1|OCC1	chromosome 12 open reading frame 75	protein-coding
chr12_113944201_113944300	chr12	113944201	113944300	2.68305	0.00339444	+	Intergenic	L2a|LINE|L2	-34373	NM_022363	64211	NM_022363	LHX5	-	LIM homeobox 5	protein-coding
chr13_46476901_46477000	chr13	46476901	46477000	2.68305	0.00339444	+	Intergenic	L2a|LINE|L2	-51104	NM_198849	283514	NM_198849	SIAH3	-	siah E3 ubiquitin protein ligase family member 3	protein-coding
chr13_73937701_73937800	chr13	73937701	73937800	2.68305	0.00339444	+	Intergenic	L2a|LINE|L2	304608	NM_001730	688	NM_001730	KLF5	BTEB2|CKLF|IKLF	Kruppel-like factor 5 (intestinal)	protein-coding
chr13_98385601_98385700	chr13	98385601	98385700	2.68305	0.00339444	+	Intergenic	L1PA3|LINE|L1	-220279	NM_002271	3843	NM_002271	IPO5	IMB3|KPNB3|Pse1|RANBP5|imp5	importin 5	protein-coding
chr14_20508501_20508600	chr14	20508501	20508600	2.68305	0.00339444	+	Intergenic	L1PA3|LINE|L1	-5633	NM_001004714	390433	NM_001004714	OR4K13	OR14-27	olfactory receptor, family 4, subfamily K, member 13	protein-coding
chr14_34382001_34382100	chr14	34382001	34382100	2.68305	0.00339444	+	Intergenic	L1MA5|LINE|L1	38234	NM_022073	112399	NM_022073	EGLN3	HIFP4H3|HIFPH3|PHD3	egl nine homolog 3 (C. elegans)	protein-coding
chr14_40379401_40379500	chr14	40379401	40379500	2.68305	0.00339444	+	Intergenic	Intergenic	-477746	NM_203301	254170	NM_203301	FBXO33	BMND12|Fbx33|c14_5247	F-box protein 33	protein-coding
chr14_69140601_69140700	chr14	69140601	69140700	2.68305	0.00339444	+	Intergenic	(CA)n|Simple_repeat|Simple_repeat	119981	NM_004926	677	NM_001244698	ZFP36L1	BRF1|Berg36|ERF-1|ERF1|RNF162B|TIS11B|cMG1	zinc finger protein 36, C3H type-like 1	protein-coding
chr14_83633501_83633600	chr14	83633501	83633600	2.68305	0.00339444	+	Intergenic	L2|LINE|L2	-1633345	NM_005065	6400	NM_001244984	SEL1L	PRO1063|SEL1-LIKE|SEL1L1	sel-1 suppressor of lin-12-like (C. elegans)	protein-coding
chr14_84673001_84673100	chr14	84673001	84673100	2.68305	0.00339444	+	Intergenic	L2a|LINE|L2	-1323438	NM_013231	23768	NM_013231	FLRT2	-	fibronectin leucine rich transmembrane protein 2	protein-coding
chr15_89591101_89591200	chr15	89591101	89591200	2.68305	0.00339444	+	Intergenic	L1PA3|LINE|L1	-40231	NM_007011	11057	NM_007011	ABHD2	HS1-2|LABH2|PHPS1-2	abhydrolase domain containing 2	protein-coding
chr15_101391901_101392000	chr15	101391901	101392000	2.68305	0.00339444	+	Intergenic	AluSx1|SINE|Alu	-28059	NM_000693	220	NM_000693	ALDH1A3	ALDH1A6|ALDH6|RALDH3	aldehyde dehydrogenase 1 family, member A3	protein-coding
chr16_49224001_49224100	chr16	49224001	49224100	2.68305	0.00339444	+	Intergenic	L2b|LINE|L2	91692	NM_004352	869	NM_004352	CBLN1	-	cerebellin 1 precursor	protein-coding
chr16_60972701_60972800	chr16	60972701	60972800	2.68305	0.00339444	+	Intergenic	L1PA4|LINE|L1	1097989	NM_001796	1006	NM_001796	CDH8	Nbla04261	cadherin 8, type 2	protein-coding
chr16_79820001_79820100	chr16	79820001	79820100	2.68305	0.00339444	+	Intergenic	Intergenic	-185428	NM_001031804	4094	NM_001031804	MAF	CCA4|c-MAF	v-maf musculoaponeurotic fibrosarcoma oncogene homolog (avian)	protein-coding
chr16_79820101_79820200	chr16	79820101	79820200	2.68305	0.00339444	+	Intergenic	Intergenic	-185528	NM_001031804	4094	NM_001031804	MAF	CCA4|c-MAF	v-maf musculoaponeurotic fibrosarcoma oncogene homolog (avian)	protein-coding
chr16_87235401_87235500	chr16	87235401	87235500	2.68305	0.00339444	+	Intergenic	Intergenic	115576	NM_001256917	100506581	NM_001195124	C16orf95	-	chromosome 16 open reading frame 95	protein-coding
chr17_1181901_1182000	chr17	1181901	1182000	2.68305	0.00339444	+	Intergenic	AluJb|SINE|Alu	-1007	NM_172367	286753	NM_172367	TUSC5	DSPB1|IFITMD3|LOST1	tumor suppressor candidate 5	protein-coding
chr17_1467501_1467600	chr17	1467501	1467600	2.68305	0.00339444	+	Intergenic	L2c|LINE|L2	-1440	NM_006224	5306	NM_006224	PITPNA	PI-TPalpha|PITPN|VIB1A	phosphatidylinositol transfer protein, alpha	protein-coding
chr17_20894001_20894100	chr17	20894001	20894100	2.68305	0.00339444	+	Intergenic	Intergenic	52302	NM_015276	23326	NM_015276	USP22	USP3L	ubiquitin specific peptidase 22	protein-coding
chr17_20894101_20894200	chr17	20894101	20894200	2.68305	0.00339444	+	Intergenic	L2|LINE|L2	52202	NM_015276	23326	NM_015276	USP22	USP3L	ubiquitin specific peptidase 22	protein-coding
chr17_36576801_36576900	chr17	36576801	36576900	2.68305	0.00339444	+	Intergenic	Intergenic	-7870	NM_001199417	57636	NM_020876	ARHGAP23	-	Rho GTPase activating protein 23	protein-coding
chr17_55785801_55785900	chr17	55785801	55785900	2.68305	0.00339444	+	Intergenic	L2c|LINE|L2	141583	NM_016070	51649	NM_016070	MRPS23	HSPC329|MRP-S23	mitochondrial ribosomal protein S23	protein-coding
chr17_81091001_81091100	chr17	81091001	81091100	2.68305	0.00339444	+	Intergenic	Zaphod3|DNA|hAT-Tip100	53483	NM_001004431	284207	NM_001004431	METRNL	-	meteorin, glial cell differentiation regulator-like	protein-coding
chr17_81091101_81091200	chr17	81091101	81091200	2.68305	0.00339444	+	Intergenic	Intergenic	53583	NM_001004431	284207	NM_001004431	METRNL	-	meteorin, glial cell differentiation regulator-like	protein-coding
chr18_6828301_6828400	chr18	6828301	6828400	2.68305	0.00339444	+	Intergenic	SVA_D|Other|Other	-6082	NM_001010000	79822	NM_030672	ARHGAP28	-	Rho GTPase activating protein 28	protein-coding
chr18_26379701_26379800	chr18	26379701	26379800	2.68305	0.00339444	+	Intergenic	Intergenic	-622305	NM_001792	1000	NM_001792	CDH2	CD325|CDHN|CDw325|NCAD	cadherin 2, type 1, N-cadherin (neuronal)	protein-coding
chr18_76775501_76775600	chr18	76775501	76775600	2.68305	0.00339444	+	Intergenic	Intergenic	35275	NM_171999	27164	NM_171999	SALL3	ZNF796	sal-like 3 (Drosophila)	protein-coding
chr19_14128701_14128800	chr19	14128701	14128800	2.68305	0.00339444	+	Intergenic	AluSx|SINE|Alu	-10267	NM_080864	117579	NM_080864	RLN3	H3|RXN3|ZINS4|insl7	relaxin 3	protein-coding
chr19_15861301_15861400	chr19	15861301	15861400	2.68305	0.00339444	+	Intergenic	L1PA8|LINE|L1	9147	NM_013938	26532	NM_013938	OR10H3	-	olfactory receptor, family 10, subfamily H, member 3	protein-coding
chr19_53540501_53540600	chr19	53540501	53540600	2.68305	0.00339444	+	Intergenic	Intergenic	-7441	NM_001191055	100271846	NM_001191055	ERVV-2	ENVV2|HERV-V2	endogenous retrovirus group V, member 2	protein-coding
chr19_55978001_55978100	chr19	55978001	55978100	2.68305	0.00339444	+	Intergenic	(TG)n|Simple_repeat|Simple_repeat	-5001	NM_001136202	79763	NM_001136201	ISOC2	-	isochorismatase domain containing 2	protein-coding
chr2_40927601_40927700	chr2	40927601	40927700	2.68305	0.00339444	+	Intergenic	L2a|LINE|L2	-188075	NM_001112802	6546	NM_001112800	SLC8A1	NCX1	solute carrier family 8 (sodium/calcium exchanger), member 1	protein-coding
chr2_56860201_56860300	chr2	56860201	56860300	2.68305	0.00339444	+	Intergenic	L1PA4|LINE|L1	448992	NM_001080433	114800	NM_001080433	CCDC85A	-	coiled-coil domain containing 85A	protein-coding
chr2_61163601_61163700	chr2	61163601	61163700	2.68305	0.00339444	+	Intergenic	Intergenic	54898	NM_002908	5966	NM_002908	REL	C-Rel	v-rel reticuloendotheliosis viral oncogene homolog (avian)	protein-coding
chr2_72194201_72194300	chr2	72194201	72194300	2.68305	0.00339444	+	Intergenic	L2|LINE|L2	180713	NM_019885	56603	NM_019885	CYP26B1	CYP26A2|P450RAI-2|P450RAI2|RHFCA	cytochrome P450, family 26, subfamily B, polypeptide 1	protein-coding
chr2_75181601_75181700	chr2	75181601	75181700	2.68305	0.00339444	+	Intergenic	(GAAAA)n|Simple_repeat|Simple_repeat	-4125	NM_019896	56655	NM_019896	POLE4	YHHQ1|p12	polymerase (DNA-directed), epsilon 4, accessory subunit	protein-coding
chr2_99820501_99820600	chr2	99820501	99820600	2.68305	0.00339444	+	Intergenic	(TTCTC)n|Simple_repeat|Simple_repeat	23008	NR_028356	51263	NM_145212	MRPL30	L28MT|L30MT|MRP-L28|MRP-L30|MRPL28|MRPL28M|RPML28	mitochondrial ribosomal protein L30	protein-coding
chr2_118528301_118528400	chr2	118528301	118528400	2.68305	0.00339444	+	Intergenic	MLT2B4|LTR|ERVL	-43905	NM_006773	8886	NM_006773	DDX18	MrDb	DEAD (Asp-Glu-Ala-Asp) box polypeptide 18	protein-coding
chr2_127571801_127571900	chr2	127571801	127571900	2.68305	0.00339444	+	Intergenic	L1MB4|LINE|L1	158339	NM_002101	2995	NM_001256584	GYPC	CD236|CD236R|GE|GPC|GPD|GYPD|PAS-2|PAS-2'	glycophorin C (Gerbich blood group)	protein-coding
chr2_131392801_131392900	chr2	131392801	131392900	2.68305	0.00339444	+	Intergenic	AluSx|SINE|Alu	-35599	NM_001079530	653275	NM_001079530	CFC1B	-	cripto, FRL-1, cryptic family 1B	protein-coding
chr2_154111901_154112000	chr2	154111901	154112000	2.68305	0.00339444	+	Intergenic	L1PA3|LINE|L1	223372	NM_019845	56475	NM_019845	RPRM	REPRIMO	reprimo, TP53 dependent G2 arrest mediator candidate	protein-coding
chr2_176528301_176528400	chr2	176528301	176528400	2.68305	0.00339444	+	Intergenic	L2c|LINE|L2	338668	NM_030650	80856	NM_030650	KIAA1715	LNP|Ul|ulnaless	KIAA1715	protein-coding
chr2_191571701_191571800	chr2	191571701	191571800	2.68305	0.00339444	+	Intergenic	Intergenic	57902	NM_005966	4664	NM_005966	NAB1	-	NGFI-A binding protein 1 (EGR1 binding protein 1)	protein-coding
chr2_204942301_204942400	chr2	204942301	204942400	2.68305	0.00339444	+	Intergenic	L2a|LINE|L2	140879	NM_012092	29851	NM_012092	ICOS	AILIM|CD278|CVID1	inducible T-cell co-stimulator	protein-coding
chr2_209128601_209128700	chr2	209128601	209128700	2.68305	0.00339444	+	Intergenic	L1MA4A|LINE|L1	-2341	NM_152671	200576	NM_001178000	PIKFYVE	CFD|FAB1|PIP5K|PIP5K3	phosphoinositide kinase, FYVE finger containing	protein-coding
chr2_209968201_209968300	chr2	209968201	209968300	2.68305	0.00339444	+	Intergenic	A-rich|Low_complexity|Low_complexity	-320521	NM_001039538	4133	NM_001039538	MAP2	MAP2A|MAP2B|MAP2C	microtubule-associated protein 2	protein-coding
chr20_1991501_1991600	chr20	1991501	1991600	2.68305	0.00339444	+	Intergenic	L2|LINE|L2	-16619	NM_024411	5173	NM_001190892	PDYN	ADCA|PENKB|SCA23	prodynorphin	protein-coding
chr20_10840701_10840800	chr20	10840701	10840800	2.68305	0.00339444	+	Intergenic	L2a|LINE|L2	-186056	NM_000214	182	NM_000214	JAG1	AGS|AHD|AWS|CD339|HJ1|JAGL1	jagged 1	protein-coding
chr20_20808701_20808800	chr20	20808701	20808800	2.68305	0.00339444	+	Intergenic	LTR16B2|LTR|ERVL	-115484	NM_020343	57186	NM_020343	RALGAPA2	AS250|C20orf74|bA287B20.1|dJ1049G11|dJ1049G11.4|p220	Ral GTPase activating protein, alpha subunit 2 (catalytic)	protein-coding
chr20_38831401_38831500	chr20	38831401	38831500	2.68305	0.00339444	+	Intergenic	AluSz|SINE|Alu	486426	NM_005461	9935	NM_005461	MAFB	KRML|MCTO	v-maf musculoaponeurotic fibrosarcoma oncogene homolog B (avian)	protein-coding
chr20_38932601_38932700	chr20	38932601	38932700	2.68305	0.00339444	+	Intergenic	Intergenic	385226	NM_005461	9935	NM_005461	MAFB	KRML|MCTO	v-maf musculoaponeurotic fibrosarcoma oncogene homolog B (avian)	protein-coding
chr20_38932701_38932800	chr20	38932701	38932800	2.68305	0.00339444	+	Intergenic	Intergenic	385126	NM_005461	9935	NM_005461	MAFB	KRML|MCTO	v-maf musculoaponeurotic fibrosarcoma oncogene homolog B (avian)	protein-coding
chr21_10888101_10888200	chr21	10888101	10888200	2.68305	0.00339444	+	Intergenic	Intergenic	102770	NM_199261	7179	NM_199259	TPTE	CT44|PTEN2	transmembrane phosphatase with tensin homology	protein-coding
chr21_11126701_11126800	chr21	11126701	11126800	2.68305	0.00339444	+	Intergenic	L1PREC2|LINE|L1	-27813	NM_001187	574	NM_001187	BAGE	BAGE1|CT2.1	B melanoma antigen	protein-coding
chr21_28270101_28270200	chr21	28270101	28270200	2.68305	0.00339444	+	Intergenic	L1P1|LINE|L1	-52422	NM_006988	9510	NM_006988	ADAMTS1	C3-C5|METH1	ADAM metallopeptidase with thrombospondin type 1 motif, 1	protein-coding
chr21_48008501_48008600	chr21	48008501	48008600	2.68305	0.00339444	+	Intergenic	L1PB1|LINE|L1	16485	NM_006272	6285	NM_006272	S100B	NEF|S100|S100-B|S100beta	S100 calcium binding protein B	protein-coding
chr22_27638501_27638600	chr22	27638501	27638600	2.68305	0.00339444	+	Intergenic	Intergenic	558936	NM_002430	4330	NM_002430	MN1	MGCR|MGCR1|MGCR1-PEN|dJ353E16.2	meningioma (disrupted in balanced translocation) 1	protein-coding
chr22_27718401_27718500	chr22	27718401	27718500	2.68305	0.00339444	+	Intergenic	Intergenic	479036	NM_002430	4330	NM_002430	MN1	MGCR|MGCR1|MGCR1-PEN|dJ353E16.2	meningioma (disrupted in balanced translocation) 1	protein-coding
chr3_1943301_1943400	chr3	1943301	1943400	2.68305	0.00339444	+	Intergenic	Intergenic	-197200	NM_175607	152330	NM_001206955	CNTN4	AXCAM|BIG-2	contactin 4	protein-coding
chr3_3230101_3230200	chr3	3230101	3230200	2.68305	0.00339444	+	Intergenic	Intergenic	-8749	NM_001173482	51185	NM_001173482	CRBN	MRT2|MRT2A	cereblon	protein-coding
chr3_3230201_3230300	chr3	3230201	3230300	2.68305	0.00339444	+	Intergenic	Intergenic	-8849	NM_001173482	51185	NM_001173482	CRBN	MRT2|MRT2A	cereblon	protein-coding
chr3_10654201_10654300	chr3	10654201	10654300	2.68305	0.00339444	+	Intergenic	L2a|LINE|L2	-106982	NM_001683	491	NM_001001331	ATP2B2	PMCA2|PMCA2a|PMCA2i	ATPase, Ca++ transporting, plasma membrane 2	protein-coding
chr3_36603301_36603400	chr3	36603301	36603400	2.68305	0.00339444	+	Intergenic	Intergenic	178002	NM_033403	85443	NM_033403	DCLK3	CLR|DCAMKL3|DCDC3C|DCK3	doublecortin-like kinase 3	protein-coding
chr3_63606101_63606200	chr3	63606101	63606200	2.68305	0.00339444	+	Intergenic	AluSx3|SINE|Alu	-32194	NM_001080537	132203	NM_001080537	SNTN	S100A1L|S100AL|sentan	sentan, cilia apical structure protein	protein-coding
chr3_88261401_88261500	chr3	88261401	88261500	2.68305	0.00339444	+	Intergenic	Intergenic	-62434	NM_001195308	8545	NM_001008390	CGGBP1	CGGBP|p20-CGGBP	CGG triplet repeat binding protein 1	protein-coding
chr3_109075801_109075900	chr3	109075801	109075900	2.68305	0.00339444	+	Intergenic	L2a|LINE|L2	-19431	NM_018189	55211	NM_018189	DPPA4	2410091M23Rik	developmental pluripotency associated 4	protein-coding
chr3_144831501_144831600	chr3	144831501	144831600	2.68305	0.00339444	+	Intergenic	HERVH-int|LTR|ERV1	1047732	NM_000935	5352	NM_000935	PLOD2	LH2|TLH	procollagen-lysine, 2-oxoglutarate 5-dioxygenase 2	protein-coding
chr3_146344901_146345000	chr3	146344901	146345000	2.68305	0.00339444	+	Intergenic	L2|LINE|L2	-20947	NM_001085420	389158	NM_001085420	PLSCR5	-	phospholipid scramblase family, member 5	protein-coding
chr3_148293901_148294000	chr3	148293901	148294000	2.68305	0.00339444	+	Intergenic	HERV9-int|LTR|ERV1	-121708	NM_009585	185	NM_000685	AGTR1	AG2S|AGTR1A|AGTR1B|AT1|AT1AR|AT1B|AT1BR|AT1R|AT2R1|AT2R1A|AT2R1B|HAT1R	angiotensin II receptor, type 1	protein-coding
chr3_148294001_148294100	chr3	148294001	148294100	2.68305	0.00339444	+	Intergenic	HERVIP10FH-int|LTR|ERV1	-121608	NM_009585	185	NM_000685	AGTR1	AG2S|AGTR1A|AGTR1B|AT1|AT1AR|AT1B|AT1BR|AT1R|AT2R1|AT2R1A|AT2R1B|HAT1R	angiotensin II receptor, type 1	protein-coding
chr3_156352401_156352500	chr3	156352401	156352500	2.68305	0.00339444	+	Intergenic	Intergenic	-39755	NM_015508	25976	NM_001184717	TIPARP	ARTD14|PARP7|pART14	TCDD-inducible poly(ADP-ribose) polymerase	protein-coding
chr3_172437201_172437300	chr3	172437201	172437300	2.68305	0.00339444	+	Intergenic	HERVK14-int|LTR|ERVK	-8242	NM_001146277	57552	NM_001146276	NCEH1	AADACL1|NCEH	neutral cholesterol ester hydrolase 1	protein-coding
chr3_189174801_189174900	chr3	189174801	189174900	2.68305	0.00339444	+	Intergenic	Intergenic	-174366	NM_001114978	8626	NM_001114978	TP63	AIS|B(p51A)|B(p51B)|EEC3|KET|LMS|NBP|OFC8|RHS|SHFM4|TP53CP|TP53L|TP73L|p40|p51|p53CP|p63|p73H|p73L	tumor protein p63	protein-coding
chr4_10966601_10966700	chr4	10966601	10966700	2.68305	0.00339444	+	Intergenic	L2b|LINE|L2	-280264	NM_052964	116449	NM_052964	CLNK	MIST	cytokine-dependent hematopoietic cell linker	protein-coding
chr4_10966701_10966800	chr4	10966701	10966800	2.68305	0.00339444	+	Intergenic	L2b|LINE|L2	-280364	NM_052964	116449	NM_052964	CLNK	MIST	cytokine-dependent hematopoietic cell linker	protein-coding
chr4_39381701_39381800	chr4	39381701	39381800	2.68305	0.00339444	+	Intergenic	L1MA2|LINE|L1	-13749	NM_002913	5981	NM_001204747	RFC1	A1|MHCBFB|PO-GA|RECC1|RFC|RFC140	replication factor C (activator 1) 1, 145kDa	protein-coding
chr4_73034101_73034200	chr4	73034101	73034200	2.68305	0.00339444	+	Intergenic	L1PA3|LINE|L1	129301	NM_001144756	10886	NM_001144756	NPFFR2	GPR74|HLWAR77|NPFF2|NPGPR	neuropeptide FF receptor 2	protein-coding
chr4_84987001_84987100	chr4	84987001	84987100	2.68305	0.00339444	+	Intergenic	L2b|LINE|L2	432337	NM_006168	4825	NM_006168	NKX6-1	NKX6.1|NKX6A	NK6 homeobox 1	protein-coding
chr4_99647501_99647600	chr4	99647501	99647600	2.68305	0.00339444	+	Intergenic	L1P1|LINE|L1	-67738	NM_005723	10098	NM_005723	TSPAN5	NET-4|NET4|TM4SF9|TSPAN-5	tetraspanin 5	protein-coding
chr4_132616801_132616900	chr4	132616801	132616900	2.68305	0.00339444	+	Intergenic	L1PREC2|LINE|L1	-1453620	NM_032961	57575	NM_020815	PCDH10	OL-PCDH|PCDH19	protocadherin 10	protein-coding
chr4_146175401_146175500	chr4	146175401	146175500	2.68305	0.00339444	+	Intergenic	HERVH-int|LTR|ERV1	-74618	NM_001102653	54726	NM_001102653	OTUD4	DUBA6|HIN1|HSHIN1	OTU domain containing 4	protein-coding
chr4_177941001_177941100	chr4	177941001	177941100	2.68305	0.00339444	+	Intergenic	L1PA6|LINE|L1	-227155	NM_005429	7424	NM_005429	VEGFC	Flt4-L|VRP	vascular endothelial growth factor C	protein-coding
chr5_38772501_38772600	chr5	38772501	38772600	2.68305	0.00339444	+	Intergenic	Intergenic	-73410	NM_001168355	9180	NM_001168355	OSMR	OSMRB|PLCA1	oncostatin M receptor	protein-coding
chr5_70720201_70720300	chr5	70720201	70720300	2.68305	0.00339444	+	Intergenic	Intergenic	-31192	NM_018429	55814	NM_018429	BDP1	HSA238520|TAF3B1|TFC5|TFIIIB''|TFIIIB150|TFIIIB90|TFNR	B double prime 1, subunit of RNA polymerase III transcription initiation factor IIIB	protein-coding
chr5_81737201_81737300	chr5	81737201	81737300	2.68305	0.00339444	+	Intergenic	L2c|LINE|L2	136084	NM_001017971	92270	NM_001017971	ATP6AP1L	-	ATPase, H+ transporting, lysosomal accessory protein 1-like	protein-coding
chr5_134905001_134905100	chr5	134905001	134905100	2.68305	0.00339444	+	Intergenic	Intergenic	9919	NM_004887	9547	NM_004887	CXCL14	BMAC|BRAK|KEC|KS1|MIP-2g|MIP2G|NJAC|SCYB14	chemokine (C-X-C motif) ligand 14	protein-coding
chr5_147611501_147611600	chr5	147611501	147611600	2.68305	0.00339444	+	Intergenic	L1PA3|LINE|L1	29193	NM_205841	404203	NM_001195290	SPINK6	BUSI2|UNQ844	serine peptidase inhibitor, Kazal type 6	protein-coding
chr5_149868601_149868700	chr5	149868601	149868700	2.68305	0.00339444	+	Intergenic	Intergenic	-19024	NM_001543	3340	NM_001543	NDST1	HSST|NST1	N-deacetylase/N-sulfotransferase (heparan glucosaminyl) 1	protein-coding
chr5_163010001_163010100	chr5	163010001	163010100	2.68305	0.00339444	+	Intergenic	AT_rich|Low_complexity|Low_complexity	77465	NM_013283	27430	NM_013283	MAT2B	MAT-II|MATIIbeta|Nbla02999|SDR23E1|TGR	methionine adenosyltransferase II, beta	protein-coding
chr6_14101101_14101200	chr6	14101101	14101200	2.68305	0.00339444	+	Intergenic	L2|LINE|L2	-16337	NM_001251901	9308	NM_001040280	CD83	BL11|HB15	CD83 molecule	protein-coding
chr6_17321301_17321400	chr6	17321301	17321400	2.68305	0.00339444	+	Intergenic	Intergenic	38418	NM_153020	221662	NM_001143941	RBM24	RNPC6|dJ259A10.1	RNA binding motif protein 24	protein-coding
chr6_79179801_79179900	chr6	79179801	79179900	2.68305	0.00339444	+	Intergenic	L1PA4|LINE|L1	-397339	NM_001010844	134728	NM_001010844	IRAK1BP1	AIP70|SIMPL	interleukin-1 receptor-associated kinase 1 binding protein 1	protein-coding
chr6_108600301_108600400	chr6	108600301	108600400	2.68305	0.00339444	+	Intergenic	Intergenic	-15748	NM_145315	246269	NM_145315	LACE1	AFG1	lactation elevated 1	protein-coding
chr6_156310701_156310800	chr6	156310701	156310800	2.68305	0.00339444	+	Intergenic	L2a|LINE|L2	-533713	NM_015718	50508	NM_015718	NOX3	GP91-3|MOX-2	NADPH oxidase 3	protein-coding
chr7_4546101_4546200	chr7	4546101	4546200	2.68305	0.00339444	+	Intergenic	T-rich|Low_complexity|Low_complexity	-175780	NM_001037165	221937	NM_001037165	FOXK1	FOXK1L	forkhead box K1	protein-coding
chr7_19076901_19077000	chr7	19076901	19077000	2.68305	0.00339444	+	Intergenic	L1PA6|LINE|L1	80345	NM_000474	7291	NM_000474	TWIST1	ACS3|BPES2|BPES3|CRS1|SCS|TWIST|bHLHa38	twist homolog 1 (Drosophila)	protein-coding
chr7_19077001_19077100	chr7	19077001	19077100	2.68305	0.00339444	+	Intergenic	L1PA6|LINE|L1	80245	NM_000474	7291	NM_000474	TWIST1	ACS3|BPES2|BPES3|CRS1|SCS|TWIST|bHLHa38	twist homolog 1 (Drosophila)	protein-coding
chr7_42901501_42901600	chr7	42901501	42901600	2.68305	0.00339444	+	Intergenic	L1PA7|LINE|L1	50139	NM_001099858	79020	NM_001099858	C7orf25	-	chromosome 7 open reading frame 25	protein-coding
chr7_47684701_47684800	chr7	47684701	47684800	2.68305	0.00339444	+	Intergenic	L1M4c|LINE|L1	-10092	NM_001123065	401335	NM_001123065	C7orf65	-	chromosome 7 open reading frame 65	protein-coding
chr7_47684901_47685000	chr7	47684901	47685000	2.68305	0.00339444	+	Intergenic	L1M4c|LINE|L1	-9892	NM_001123065	401335	NM_001123065	C7orf65	-	chromosome 7 open reading frame 65	protein-coding
chr7_52666001_52666100	chr7	52666001	52666100	2.68305	0.00339444	+	Intergenic	LOR1b|LTR|ERV1	-437299	NM_182595	285877	NM_182595	POM121L12	-	POM121 transmembrane nucleoporin-like 12	protein-coding
chr7_72710901_72711000	chr7	72710901	72711000	2.68305	0.00339444	+	Intergenic	Intergenic	11914	NM_018044	55695	NM_001168347	NSUN5	NOL1|NOL1R|NSUN5A|WBSCR20|WBSCR20A|p120	NOP2/Sun domain family, member 5	protein-coding
chr7_92072101_92072200	chr7	92072101	92072200	2.68305	0.00339444	+	Intergenic	MER11A|LTR|ERVK	-4612	NM_021167	57798	NM_021167	GATAD1	CMD2B|ODAG|RG083M05.2	GATA zinc finger domain containing 1	protein-coding
chr7_92708601_92708700	chr7	92708601	92708700	2.68305	0.00339444	+	Intergenic	L1PA10|LINE|L1	38686	NM_001193307	54809	NM_001193307	SAMD9	C7orf5|DRIF1|NFTC|OEF1|OEF2	sterile alpha motif domain containing 9	protein-coding
chr7_106485801_106485900	chr7	106485801	106485900	2.68305	0.00339444	+	Intergenic	Intergenic	-20074	NM_002649	5294	NM_002649	PIK3CG	PI3CG|PI3K|PI3Kgamma|PIK3	phosphatidylinositol-4,5-bisphosphate 3-kinase, catalytic subunit gamma	protein-coding
chr7_107529301_107529400	chr7	107529301	107529400	2.68305	0.00339444	+	Intergenic	LTR12C|LTR|ERV1	-2236	NM_000108	1738	NM_000108	DLD	DLDH|E3|GCSL|LAD|PHE3	dihydrolipoamide dehydrogenase	protein-coding
chr7_116209901_116210000	chr7	116209901	116210000	2.68305	0.00339444	+	Intergenic	L2c|LINE|L2	43538	NM_001172897	857	NM_001172895	CAV1	BSCL3|CGL3|MSTP085|VIP21	caveolin 1, caveolae protein, 22kDa	protein-coding
chr7_144049701_144049800	chr7	144049701	144049800	2.68305	0.00339444	+	Intergenic	Intergenic	-2739	NM_005435	7984	NM_005435	ARHGEF5	GEF5|P60|TIM|TIM1	Rho guanine nucleotide exchange factor (GEF) 5	protein-coding
chr8_325101_325200	chr8	325101	325200	2.68305	0.00339444	+	Intergenic	Intergenic	-31658	NM_012173	26260	NM_012173	FBXO25	FBX25	F-box protein 25	protein-coding
chr8_2377701_2377800	chr8	2377701	2377800	2.68305	0.00339444	+	Intergenic	Intergenic	384592	NM_003970	9172	NM_003970	MYOM2	TTNAP	myomesin (M-protein) 2, 165kDa	protein-coding
chr8_7350501_7350600	chr8	7350501	7350600	2.68305	0.00339444	+	Intergenic	L1M4|LINE|L1	-2818	NM_001040705	503614	NM_001040705	DEFB107B	HsT21816	defensin, beta 107B	protein-coding
chr8_19827901_19828000	chr8	19827901	19828000	2.68305	0.00339444	+	Intergenic	L2|LINE|L2	31368	NM_000237	4023	NM_000237	LPL	HDLCQ11|LIPD	lipoprotein lipase	protein-coding
chr8_26957001_26957100	chr8	26957001	26957100	2.68305	0.00339444	+	Intergenic	L2a|LINE|L2	158853	NM_030795	81551	NM_030795	STMN4	RB3	stathmin-like 4	protein-coding
chr8_52999601_52999700	chr8	52999601	52999700	2.68305	0.00339444	+	Intergenic	Intergenic	-187915	NM_052937	115294	NM_052937	PCMTD1	-	protein-L-isoaspartate (D-aspartate) O-methyltransferase domain containing 1	protein-coding
chr8_52999701_52999800	chr8	52999701	52999800	2.68305	0.00339444	+	Intergenic	Intergenic	-188015	NM_052937	115294	NM_052937	PCMTD1	-	protein-L-isoaspartate (D-aspartate) O-methyltransferase domain containing 1	protein-coding
chr8_72330901_72331000	chr8	72330901	72331000	2.68305	0.00339444	+	Intergenic	L2a|LINE|L2	-56483	NM_000503	2138	NM_000503	EYA1	BOP|BOR|BOS1	eyes absent homolog 1 (Drosophila)	protein-coding
chr8_74804001_74804100	chr8	74804001	74804100	2.68305	0.00339444	+	Intergenic	L2c|LINE|L2	-12905	NM_018299	55284	NM_001001481	UBE2W	UBC-16|UBC16	ubiquitin-conjugating enzyme E2W (putative)	protein-coding
chr8_93428401_93428500	chr8	93428401	93428500	2.68305	0.00339444	+	Intergenic	Intergenic	-312996	NM_001198633	862	NM_001198625	RUNX1T1	AML1T1|CBFA2T1|CDR|ETO|MTG8|ZMYND2	runt-related transcription factor 1; translocated to, 1 (cyclin D-related)	protein-coding
chr8_101508101_101508200	chr8	101508101	101508200	2.68305	0.00339444	+	Intergenic	LTR7|LTR|ERV1	63789	NM_001270378	157567	NM_001270377	ANKRD46	ANK-S|GENX-115279	ankyrin repeat domain 46	protein-coding
chr8_103562301_103562400	chr8	103562301	103562400	2.68305	0.00339444	+	Intergenic	L2b|LINE|L2	-1498	NM_024410	4956	NM_024410	ODF1	CT133|HSPB10|ODF|ODF2|ODF27|ODFP|ODFPG|ODFPGA|ODFPGB|RT7|SODF	outer dense fiber of sperm tails 1	protein-coding
chr8_105984301_105984400	chr8	105984301	105984400	2.68305	0.00339444	+	Intergenic	Intergenic	-346797	NM_012082	23414	NM_012082	ZFPM2	DIH3|FOG2|ZNF89B|hFOG-2	zinc finger protein, multitype 2	protein-coding
chr8_116904201_116904300	chr8	116904201	116904300	2.68305	0.00339444	+	Intergenic	(CA)n|Simple_repeat|Simple_repeat	-223022	NM_014112	7227	NM_014112	TRPS1	GC79|LGCR	trichorhinophalangeal syndrome I	protein-coding
chr8_119849201_119849300	chr8	119849201	119849300	2.68305	0.00339444	+	Intergenic	Intergenic	115133	NM_002546	4982	NM_002546	TNFRSF11B	OCIF|OPG|TR1	tumor necrosis factor receptor superfamily, member 11b	protein-coding
chr8_119849301_119849400	chr8	119849301	119849400	2.68305	0.00339444	+	Intergenic	Intergenic	115033	NM_002546	4982	NM_002546	TNFRSF11B	OCIF|OPG|TR1	tumor necrosis factor receptor superfamily, member 11b	protein-coding
chr8_123106601_123106700	chr8	123106601	123106700	2.68305	0.00339444	+	Intergenic	Intergenic	-453020	NM_005328	3037	NM_005328	HAS2	-	hyaluronan synthase 2	protein-coding
chr8_137733501_137733600	chr8	137733501	137733600	2.68305	0.00339444	+	Intergenic	L2a|LINE|L2	1263834	NM_006558	10656	NM_006558	KHDRBS3	Etle|SALP|SLM-2|SLM2|T-STAR|TSTAR|etoile	KH domain containing, RNA binding, signal transduction associated 3	protein-coding
chr8_138303501_138303600	chr8	138303501	138303600	2.68305	0.00339444	+	Intergenic	L2a|LINE|L2	1205515	NM_015912	51059	NM_015912	FAM135B	C8ORFK32	family with sequence similarity 135, member B	protein-coding
chr9_34545201_34545300	chr9	34545201	34545300	2.68305	0.00339444	+	Intergenic	HAL1b|LINE|L1	-22213	NM_198573	375704	NM_198573	ENHO	C9orf165|UNQ470	energy homeostasis associated	protein-coding
chr9_74254801_74254900	chr9	74254801	74254900	2.68305	0.00339444	+	Intergenic	AluJb|SINE|Alu	128950	NM_013390	23670	NM_001135820	TMEM2	-	transmembrane protein 2	protein-coding
chr9_83930201_83930300	chr9	83930201	83930300	2.68305	0.00339444	+	Intergenic	L2a|LINE|L2	373346	NM_005077	7088	NM_005077	TLE1	ESG|ESG1|GRG1	transducin-like enhancer of split 1 (E(sp1) homolog, Drosophila)	protein-coding
chr9_128827901_128828000	chr9	128827901	128828000	2.68305	0.00339444	+	Intergenic	Intergenic	-261173	NM_001011703	89853	NM_001011703	FAM125B	C9orf28|MVB12B	family with sequence similarity 125, member B	protein-coding
chrX_150073901_150074000	chrX	150073901	150074000	2.68305	0.00339444	+	Intergenic	Intergenic	-6661	NM_134446	83692	NM_001184808	CD99L2	CD99B|MIC2L1	CD99 molecule-like 2	protein-coding
chr1_142934801_142934900	chr1	142934801	142934900	2.68305	0.00339444	+	Intergenic	Intergenic	-221245	NR_046228	100874392	NR_046228	ANKRD20A12P	-	ankyrin repeat domain 20 family, member A12, pseudogene	pseudo
chr1_143450201_143450300	chr1	143450201	143450300	2.68305	0.00339444	+	Intergenic	Intergenic	-236880	NR_033189	100130000	NR_033189	LOC100130000	-	phosphodiesterase 4D interacting protein pseudogene	pseudo
chr11_50286101_50286200	chr11	50286101	50286200	2.68305	0.00339444	+	Intergenic	L1PA4|LINE|L1	-28517	NR_003034	441601	NR_003034	LOC441601	-	septin 7 pseudogene	pseudo
chr11_50286201_50286300	chr11	50286201	50286300	2.68305	0.00339444	+	Intergenic	L1PA4|LINE|L1	-28617	NR_003034	441601	NR_003034	LOC441601	-	septin 7 pseudogene	pseudo
chr17_15767901_15768000	chr17	15767901	15768000	2.68305	0.00339444	+	Intergenic	LTR35|LTR|ERV1	77786	NR_002211	4213	NR_002211	MEIS3P1	MEIS3|MEIS4|MRG2	Meis homeobox 3 pseudogene 1	pseudo
chr19_24427401_24427500	chr19	24427401	24427500	2.68305	0.00339444	+	Intergenic	HERVK11-int|LTR|ERVK	-81201	NR_003603	100101266	NR_003603	HAVCR1P1	-	hepatitis A virus cellular receptor 1 pseudogene 1	pseudo
chr2_34066901_34067000	chr2	34066901	34067000	2.68305	0.00339444	+	Intergenic	L2a|LINE|L2	-113666	NR_003143	151325	NM_207329	MYADML	-	myeloid-associated differentiation marker-like (pseudogene)	pseudo
chr2_91821201_91821300	chr2	91821201	91821300	2.68305	0.00339444	+	Intergenic	MER39|LTR|ERV1	26725	NR_027238	654342	NR_027238	LOC654342	-	lymphocyte-specific protein 1 pseudogene	pseudo
chr2_91925901_91926000	chr2	91925901	91926000	2.68305	0.00339444	+	Intergenic	AluSx|SINE|Alu	-37418	NR_003503	645367	NR_003503	GGT8P	GGT1P1	gamma-glutamyltransferase 8 pseudogene	pseudo
chr2_91931301_91931400	chr2	91931301	91931400	2.68305	0.00339444	+	Intergenic	Intergenic	-32018	NR_003503	645367	NR_003503	GGT8P	GGT1P1	gamma-glutamyltransferase 8 pseudogene	pseudo
chr2_91973401_91973500	chr2	91973401	91973500	2.68305	0.00339444	+	Intergenic	L1MEg|LINE|L1	10082	NR_003503	645367	NR_003503	GGT8P	GGT1P1	gamma-glutamyltransferase 8 pseudogene	pseudo
chr20_29605101_29605200	chr20	29605101	29605200	2.68305	0.00339444	+	Intergenic	Tigger13a|DNA|TcMar-Tigger	-6729	NR_003579	284802	NR_003579	FRG1B	C20orf80|bA348I14.2	FSHD region gene 1 family, member B	pseudo
chr21_10196701_10196800	chr21	10196701	10196800	2.68305	0.00339444	+	Intergenic	Tigger1|DNA|TcMar-Tigger	-228157	NR_038328	100132288	NM_001033515	TEKT4P2	MAFIPL|TEKT4P	tektin 4 pseudogene 2	pseudo
chr3_21014501_21014600	chr3	21014501	21014600	2.68305	0.00339444	+	Intergenic	LTR7|LTR|ERV1	-432668	NR_002311	391518	NR_002311	VENTXP7	HPX42|VENTX1	VENT homeobox pseudogene 7	pseudo
chr5_177323801_177323900	chr5	177323801	177323900	2.68305	0.00339444	+	Intergenic	Intergenic	21588	NR_003615	728554	NR_003615	LOC728554	-	THO complex 3 pseudogene	pseudo
chr6_29723901_29724000	chr6	29723901	29724000	2.68305	0.00339444	+	Intergenic	Intergenic	-5025	NR_001590	340198	NR_001590	IFITM4P	dJ377H14.5	interferon induced transmembrane protein 4 pseudogene	pseudo
chr7_57316201_57316300	chr7	57316201	57316300	2.68305	0.00339444	+	Intergenic	L2a|LINE|L2	-68387	NR_030766	642006	NR_030766	GUSBP10	-	glucuronidase, beta pseudogene 10	pseudo
chr7_61819701_61819800	chr7	61819701	61819800	2.68305	0.00339444	+	Intergenic	L1M5|LINE|L1	944684	NR_003952	643955	NR_003952	LOC643955	-	zinc finger protein 479 pseudogene	pseudo
chr7_141920001_141920100	chr7	141920001	141920100	2.68305	0.00339444	+	Intergenic	(CTA)n|Simple_repeat|Simple_repeat	26836	NR_024346	100289017	NR_024346	MOXD2P	MOXD2	monooxygenase, DBH-like 2, pseudogene	pseudo
chr7_142788101_142788200	chr7	142788101	142788200	2.68305	0.00339444	+	Intergenic	L1PA4|LINE|L1	-27268	NR_002140	89883	NR_002140	OR6W1P	OR6W1|sdolf	olfactory receptor, family 6, subfamily W, member 1 pseudogene	pseudo
chr9_68496901_68497000	chr9	68496901	68497000	2.68305	0.00339444	+	Intergenic	Intergenic	-42575	NR_033907	642236	NR_033907	LOC642236	-	FSHD region gene 1 pseudogene	pseudo
chr9_68703601_68703700	chr9	68703601	68703700	2.68305	0.00339444	+	Intergenic	Intergenic	-22891	NR_034006	100132352	NR_034006	LOC100132352	-	FSHD region gene 1 pseudogene	pseudo
chr16_33607501_33607600	chr16	33607501	33607600	2.68305	0.00339444	+	Intergenic	MER65A|LTR|ERV1	-44307	NR_046943	100873777	NR_046943	RNU6-76	-	RNA, U6 small nuclear 76	snRNA
chr19_50617201_50617300	chr19	50617201	50617300	2.68305	0.00339444	+	Intergenic	L1MA8|LINE|L1	-1505	NR_024214	100169951	NR_024214	SNAR-A3	-	small ILF3/NF90-associated RNA A3	snRNA
chr1_178500001_178500100	chr1	178500001	178500100	2.70522	0.00106861	+	Intergenic	L2a|LINE|L2	-11881	NR_033186	400798	NM_207467	C1orf220	-	chromosome 1 open reading frame 220	miscRNA
chr12_17875301_17875400	chr12	17875301	17875400	2.70522	0.00106861	+	Intergenic	HERVH-int|LTR|ERV1	49117	NR_039770	100616279	NR_039770	MIR3974	-	microRNA 3974	miscRNA
chr11_130491001_130491100	chr11	130491001	130491100	2.70522	0.00106861	+	Intergenic	AluY|SINE|Alu	172181	NM_139055	170689	NM_139055	ADAMTS15	-	ADAM metallopeptidase with thrombospondin type 1 motif, 15	protein-coding
chr8_19827701_19827800	chr8	19827701	19827800	2.70522	0.00106861	+	Intergenic	L2|LINE|L2	31168	NM_000237	4023	NM_000237	LPL	HDLCQ11|LIPD	lipoprotein lipase	protein-coding
chr1_178500101_178500200	chr1	178500101	178500200	2.7698	0.00200946	+	Intergenic	L2a|LINE|L2	-11781	NR_033186	400798	NM_207467	C1orf220	-	chromosome 1 open reading frame 220	miscRNA
chr10_31575101_31575200	chr10	31575101	31575200	2.7698	0.00200946	+	Intergenic	L1PA3|LINE|L1	32874	NR_024284	220930	NR_024284	ZEB1-AS1	-	ZEB1 antisense RNA 1	miscRNA
chr10_31575201_31575300	chr10	31575201	31575300	2.7698	0.00200946	+	Intergenic	L1PA3|LINE|L1	32774	NR_024284	220930	NR_024284	ZEB1-AS1	-	ZEB1 antisense RNA 1	miscRNA
chr10_31575301_31575400	chr10	31575301	31575400	2.7698	0.00200946	+	Intergenic	L1PA3|LINE|L1	32674	NR_024284	220930	NR_024284	ZEB1-AS1	-	ZEB1 antisense RNA 1	miscRNA
chr12_128030301_128030400	chr12	128030301	128030400	2.7698	0.00200946	+	Intergenic	(TA)n|Simple_repeat|Simple_repeat	-335812	NR_033987	400087	NR_033987	FLJ37505	-	uncharacterized LOC400087	miscRNA
chr13_89530601_89530700	chr13	89530601	89530700	2.7698	0.00200946	+	Intergenic	MLT1D|LTR|ERVL-MaLR	337566	NR_047021	100874168	NR_047021	LINC00433	-	long intergenic non-protein coding RNA 433	miscRNA
chr14_28388401_28388500	chr14	28388401	28388500	2.7698	0.00200946	+	Intergenic	LTR7C|LTR|ERV1	306656	NR_039992	100505967	NR_039992	LINC00645	-	long intergenic non-protein coding RNA 645	miscRNA
chr14_48371601_48371700	chr14	48371601	48371700	2.7698	0.00200946	+	Intergenic	L1PA2|LINE|L1	-107433	NR_039996	100506433	NR_039996	LINC00648	-	long intergenic non-protein coding RNA 648	miscRNA
chr15_69914201_69914300	chr15	69914201	69914300	2.7698	0.00200946	+	Intergenic	L1PA4|LINE|L1	60191	NR_026979	145837	NR_026979	LOC145837	-	uncharacterized LOC145837	miscRNA
chr17_39713801_39713900	chr17	39713801	39713900	2.7698	0.00200946	+	Intergenic	L2a|LINE|L2	-3103	NR_038442	147093	NR_038442	LOC147093	-	uncharacterized LOC147093	miscRNA
chr18_53897701_53897800	chr18	53897701	53897800	2.7698	0.00200946	+	Intergenic	L2a|LINE|L2	-92983	NR_040025	100505474	NR_040025	LOC100505474	-	uncharacterized LOC100505474	miscRNA
chr2_16209201_16209300	chr2	16209201	16209300	2.7698	0.00200946	+	Intergenic	L2b|LINE|L2	-127405	NR_026766	10408	NM_006316	MYCNOS	MYCN-AS1|NCYM|NYCM	MYCN opposite strand/antisense RNA	miscRNA
chr2_87642001_87642100	chr2	87642001	87642100	2.7698	0.00200946	+	Intergenic	(CAGC)n|Simple_repeat|Simple_repeat	-112924	NR_024204	112597	NM_052871	LINC00152	C2orf59|NCRNA00152	long intergenic non-protein coding RNA 152	miscRNA
chr2_90292801_90292900	chr2	90292801	90292900	2.7698	0.00200946	+	Intergenic	C-rich|Low_complexity|Low_complexity	1180966	NR_039635	100616399	NR_039635	MIR4436A	-	microRNA 4436a	miscRNA
chr2_105293901_105294000	chr2	105293901	105294000	2.7698	0.00200946	+	Intergenic	Intergenic	80227	NR_038231	284998	NR_038231	LOC284998	-	uncharacterized LOC284998	miscRNA
chr20_23124301_23124400	chr20	23124301	23124400	2.7698	0.00200946	+	Intergenic	Intergenic	-11077	NR_034149	200261	NM_182535	LINC00656	-	long intergenic non-protein coding RNA 656	miscRNA
chr3_15951701_15951800	chr3	15951701	15951800	2.7698	0.00200946	+	Intergenic	L1PA4|LINE|L1	36472	NR_030289	693148	NR_030289	MIR563	MIRN563|hsa-mir-563	microRNA 563	miscRNA
chr3_149759301_149759400	chr3	149759301	149759400	2.7698	0.00200946	+	Intergenic	L1MEc|LINE|L1	70284	NR_036538	646903	NR_036538	LOC646903	-	uncharacterized LOC646903	miscRNA
chr4_13960401_13960500	chr4	13960401	13960500	2.7698	0.00200946	+	Intergenic	L1MA9|LINE|L1	-153142	NR_033931	152742	NR_033931	LOC152742	-	uncharacterized LOC152742	miscRNA
chr5_17592601_17592700	chr5	17592601	17592700	2.7698	0.00200946	+	Intergenic	Charlie2a|DNA|hAT-Charlie	-205231	NR_033975	401177	NR_033975	LOC401177	-	uncharacterized LOC401177	miscRNA
chr7_63189401_63189500	chr7	63189401	63189500	2.7698	0.00200946	+	Intergenic	Intergenic	107982	NR_036270	100422848	NR_036270	MIR4283-2	-	microRNA 4283-2	miscRNA
chr8_129328401_129328500	chr8	129328401	129328500	2.7698	0.00200946	+	Intergenic	L2c|LINE|L2	166088	NR_031613	100302281	NR_031613	MIR1208	MIRN1208|hsa-mir-1208	microRNA 1208	miscRNA
chr9_46122801_46122900	chr9	46122801	46122900	2.7698	0.00200946	+	Intergenic	AT_rich|Low_complexity|Low_complexity	395821	NR_024060	548321	NM_001024942	FAM27A	FAM27A1|bA7G23.5	family with sequence similarity 27, member A	miscRNA
chr9_72418401_72418500	chr9	72418401	72418500	2.7698	0.00200946	+	Intergenic	L2a|LINE|L2	17205	NR_038833	494558	NR_038833	LOC494558	-	uncharacterized LOC494558	miscRNA
chrX_6959101_6959200	chrX	6959101	6959200	2.7698	0.00200946	+	Intergenic	Intergenic	-106751	NR_039924	100616467	NR_039924	MIR4767	-	microRNA 4767	miscRNA
chr1_9546901_9547000	chr1	9546901	9547000	2.7698	0.00200946	+	Intergenic	Intergenic	-52578	NM_032315	84275	NM_032315	SLC25A33	BMSC-MCP|PNC1	solute carrier family 25 (pyrimidine nucleotide carrier), member 33	protein-coding
chr1_119214001_119214100	chr1	119214001	119214100	2.7698	0.00200946	+	Intergenic	L2a|LINE|L2	318129	NM_152380	6913	NM_152380	TBX15	TBX14	T-box 15	protein-coding
chr1_145174701_145174800	chr1	145174701	145174800	2.7698	0.00200946	+	Intergenic	AluY|SINE|Alu	-34361	NM_203458	388677	NM_203458	NOTCH2NL	N2N	notch 2 N-terminal like	protein-coding
chr1_162000101_162000200	chr1	162000101	162000200	2.7698	0.00200946	+	Intergenic	L2|LINE|L2	-6506	NM_015441	25903	NM_015441	OLFML2B	RP11-227F8.1	olfactomedin-like 2B	protein-coding
chr1_169652901_169653000	chr1	169652901	169653000	2.7698	0.00200946	+	Intergenic	HERVH-int|LTR|ERV1	25047	NR_029467	6402	NM_000655	SELL	CD62L|LAM1|LECAM1|LEU8|LNHR|LSEL|LYAM1|PLNHR|TQ1	selectin L	protein-coding
chr1_181364201_181364300	chr1	181364201	181364300	2.7698	0.00200946	+	Intergenic	L2a|LINE|L2	-88436	NM_001205293	777	NM_000721	CACNA1E	BII|CACH6|CACNL1A6|Cav2.3	calcium channel, voltage-dependent, R type, alpha 1E subunit	protein-coding
chr1_181364301_181364400	chr1	181364301	181364400	2.7698	0.00200946	+	Intergenic	L2a|LINE|L2	-88336	NM_001205293	777	NM_000721	CACNA1E	BII|CACH6|CACNL1A6|Cav2.3	calcium channel, voltage-dependent, R type, alpha 1E subunit	protein-coding
chr1_181894001_181894100	chr1	181894001	181894100	2.7698	0.00200946	+	Intergenic	Intergenic	136797	NM_001009992	127665	NM_001009992	ZNF648	-	zinc finger protein 648	protein-coding
chr1_181894101_181894200	chr1	181894101	181894200	2.7698	0.00200946	+	Intergenic	Intergenic	136697	NM_001009992	127665	NM_001009992	ZNF648	-	zinc finger protein 648	protein-coding
chr1_196904601_196904700	chr1	196904601	196904700	2.7698	0.00200946	+	Intergenic	L2|LINE|L2	-8284	NM_005666	3080	NM_005666	CFHR2	CFHL2|FHR2|HFL3	complement factor H-related 2	protein-coding
chr1_209032001_209032100	chr1	209032001	209032100	2.7698	0.00200946	+	Intergenic	L2a|LINE|L2	-570118	NM_001104548	642587	NM_001104548	MIR205HG	LINC00510	MIR205 host gene (non-protein coding)	protein-coding
chr1_223333001_223333100	chr1	223333001	223333100	2.7698	0.00200946	+	Intergenic	Intergenic	-16426	NM_003268	7100	NM_003268	TLR5	SLEB1|TIL3	toll-like receptor 5	protein-coding
chr1_223333101_223333200	chr1	223333101	223333200	2.7698	0.00200946	+	Intergenic	L2c|LINE|L2	-16526	NM_003268	7100	NM_003268	TLR5	SLEB1|TIL3	toll-like receptor 5	protein-coding
chr1_228772201_228772300	chr1	228772201	228772300	2.7698	0.00200946	+	Intergenic	CpG	-8144	NR_037962	58480	NM_021205	RHOU	ARHU|CDC42L1|DJ646B12.2|WRCH1|fJ646B12.2|hG28K	ras homolog family member U	protein-coding
chr10_30253601_30253700	chr10	30253601	30253700	2.7698	0.00200946	+	Intergenic	L2b|LINE|L2	94838	NM_020848	57608	NM_020848	KIAA1462	JCAD	KIAA1462	protein-coding
chr10_44819101_44819200	chr10	44819101	44819200	2.7698	0.00200946	+	Intergenic	Intergenic	30952	NM_001258000	100130539	NM_001258000	LOC100130539	-	uncharacterized LOC100130539	protein-coding
chr10_60789901_60790000	chr10	60789901	60790000	2.7698	0.00200946	+	Intergenic	L2c|LINE|L2	-146398	NM_032439	84457	NM_001143774	PHYHIPL	-	phytanoyl-CoA 2-hydroxylase interacting protein-like	protein-coding
chr10_65541901_65542000	chr10	65541901	65542000	2.7698	0.00200946	+	Intergenic	Intergenic	260827	NM_001001330	221035	NM_001001330	REEP3	C10orf74	receptor accessory protein 3	protein-coding
chr10_131022701_131022800	chr10	131022701	131022800	2.7698	0.00200946	+	Intergenic	Intergenic	-242704	NM_002412	4255	NM_002412	MGMT	-	O-6-methylguanine-DNA methyltransferase	protein-coding
chr11_12296801_12296900	chr11	12296801	12296900	2.7698	0.00200946	+	Intergenic	L2a|LINE|L2	-11597	NM_032867	84953	NM_032867	MICALCL	Ebitein1	MICAL C-terminal like	protein-coding
chr11_48829601_48829700	chr11	48829601	48829700	2.7698	0.00200946	+	Intergenic	ALR/Alpha|Satellite|centr	173597	NM_001206625	120824	NM_001206625	TRIM51GP	-	tripartite motif-containing 51G, pseudogene	protein-coding
chr11_109316801_109316900	chr11	109316801	109316900	2.7698	0.00200946	+	Intergenic	Intergenic	24004	NM_207645	399947	NM_207645	C11orf87	LOH11CR1A	chromosome 11 open reading frame 87	protein-coding
chr11_128798601_128798700	chr11	128798601	128798700	2.7698	0.00200946	+	Intergenic	Intergenic	9079	NM_001195194	63970	NM_001195194	TP53AIP1	P53AIP1	tumor protein p53 regulated apoptosis inducing protein 1	protein-coding
chr12_13412601_13412700	chr12	13412601	13412700	2.7698	0.00200946	+	Intergenic	LTR7|LTR|ERV1	63048	NM_001423	2012	NM_001423	EMP1	CL-20|EMP-1|TMP	epithelial membrane protein 1	protein-coding
chr12_27321901_27322000	chr12	27321901	27322000	2.7698	0.00200946	+	Intergenic	L1PA7|LINE|L1	-75128	NM_015000	23012	NM_015000	STK38L	NDR2	serine/threonine kinase 38 like	protein-coding
chr12_29293301_29293400	chr12	29293301	29293400	2.7698	0.00200946	+	Intergenic	LTR7|LTR|ERV1	-83248	NM_018099	55711	NM_018099	FAR2	MLSTD1|SDR10E2	fatty acyl CoA reductase 2	protein-coding
chr12_43699201_43699300	chr12	43699201	43699300	2.7698	0.00200946	+	Intergenic	Intergenic	246474	NM_025003	80070	NM_025003	ADAMTS20	ADAM-TS20|ADAMTS-20|GON-1	ADAM metallopeptidase with thrombospondin type 1 motif, 20	protein-coding
chr12_79133401_79133500	chr12	79133401	79133500	2.7698	0.00200946	+	Intergenic	L2a|LINE|L2	-124323	NM_001135805	6857	NM_001135805	SYT1	P65|SVP65|SYT	synaptotagmin I	protein-coding
chr12_80782501_80782600	chr12	80782501	80782600	2.7698	0.00200946	+	Intergenic	L1PA5|LINE|L1	-55576	NM_001145026	374462	NM_001145026	PTPRQ	DFNB84|PTPGMC1|R-PTP-Q	protein tyrosine phosphatase, receptor type, Q	protein-coding
chr13_31436201_31436300	chr13	31436201	31436300	2.7698	0.00200946	+	Intergenic	L1MA2|LINE|L1	-44062	NM_032849	84935	NM_032849	MEDAG	AWMS3|C13orf33|MEDA-4|MEDA4|hAWMS3	mesenteric estrogen-dependent adipogenesis	protein-coding
chr13_47830001_47830100	chr13	47830001	47830100	2.7698	0.00200946	+	Intergenic	Intergenic	-358839	NM_000621	3356	NM_000621	HTR2A	5-HT2A|HTR2	5-hydroxytryptamine (serotonin) receptor 2A, G protein-coupled	protein-coding
chr13_53891401_53891500	chr13	53891401	53891500	2.7698	0.00200946	+	Intergenic	L2c|LINE|L2	288574	NM_006418	10562	NM_006418	OLFM4	GC1|GW112|OLM4|OlfD|UNQ362|bA209J19.1|hGC-1|hOLfD	olfactomedin 4	protein-coding
chr13_72657901_72658000	chr13	72657901	72658000	2.7698	0.00200946	+	Intergenic	L1PA5|LINE|L1	-216620	NM_004392	1602	NM_004392	DACH1	DACH	dachshund homolog 1 (Drosophila)	protein-coding
chr14_24673801_24673900	chr14	24673801	24673900	2.7698	0.00200946	+	Intergenic	L2c|LINE|L2	-1076	NM_174944	283629	NM_001184739	TSSK4	C14orf20|STK22E|TSK-4|TSK4|TSSK5	testis-specific serine kinase 4	protein-coding
chr14_54623501_54623600	chr14	54623501	54623600	2.7698	0.00200946	+	Intergenic	Intergenic	-199996	NM_001202	652	NM_001202	BMP4	BMP2B|BMP2B1|MCOPS6|OFC11|ZYME	bone morphogenetic protein 4	protein-coding
chr15_49373001_49373100	chr15	49373001	49373100	2.7698	0.00200946	+	Intergenic	MIR|SINE|MIR	-34290	NM_001193489	9728	NM_001193489	SECISBP2L	SLAN	SECIS binding protein 2-like	protein-coding
chr16_24844501_24844600	chr16	24844501	24844600	2.7698	0.00200946	+	Intergenic	L2a|LINE|L2	-12634	NM_001258413	115584	NM_001258411	SLC5A11	KST1|RKST1|SGLT6|SMIT2	solute carrier family 5 (sodium/glucose cotransporter), member 11	protein-coding
chr16_33127801_33127900	chr16	33127801	33127900	2.7698	0.00200946	+	Intergenic	Intergenic	-77735	NM_016212	24150	NM_015369	TP53TG3	P53TG3|TP53TG3A	TP53 target 3	protein-coding
chr16_48901801_48901900	chr16	48901801	48901900	2.7698	0.00200946	+	Intergenic	L2a|LINE|L2	-257730	NM_153029	9683	NM_153029	N4BP1	-	NEDD4 binding protein 1	protein-coding
chr17_19654501_19654600	chr17	19654501	19654600	2.7698	0.00200946	+	Intergenic	L2b|LINE|L2	-2804	NM_000691	218	NM_000691	ALDH3A1	ALDH3|ALDHIII	aldehyde dehydrogenase 3 family, member A1	protein-coding
chr17_19654601_19654700	chr17	19654601	19654700	2.7698	0.00200946	+	Intergenic	L2b|LINE|L2	-2904	NM_000691	218	NM_000691	ALDH3A1	ALDH3|ALDHIII	aldehyde dehydrogenase 3 family, member A1	protein-coding
chr17_28875701_28875800	chr17	28875701	28875800	2.7698	0.00200946	+	Intergenic	MLT-int|LTR|ERVL-MaLR	-10834	NM_015594	26083	NM_015594	TBC1D29	-	TBC1 domain family, member 29	protein-coding
chr17_43401701_43401800	chr17	43401701	43401800	2.7698	0.00200946	+	Intergenic	L2b|LINE|L2	-7336	NM_003954	9020	NM_003954	MAP3K14	FTDCR1B|HS|HSNIK|NIK	mitogen-activated protein kinase kinase kinase 14	protein-coding
chr18_8576301_8576400	chr18	8576301	8576400	2.7698	0.00200946	+	Intergenic	L1PA4|LINE|L1	-33093	NM_001025300	201475	NM_001025300	RAB12	-	RAB12, member RAS oncogene family	protein-coding
chr19_44913701_44913800	chr19	44913701	44913800	2.7698	0.00200946	+	Intergenic	Intergenic	-7973	NM_152354	26974	NM_152354	ZNF285	ZNF285A	zinc finger protein 285	protein-coding
chr19_55977901_55978000	chr19	55977901	55978000	2.7698	0.00200946	+	Intergenic	Intergenic	-4901	NM_001136202	79763	NM_001136201	ISOC2	-	isochorismatase domain containing 2	protein-coding
chr19_57944301_57944400	chr19	57944301	57944400	2.7698	0.00200946	+	Intergenic	MER89|LTR|ERV1	-2343	NM_001023561	388567	NM_001023561	ZNF749	-	zinc finger protein 749	protein-coding
chr19_57944401_57944500	chr19	57944401	57944500	2.7698	0.00200946	+	Intergenic	MER89|LTR|ERV1	-2243	NM_001023561	388567	NM_001023561	ZNF749	-	zinc finger protein 749	protein-coding
chr2_10847101_10847200	chr2	10847101	10847200	2.7698	0.00200946	+	Intergenic	Intergenic	-14625	NM_001039362	245973	NM_001039362	ATP6V1C2	ATP6C2|VMA5	ATPase, H+ transporting, lysosomal 42kDa, V1 subunit C2	protein-coding
chr2_42333901_42334000	chr2	42333901	42334000	2.7698	0.00200946	+	Intergenic	L2a|LINE|L2	58789	NM_138370	91461	NM_138370	PKDCC	SGK493|Vlk	protein kinase domain containing, cytoplasmic homolog (mouse)	protein-coding
chr2_61163501_61163600	chr2	61163501	61163600	2.7698	0.00200946	+	Intergenic	Intergenic	54798	NM_002908	5966	NM_002908	REL	C-Rel	v-rel reticuloendotheliosis viral oncogene homolog (avian)	protein-coding
chr2_218000201_218000300	chr2	218000201	218000300	2.7698	0.00200946	+	Intergenic	L1P3|LINE|L1	-275468	NM_003284	7141	NM_003284	TNP1	TP1	transition protein 1 (during histone to protamine replacement)	protein-coding
chr2_225094701_225094800	chr2	225094701	225094800	2.7698	0.00200946	+	Intergenic	HERVH-int|LTR|ERV1	171961	NM_024785	79843	NM_001122779	FAM124B	-	family with sequence similarity 124B	protein-coding
chr2_237529401_237529500	chr2	237529401	237529500	2.7698	0.00200946	+	Intergenic	Intergenic	51070	NM_020311	57007	NM_020311	CXCR7	CMKOR1|CXC-R7|CXCR-7|GPR159|RDC-1|RDC1	chemokine (C-X-C motif) receptor 7	protein-coding
chr20_7320301_7320400	chr20	7320301	7320400	2.7698	0.00200946	+	Intergenic	Intergenic	571605	NM_001200	650	NM_001200	BMP2	BDA2|BMP2A	bone morphogenetic protein 2	protein-coding
chr20_10840801_10840900	chr20	10840801	10840900	2.7698	0.00200946	+	Intergenic	L2a|LINE|L2	-186156	NM_000214	182	NM_000214	JAG1	AGS|AHD|AWS|CD339|HJ1|JAGL1	jagged 1	protein-coding
chr20_41994101_41994200	chr20	41994101	41994200	2.7698	0.00200946	+	Intergenic	Intergenic	-92354	NM_006275	6431	NM_006275	SRSF6	B52|SFRS6|SRP55	serine/arginine-rich splicing factor 6	protein-coding
chr21_40407901_40408000	chr21	40407901	40408000	2.7698	0.00200946	+	Intergenic	Intergenic	147490	NM_003720	8624	NM_001261824	PSMG1	C21LRP|DSCR2|LRPC21|PAC-1|PAC1	proteasome (prosome, macropain) assembly chaperone 1	protein-coding
chr22_39209901_39210000	chr22	39209901	39210000	2.7698	0.00200946	+	Intergenic	AluSx1|SINE|Alu	-19789	NM_005740	10126	NM_005740	DNAL4	PIG27	dynein, axonemal, light chain 4	protein-coding
chr3_6268701_6268800	chr3	6268701	6268800	2.7698	0.00200946	+	Intergenic	MLT1A0-int|LTR|ERVL-MaLR	-634052	NM_181874	2917	NM_000844	GRM7	GLUR7|GPRC1G|MGLU7|MGLUR7	glutamate receptor, metabotropic 7	protein-coding
chr3_78446701_78446800	chr3	78446701	78446800	2.7698	0.00200946	+	Intergenic	Intergenic	621859	NM_001145845	6091	NM_001145845	ROBO1	DUTT1|SAX3	roundabout, axon guidance receptor, homolog 1 (Drosophila)	protein-coding
chr3_133864101_133864200	chr3	133864101	133864200	2.7698	0.00200946	+	Intergenic	Intergenic	105436	NM_002958	6259	NM_001005861	RYK	D3S3195|JTK5|JTK5A|RYK1	receptor-like tyrosine kinase	protein-coding
chr3_159818601_159818700	chr3	159818601	159818700	2.7698	0.00200946	+	Intergenic	Intergenic	112027	NM_000882	3592	NM_000882	IL12A	CLMF|IL-12A|NFSK|NKSF1|P35	interleukin 12A (natural killer cell stimulatory factor 1, cytotoxic lymphocyte maturation factor 1, p35)	protein-coding
chr3_170327701_170327800	chr3	170327701	170327800	2.7698	0.00200946	+	Intergenic	L2a|LINE|L2	-23887	NM_020949	57709	NM_175917	SLC7A14	-	solute carrier family 7 (orphan transporter), member 14	protein-coding
chr3_174083301_174083400	chr3	174083301	174083400	2.7698	0.00200946	+	Intergenic	L2a|LINE|L2	-493761	NM_207015	254827	NM_207015	NAALADL2	-	N-acetylated alpha-linked acidic dipeptidase-like 2	protein-coding
chr3_192472201_192472300	chr3	192472201	192472300	2.7698	0.00200946	+	Intergenic	Intergenic	-26862	NM_004113	2257	NM_004113	FGF12	FGF12B|FHF1	fibroblast growth factor 12	protein-coding
chr4_55641201_55641300	chr4	55641201	55641300	2.7698	0.00200946	+	Intergenic	L2a|LINE|L2	117155	NM_001093772	3815	NM_000222	KIT	C-Kit|CD117|PBT|SCFR	v-kit Hardy-Zuckerman 4 feline sarcoma viral oncogene homolog	protein-coding
chr4_83205301_83205400	chr4	83205301	83205400	2.7698	0.00200946	+	Intergenic	MIRb|SINE|MIR	89799	NM_031369	3184	NM_001003810	HNRNPD	AUF1|AUF1A|HNRPD|P37|hnRNPD0	heterogeneous nuclear ribonucleoprotein D (AU-rich element RNA binding protein 1, 37kDa)	protein-coding
chr4_89174801_89174900	chr4	89174801	89174900	2.7698	0.00200946	+	Intergenic	L2c|LINE|L2	-22376	NM_001257386	9429	NM_001257386	ABCG2	ABC15|ABCP|BCRP|BCRP1|BMDP|CD338|CDw338|EST157481|GOUT1|MRX|MXR|MXR1|UAQTL1	ATP-binding cassette, sub-family G (WHITE), member 2	protein-coding
chr4_93159601_93159700	chr4	93159601	93159700	2.7698	0.00200946	+	Intergenic	Intergenic	-65900	NM_001510	2895	NM_001510	GRID2	GluD2	glutamate receptor, ionotropic, delta 2	protein-coding
chr4_108714401_108714500	chr4	108714401	108714500	2.7698	0.00200946	+	Intergenic	L2c|LINE|L2	-31271	NM_001136258	166929	NM_001136257	SGMS2	SMS2	sphingomyelin synthase 2	protein-coding
chr4_111345001_111345100	chr4	111345001	111345100	2.7698	0.00200946	+	Intergenic	Intergenic	-52179	NM_001977	2028	NM_001977	ENPEP	APA|CD249|gp160	glutamyl aminopeptidase (aminopeptidase A)	protein-coding
chr5_10763201_10763300	chr5	10763201	10763300	2.7698	0.00200946	+	Intergenic	Intergenic	-1863	NM_004394	1611	NM_004394	DAP	-	death-associated protein	protein-coding
chr5_31353601_31353700	chr5	31353601	31353700	2.7698	0.00200946	+	Intergenic	L2|LINE|L2	159888	NM_004932	1004	NM_004932	CDH6	CAD6|KCAD	cadherin 6, type 2, K-cadherin (fetal kidney)	protein-coding
chr5_62295501_62295600	chr5	62295501	62295600	2.7698	0.00200946	+	Intergenic	Intergenic	420988	NM_181506	100130733	NM_181506	LRRC70	SLRN	leucine rich repeat containing 70	protein-coding
chr5_76969101_76969200	chr5	76969101	76969200	2.7698	0.00200946	+	Intergenic	Intergenic	-34628	NM_032109	23440	NM_032109	OTP	-	orthopedia homeobox	protein-coding
chr5_143352101_143352200	chr5	143352101	143352200	2.7698	0.00200946	+	Intergenic	L2a|LINE|L2	160424	NM_021182	57824	NM_021182	HMHB1	HB-1|HLA-HB1	histocompatibility (minor) HB-1	protein-coding
chr5_153450901_153451000	chr5	153450901	153451000	2.7698	0.00200946	+	Intergenic	L2a|LINE|L2	32431	NM_001135037	4238	NM_001135037	MFAP3	-	microfibrillar-associated protein 3	protein-coding
chr5_160680101_160680200	chr5	160680101	160680200	2.7698	0.00200946	+	Intergenic	HERVH-int|LTR|ERV1	294980	NM_021911	2561	NM_000813	GABRB2	-	gamma-aminobutyric acid (GABA) A receptor, beta 2	protein-coding
chr6_47301901_47302000	chr6	47301901	47302000	2.7698	0.00200946	+	Intergenic	Intergenic	-24270	NM_014452	27242	NM_014452	TNFRSF21	BM-018|CD358|DR6	tumor necrosis factor receptor superfamily, member 21	protein-coding
chr6_120787201_120787300	chr6	120787201	120787300	2.7698	0.00200946	+	Intergenic	HERVH-int|LTR|ERV1	868394	NM_152730	221322	NM_152730	C6orf170	BROMI|C6orf171|bA301B7.2|bA57L9.1|dJ310J6.1	chromosome 6 open reading frame 170	protein-coding
chr7_22026101_22026200	chr7	22026101	22026200	2.7698	0.00200946	+	Intergenic	Intergenic	-40608	NM_001127371	55536	NM_001127370	CDCA7L	JPO2|R1|RAM2	cell division cycle associated 7-like	protein-coding
chr7_26273901_26274000	chr7	26273901	26274000	2.7698	0.00200946	+	Intergenic	Intergenic	32626	NM_016587	11335	NM_007276	CBX3	HECH|HP1-GAMMA|HP1Hs-gamma	chromobox homolog 3	protein-coding
chr7_54748801_54748900	chr7	54748801	54748900	2.7698	0.00200946	+	Intergenic	L2|LINE|L2	78089	NM_014302	23480	NM_001012456	SEC61G	SSS1	Sec61 gamma subunit	protein-coding
chr7_107498801_107498900	chr7	107498801	107498900	2.7698	0.00200946	+	Intergenic	L2a|LINE|L2	-32736	NM_000108	1738	NM_000108	DLD	DLDH|E3|GCSL|LAD|PHE3	dihydrolipoamide dehydrogenase	protein-coding
chr7_112143501_112143600	chr7	112143501	112143600	2.7698	0.00200946	+	Intergenic	L2b|LINE|L2	22484	NM_182597	286006	NM_001134468	C7orf53	-	chromosome 7 open reading frame 53	protein-coding
chr7_125301201_125301300	chr7	125301201	125301300	2.7698	0.00200946	+	Intergenic	Intergenic	-731213	NR_003103	25913	NM_001042594	POT1	HPOT1	protection of telomeres 1 homolog (S. pombe)	protein-coding
chr7_142501001_142501100	chr7	142501001	142501100	2.7698	0.00200946	+	Intergenic	Intergenic	21142	NM_002770	5645	XM_003846727	PRSS2	TRY2|TRY8|TRYP2	protease, serine, 2 (trypsin 2)	protein-coding
chr8_35030301_35030400	chr8	35030301	35030400	2.7698	0.00200946	+	Intergenic	L1PA2|LINE|L1	-62625	NM_080872	137970	NM_080872	UNC5D	PRO34692|Unc5h4	unc-5 homolog D (C. elegans)	protein-coding
chr8_99454001_99454100	chr8	99454001	99454100	2.7698	0.00200946	+	Intergenic	L2b|LINE|L2	14800	NM_020697	3788	NM_020697	KCNS2	KV9.2	potassium voltage-gated channel, delayed-rectifier, subfamily S, member 2	protein-coding
chr8_111022001_111022100	chr8	111022001	111022100	2.7698	0.00200946	+	Intergenic	(TCCC)n|Simple_repeat|Simple_repeat	-35091	NM_014379	27012	NM_014379	KCNV1	HNKA|KCNB3|KV2.3|KV8.1	potassium channel, subfamily V, member 1	protein-coding
chr8_142029701_142029800	chr8	142029701	142029800	2.7698	0.00200946	+	Intergenic	Intergenic	-18338	NM_001199649	5747	NM_001199649	PTK2	FADK|FAK|FAK1|FRNK|PPP1R71|p125FAK|pp125FAK	PTK2 protein tyrosine kinase 2	protein-coding
chrX_143752001_143752100	chrX	143752001	143752100	2.7698	0.00200946	+	Intergenic	Intergenic	-577057	NM_001009614	494118	NM_001009614	SPANXN1	CT11.6	SPANX family, member N1	protein-coding
chr1_143163401_143163500	chr1	143163401	143163500	2.7698	0.00200946	+	Intergenic	L1PA13|LINE|L1	-449845	NR_046228	100874392	NR_046228	ANKRD20A12P	-	ankyrin repeat domain 20 family, member A12, pseudogene	pseudo
chr1_143163501_143163600	chr1	143163501	143163600	2.7698	0.00200946	+	Intergenic	L1PA13|LINE|L1	-449945	NR_046228	100874392	NR_046228	ANKRD20A12P	-	ankyrin repeat domain 20 family, member A12, pseudogene	pseudo
chr15_78996601_78996700	chr15	78996601	78996700	2.7698	0.00200946	+	Intergenic	Intergenic	-47729	NR_036495	646938	NR_036495	LOC646938	-	TBC1 domain family, member 2B pseudogene	pseudo
chr15_93330201_93330300	chr15	93330201	93330300	2.7698	0.00200946	+	Intergenic	L1MEe|LINE|L1	-8464	NR_033769	728619	NR_033769	ASB9P1	-	ankyrin repeat and SOCS box containing 9 pseudogene 1	pseudo
chr2_91931101_91931200	chr2	91931101	91931200	2.7698	0.00200946	+	Intergenic	Intergenic	-32218	NR_003503	645367	NR_003503	GGT8P	GGT1P1	gamma-glutamyltransferase 8 pseudogene	pseudo
chr20_29605201_29605300	chr20	29605201	29605300	2.7698	0.00200946	+	Intergenic	Tigger13a|DNA|TcMar-Tigger	-6629	NR_003579	284802	NR_003579	FRG1B	C20orf80|bA348I14.2	FSHD region gene 1 family, member B	pseudo
chr6_29723701_29723800	chr6	29723701	29723800	2.7698	0.00200946	+	Intergenic	Intergenic	-4825	NR_001590	340198	NR_001590	IFITM4P	dJ377H14.5	interferon induced transmembrane protein 4 pseudogene	pseudo
chr7_38742101_38742200	chr7	38742101	38742200	2.7698	0.00200946	+	Intergenic	Intergenic	-15461	NR_028347	340286	NM_001105282	FAM183B	-	acyloxyacyl hydrolase (neutrophil)	pseudo
chr7_61081001_61081100	chr7	61081001	61081100	2.7698	0.00200946	+	Intergenic	ALR/Alpha|Satellite|centr	1683384	NR_003952	643955	NR_003952	LOC643955	-	zinc finger protein 479 pseudogene	pseudo
chr9_68474001_68474100	chr9	68474001	68474100	2.7698	0.00200946	+	Intergenic	Intergenic	-19675	NR_033907	642236	NR_033907	LOC642236	-	FSHD region gene 1 pseudogene	pseudo
chrY_13108101_13108200	chrY	13108101	13108200	2.7698	0.00200946	+	Intergenic	ALR/Alpha|Satellite|centr	1425239	NR_033667	352887	NR_033667	GYG2P1	GYG2P	glycogenin 2 pseudogene 1	pseudo
chr19_48433901_48434000	chr19	48433901	48434000	2.7698	0.00200946	+	Intergenic	L1MC4|LINE|L1	1875	NR_024219	100170223	NR_024219	SNAR-C5	-	small ILF3/NF90-associated RNA C5	snRNA
chr16_33971101_33971200	chr16	33971101	33971200	2.82007	0.000421961	+	Intergenic	ALR/Alpha|Satellite|centr	-8647	NR_038368	649159	NM_001040069	LINC00273	NCRNA00273|TOP	long intergenic non-protein coding RNA 273	miscRNA
chr22_37759501_37759600	chr22	37759501	37759600	2.82007	0.000421961	+	Intergenic	Intergenic	63955	NM_052906	114794	NM_052906	ELFN2	LRRC62|PPP1R29|dJ63G5.3	extracellular leucine-rich repeat and fibronectin type III domain containing 2	protein-coding
chr5_96192601_96192700	chr5	96192601	96192700	2.82007	0.000421961	+	Intergenic	Intergenic	-18994	NM_001130140	64167	NM_001130140	ERAP2	L-RAP|LRAP	endoplasmic reticulum aminopeptidase 2	protein-coding
chr10_58730601_58730700	chr10	58730601	58730700	2.85163	0.00118753	+	Intergenic	Intergenic	333669	NR_037490	100500834	NR_037490	MIR3924	-	microRNA 3924	miscRNA
chr12_97718301_97718400	chr12	97718301	97718400	2.85163	0.00118753	+	Intergenic	Intergenic	-140449	NR_024037	196475	NR_024037	RMST	LINC00054|NCRMS|NCRNA00054	rhabdomyosarcoma 2 associated transcript (non-protein coding)	miscRNA
chr15_88372001_88372100	chr15	88372001	88372100	2.85163	0.00118753	+	Intergenic	Intergenic	251890	NR_026869	145978	NM_152454	LINC00052	NCRNA00052|TMEM83	long intergenic non-protein coding RNA 52	miscRNA
chr16_56117301_56117400	chr16	56117301	56117400	2.85163	0.00118753	+	Intergenic	Intergenic	107656	NR_027078	283856	NR_027078	LOC283856	-	uncharacterized LOC283856	miscRNA
chr2_220832001_220832100	chr2	220832001	220832100	2.85163	0.00118753	+	Intergenic	L2c|LINE|L2	-60764	NR_036228	100422959	NR_036228	MIR4268	-	microRNA 4268	miscRNA
chr3_193497301_193497400	chr3	193497301	193497400	2.85163	0.00118753	+	Intergenic	Intergenic	-152229	NR_046634	100873941	NR_046634	OPA1-AS1	-	OPA1 antisense RNA 1	miscRNA
chr4_13960201_13960300	chr4	13960201	13960300	2.85163	0.00118753	+	Intergenic	L1MA9|LINE|L1	-153342	NR_033931	152742	NR_033931	LOC152742	-	uncharacterized LOC152742	miscRNA
chr4_14507901_14508000	chr4	14507901	14508000	2.85163	0.00118753	+	Intergenic	Intergenic	394358	NR_033931	152742	NR_033931	LOC152742	-	uncharacterized LOC152742	miscRNA
chr5_86383301_86383400	chr5	86383301	86383400	2.85163	0.00118753	+	Intergenic	L1PA5|LINE|L1	27421	NR_036243	100422887	NR_036243	MIR4280	-	microRNA 4280	miscRNA
chr5_117277401_117277500	chr5	117277401	117277500	2.85163	0.00118753	+	Intergenic	L2a|LINE|L2	526242	NR_046089	728342	NR_046089	LOC728342	-	uncharacterized LOC728342	miscRNA
chr5_117277501_117277600	chr5	117277501	117277600	2.85163	0.00118753	+	Intergenic	L2a|LINE|L2	526342	NR_046089	728342	NR_046089	LOC728342	-	uncharacterized LOC728342	miscRNA
chr6_145621501_145621600	chr6	145621501	145621600	2.85163	0.00118753	+	Intergenic	L1PA5|LINE|L1	-434455	NR_038246	100507557	NR_038244	LOC100507557	-	uncharacterized LOC100507557	miscRNA
chr8_126725801_126725900	chr8	126725801	126725900	2.85163	0.00118753	+	Intergenic	Intergenic	237591	NR_038447	100130231	NR_038446	LOC100130231	-	uncharacterized LOC100130231	miscRNA
chr9_122679901_122680000	chr9	122679901	122680000	2.85163	0.00118753	+	Intergenic	L2a|LINE|L2	327378	NR_029604	406939	NR_029604	MIR147A	MIR147|MIRN147|hsa-mir-147a	microRNA 147a	miscRNA
chr1_100010501_100010600	chr1	100010501	100010600	2.85163	0.00118753	+	Intergenic	Intergenic	-100881	NM_017734	54873	NM_017734	PALMD	C1orf11|PALML	palmdelphin	protein-coding
chr1_100010601_100010700	chr1	100010601	100010700	2.85163	0.00118753	+	Intergenic	Intergenic	-100781	NM_017734	54873	NM_017734	PALMD	C1orf11|PALML	palmdelphin	protein-coding
chr1_114806401_114806500	chr1	114806401	114806500	2.85163	0.00118753	+	Intergenic	L2a|LINE|L2	-109978	NM_001270805	148281	NM_001270805	SYT6	sytVI	synaptotagmin VI	protein-coding
chr1_116507201_116507300	chr1	116507201	116507300	2.85163	0.00118753	+	Intergenic	L1PB1|LINE|L1	-11869	NM_018420	55356	NM_018420	SLC22A15	FLIPT1|PRO34686	solute carrier family 22, member 15	protein-coding
chr1_119788501_119788600	chr1	119788501	119788600	2.85163	0.00118753	+	Intergenic	Intergenic	-105255	NM_015836	10352	NM_015836	WARS2	TrpRS	tryptophanyl tRNA synthetase 2, mitochondrial	protein-coding
chr1_179695201_179695300	chr1	179695201	179695300	2.85163	0.00118753	+	Intergenic	L2c|LINE|L2	-17048	NM_173509	148753	NM_173509	FAM163A	C1orf76|NDSP|RP11-12M5.2	family with sequence similarity 163, member A	protein-coding
chr1_183388801_183388900	chr1	183388801	183388900	2.85163	0.00118753	+	Intergenic	L2a|LINE|L2	-1216	NM_015039	23057	NM_015039	NMNAT2	C1orf15|PNAT2	nicotinamide nucleotide adenylyltransferase 2	protein-coding
chr1_184123201_184123300	chr1	184123201	184123300	2.85163	0.00118753	+	Intergenic	Intergenic	102439	NR_023349	116461	NM_001127394	TSEN15	C1orf19|sen15	tRNA splicing endonuclease 15 homolog (S. cerevisiae)	protein-coding
chr10_44819001_44819100	chr10	44819001	44819100	2.85163	0.00118753	+	Intergenic	Intergenic	30852	NM_001258000	100130539	NM_001258000	LOC100130539	-	uncharacterized LOC100130539	protein-coding
chr10_116509801_116509900	chr10	116509801	116509900	2.85163	0.00118753	+	Intergenic	L2a|LINE|L2	-65436	NM_001003407	3983	NM_001003407	ABLIM1	ABLIM|LIMAB1|LIMATIN|abLIM-1	actin binding LIM protein 1	protein-coding
chr11_33439301_33439400	chr11	33439301	33439400	2.85163	0.00118753	+	Intergenic	AluSz6|SINE|Alu	-124527	NM_012194	25758	NM_012194	KIAA1549L	C11orf41|C11orf69|G2	KIAA1549-like	protein-coding
chr11_48829501_48829600	chr11	48829501	48829600	2.85163	0.00118753	+	Intergenic	ALR/Alpha|Satellite|centr	173697	NM_001206625	120824	NM_001206625	TRIM51GP	-	tripartite motif-containing 51G, pseudogene	protein-coding
chr11_116415601_116415700	chr11	116415601	116415700	2.85163	0.00118753	+	Intergenic	L2c|LINE|L2	228064	NM_032725	84811	NM_001159736	BUD13	Cwc26|fSAP71	BUD13 homolog (S. cerevisiae)	protein-coding
chr12_13262401_13262500	chr12	13262401	13262500	2.85163	0.00118753	+	Intergenic	L1PA17|LINE|L1	-5820	NM_001206842	83445	NM_001080554	GSG1	-	germ cell associated 1	protein-coding
chr12_13262501_13262600	chr12	13262501	13262600	2.85163	0.00118753	+	Intergenic	L1PA17|LINE|L1	-5920	NM_001206842	83445	NM_001080554	GSG1	-	germ cell associated 1	protein-coding
chr12_27321801_27321900	chr12	27321801	27321900	2.85163	0.00118753	+	Intergenic	L1PA7|LINE|L1	-75228	NM_015000	23012	NM_015000	STK38L	NDR2	serine/threonine kinase 38 like	protein-coding
chr12_79133501_79133600	chr12	79133501	79133600	2.85163	0.00118753	+	Intergenic	GA-rich|Low_complexity|Low_complexity	-124223	NM_001135805	6857	NM_001135805	SYT1	P65|SVP65|SYT	synaptotagmin I	protein-coding
chr12_79133601_79133700	chr12	79133601	79133700	2.85163	0.00118753	+	Intergenic	Intergenic	-124123	NM_001135805	6857	NM_001135805	SYT1	P65|SVP65|SYT	synaptotagmin I	protein-coding
chr13_35398001_35398100	chr13	35398001	35398100	2.85163	0.00118753	+	Intergenic	L2c|LINE|L2	-118374	NM_015678	26960	NM_001204197	NBEA	BCL8B|LYST2	neurobeachin	protein-coding
chr13_95487201_95487300	chr13	95487201	95487300	2.85163	0.00118753	+	Intergenic	AluSx|SINE|Alu	-122861	NM_007084	11166	NM_007084	SOX21	SOX25	SRY (sex determining region Y)-box 21	protein-coding
chr13_99784601_99784700	chr13	99784601	99784700	2.85163	0.00118753	+	Intergenic	Intergenic	-45990	NM_015296	23348	NM_001130048	DOCK9	ZIZ1|ZIZIMIN1	dedicator of cytokinesis 9	protein-coding
chr13_105150401_105150500	chr13	105150401	105150500	2.85163	0.00118753	+	Intergenic	Intergenic	-967766	NM_001161814	267012	NM_001161812	DAOA	G72|LG72|SG72	D-amino acid oxidase activator	protein-coding
chr16_10380601_10380700	chr16	10380601	10380700	2.85163	0.00118753	+	Intergenic	L1PA4|LINE|L1	-99262	NM_001256160	80063	NM_001256160	ATF7IP2	MCAF2	activating transcription factor 7 interacting protein 2	protein-coding
chr16_66101601_66101700	chr16	66101601	66101700	2.85163	0.00118753	+	Intergenic	Intergenic	-298875	NM_001795	1003	NM_001795	CDH5	7B4|CD144	cadherin 5, type 2 (vascular endothelium)	protein-coding
chr16_66101701_66101800	chr16	66101701	66101800	2.85163	0.00118753	+	Intergenic	Intergenic	-298775	NM_001795	1003	NM_001795	CDH5	7B4|CD144	cadherin 5, type 2 (vascular endothelium)	protein-coding
chr18_20632201_20632300	chr18	20632201	20632300	2.85163	0.00118753	+	Intergenic	(GA)n|Simple_repeat|Simple_repeat	-82278	NM_001256438	91768	NM_001100619	CABLES1	CABL1|CABLES|HsT2563|IK3-1	Cdk5 and Abl enzyme substrate 1	protein-coding
chr2_18656901_18657000	chr2	18656901	18657000	2.85163	0.00118753	+	Intergenic	(TGG)n|Simple_repeat|Simple_repeat	85009	NM_020905	57665	NM_020905	RDH14	PAN2|SDR7C4	retinol dehydrogenase 14 (all-trans/9-cis/11-cis)	protein-coding
chr2_99820601_99820700	chr2	99820601	99820700	2.85163	0.00118753	+	Intergenic	AluJr|SINE|Alu	23108	NR_028356	51263	NM_145212	MRPL30	L28MT|L30MT|MRP-L28|MRP-L30|MRPL28|MRPL28M|RPML28	mitochondrial ribosomal protein L30	protein-coding
chr2_138824501_138824600	chr2	138824501	138824600	2.85163	0.00118753	+	Intergenic	L2a|LINE|L2	102742	NM_001024075	3176	NM_001024074	HNMT	HMT|HNMT-S1|HNMT-S2	histamine N-methyltransferase	protein-coding
chr2_138824601_138824700	chr2	138824601	138824700	2.85163	0.00118753	+	Intergenic	L2a|LINE|L2	102842	NM_001024075	3176	NM_001024074	HNMT	HMT|HNMT-S1|HNMT-S2	histamine N-methyltransferase	protein-coding
chr2_207782201_207782300	chr2	207782201	207782300	2.85163	0.00118753	+	Intergenic	Intergenic	-22028	NM_173077	130749	NM_173077	CPO	-	carboxypeptidase O	protein-coding
chr20_1991601_1991700	chr20	1991601	1991700	2.85163	0.00118753	+	Intergenic	L2|LINE|L2	-16719	NM_024411	5173	NM_001190892	PDYN	ADCA|PENKB|SCA23	prodynorphin	protein-coding
chr20_7320501_7320600	chr20	7320501	7320600	2.85163	0.00118753	+	Intergenic	Intergenic	571805	NM_001200	650	NM_001200	BMP2	BDA2|BMP2A	bone morphogenetic protein 2	protein-coding
chr20_24692601_24692700	chr20	24692601	24692700	2.85163	0.00118753	+	Intergenic	L1PBa|LINE|L1	-237216	NM_003650	8530	NM_003650	CST7	CMAP	cystatin F (leukocystatin)	protein-coding
chr20_35962901_35963000	chr20	35962901	35963000	2.85163	0.00118753	+	Intergenic	Intergenic	-10138	NM_005417	6714	NM_005417	SRC	ASV|SRC1|c-SRC|p60-Src	v-src sarcoma (Schmidt-Ruppin A-2) viral oncogene homolog (avian)	protein-coding
chr20_35963001_35963100	chr20	35963001	35963100	2.85163	0.00118753	+	Intergenic	A-rich|Low_complexity|Low_complexity	-10038	NM_005417	6714	NM_005417	SRC	ASV|SRC1|c-SRC|p60-Src	v-src sarcoma (Schmidt-Ruppin A-2) viral oncogene homolog (avian)	protein-coding
chr20_36070801_36070900	chr20	36070801	36070900	2.85163	0.00118753	+	Intergenic	Intergenic	-78757	NM_005386	4826	NM_005386	NNAT	Peg5	neuronatin	protein-coding
chr21_10701501_10701600	chr21	10701501	10701600	2.85163	0.00118753	+	Intergenic	ALR/Alpha|Satellite|centr	289370	NM_199261	7179	NM_199259	TPTE	CT44|PTEN2	transmembrane phosphatase with tensin homology	protein-coding
chr21_34417701_34417800	chr21	34417701	34417800	2.85163	0.00118753	+	Intergenic	AluJb|SINE|Alu	19534	NM_005806	10215	NM_005806	OLIG2	BHLHB1|OLIGO2|PRKCBP2|RACK17|bHLHe19	oligodendrocyte lineage transcription factor 2	protein-coding
chr22_23976501_23976600	chr22	23976501	23976600	2.85163	0.00118753	+	Intergenic	AluSx1|SINE|Alu	-2042	NM_016449	51233	NM_016449	C22orf43	-	chromosome 22 open reading frame 43	protein-coding
chr22_23976601_23976700	chr22	23976601	23976700	2.85163	0.00118753	+	Intergenic	Intergenic	-2142	NM_016449	51233	NM_016449	C22orf43	-	chromosome 22 open reading frame 43	protein-coding
chr22_39209801_39209900	chr22	39209801	39209900	2.85163	0.00118753	+	Intergenic	(TCTTG)n|Simple_repeat|Simple_repeat	-19689	NM_005740	10126	NM_005740	DNAL4	PIG27	dynein, axonemal, light chain 4	protein-coding
chr3_39627901_39628000	chr3	39627901	39628000	2.85163	0.00118753	+	Intergenic	L1MCa|LINE|L1	118880	NM_182935	4336	NM_006501	MOBP	-	myelin-associated oligodendrocyte basic protein	protein-coding
chr3_61302301_61302400	chr3	61302301	61302400	2.85163	0.00118753	+	Intergenic	Intergenic	-65217	NM_001166243	2272	NM_001166243	FHIT	AP3Aase|FRA3B	fragile histidine triad	protein-coding
chr4_20631501_20631600	chr4	20631501	20631600	2.85163	0.00118753	+	Intergenic	LTR7|LTR|ERV1	-70486	NM_001130727	133015	NM_001130727	PACRGL	C4orf28	PARK2 co-regulated-like	protein-coding
chr4_35020801_35020900	chr4	35020801	35020900	2.85163	0.00118753	+	Intergenic	HERVH-int|LTR|ERV1	1225129	NM_015230	116984	NM_015230	ARAP2	CENTD1|PARX	ArfGAP with RhoGAP domain, ankyrin repeat and PH domain 2	protein-coding
chr4_125250001_125250100	chr4	125250001	125250100	2.85163	0.00118753	+	Intergenic	Intergenic	383837	NM_001167882	57182	NM_001167882	ANKRD50	-	ankyrin repeat domain 50	protein-coding
chr4_140321701_140321800	chr4	140321701	140321800	2.85163	0.00118753	+	Intergenic	Intergenic	-53211	NM_031296	83452	NM_031296	RAB33B	-	RAB33B, member RAS oncogene family	protein-coding
chr4_148287101_148287200	chr4	148287101	148287200	2.85163	0.00118753	+	Intergenic	L2a|LINE|L2	-114919	NM_001256283	1909	NM_001166055	EDNRA	ET-A|ETA|ETA-R|ETAR|ETRA|hET-AR	endothelin receptor type A	protein-coding
chr6_16979701_16979800	chr6	16979701	16979800	2.85163	0.00118753	+	Intergenic	L2b|LINE|L2	-122739	NM_001190766	401236	NM_001190766	FLJ23152	-	uncharacterized LOC401236	protein-coding
chr6_120787401_120787500	chr6	120787401	120787500	2.85163	0.00118753	+	Intergenic	HERVH-int|LTR|ERV1	868194	NM_152730	221322	NM_152730	C6orf170	BROMI|C6orf171|bA301B7.2|bA57L9.1|dJ310J6.1	chromosome 6 open reading frame 170	protein-coding
chr6_167929001_167929100	chr6	167929001	167929100	2.85163	0.00118753	+	Intergenic	MIRb|SINE|MIR	-131052	NM_004610	6953	NM_004610	TCP10	TCP10A	t-complex 10	protein-coding
chr7_30520001_30520100	chr7	30520001	30520100	2.85163	0.00118753	+	Intergenic	Intergenic	-1657	NM_006092	10392	NM_006092	NOD1	CARD4|CLR7.1|NLRC1	nucleotide-binding oligomerization domain containing 1	protein-coding
chr7_47684801_47684900	chr7	47684801	47684900	2.85163	0.00118753	+	Intergenic	L1M4c|LINE|L1	-9992	NM_001123065	401335	NM_001123065	C7orf65	-	chromosome 7 open reading frame 65	protein-coding
chr7_54748701_54748800	chr7	54748701	54748800	2.85163	0.00118753	+	Intergenic	(TG)n|Simple_repeat|Simple_repeat	78189	NM_014302	23480	NM_001012456	SEC61G	SSS1	Sec61 gamma subunit	protein-coding
chr8_1700201_1700300	chr8	1700201	1700300	2.85163	0.00118753	+	Intergenic	Intergenic	-11620	NM_018941	2055	NM_018941	CLN8	C8orf61|EPMR	ceroid-lipofuscinosis, neuronal 8 (epilepsy, progressive with mental retardation)	protein-coding
chr1_148909701_148909800	chr1	148909701	148909800	2.85163	0.00118753	+	Intergenic	Intergenic	-18536	NR_027356	645166	NR_027355	LOC645166	-	lymphocyte-specific protein 1 pseudogene	pseudo
chr1_178025301_178025400	chr1	178025301	178025400	2.85163	0.00118753	+	Intergenic	L2b|LINE|L2	-18208	NR_037167	730102	NR_037167	LOC730102	-	quinone oxidoreductase-like protein 2 pseudogene	pseudo
chr13_64935001_64935100	chr13	64935001	64935100	2.85163	0.00118753	+	Intergenic	A-rich|Low_complexity|Low_complexity	623482	NR_002171	283491	NR_002171	OR7E156P	-	olfactory receptor, family 7, subfamily E, member 156 pseudogene	pseudo
chr16_32118401_32118500	chr16	32118401	32118500	2.85163	0.00118753	+	Intergenic	MLT1A0|LTR|ERVL-MaLR	45424	NR_002827	440362	NR_002827	HERC2P4	D16F37S5	hect domain and RLD 2 pseudogene 4	pseudo
chr19_24427301_24427400	chr19	24427301	24427400	2.85163	0.00118753	+	Intergenic	HERVK11-int|LTR|ERVK	-81101	NR_003603	100101266	NR_003603	HAVCR1P1	-	hepatitis A virus cellular receptor 1 pseudogene 1	pseudo
chr2_91795201_91795300	chr2	91795201	91795300	2.85163	0.00118753	+	Intergenic	L1MB2|LINE|L1	52725	NR_027238	654342	NR_027238	LOC654342	-	lymphocyte-specific protein 1 pseudogene	pseudo
chr2_91931201_91931300	chr2	91931201	91931300	2.85163	0.00118753	+	Intergenic	Intergenic	-32118	NR_003503	645367	NR_003503	GGT8P	GGT1P1	gamma-glutamyltransferase 8 pseudogene	pseudo
chr3_75698601_75698700	chr3	75698601	75698700	2.85163	0.00118753	+	Intergenic	BSR/Beta|Satellite|Satellite	-14831	NR_037925	647476	NR_037925	FLJ20518	-	FSHD region gene 2 family, member C pseudogene	pseudo
chr4_190620901_190621000	chr4	190620901	190621000	2.85163	0.00118753	+	Intergenic	Intergenic	226651	NR_036692	3323	NR_036692	HSP90AA4P	HSP90Ad|HSPCAL2	heat shock protein 90kDa alpha (cytosolic), class A member 4, pseudogene	pseudo
chr6_67859001_67859100	chr6	67859001	67859100	2.85163	0.00118753	+	Intergenic	Intergenic	1361278	NR_026540	442229	NR_026540	SLC25A51P1	MCART3P|bA707M13.1	solute carrier family 25, member 51 pseudogene 1	pseudo
chr2_27789301_27789400	chr2	27789301	27789400	2.87424	0.000264517	+	Intergenic	Intergenic	-10039	NM_032266	84226	NM_032266	C2orf16	-	chromosome 2 open reading frame 16	protein-coding
chr10_80090701_80090800	chr10	80090701	80090800	2.92906	0.000700954	+	Intergenic	Intergenic	82368	NR_038985	100132987	NR_038985	LOC100132987	-	uncharacterized LOC100132987	miscRNA
chr10_121861101_121861200	chr10	121861101	121861200	2.92906	0.000700954	+	Intergenic	Intergenic	143125	NR_039830	100616322	NR_039830	MIR4682	-	microRNA 4682	miscRNA
chr12_127651001_127651100	chr12	127651001	127651100	2.92906	0.000700954	+	Intergenic	Intergenic	-291814	NR_033970	440117	NR_033970	LOC440117	-	uncharacterized LOC440117	miscRNA
chr15_69914101_69914200	chr15	69914101	69914200	2.92906	0.000700954	+	Intergenic	L1PA4|LINE|L1	60091	NR_026979	145837	NR_026979	LOC145837	-	uncharacterized LOC145837	miscRNA
chr2_105294001_105294100	chr2	105294001	105294100	2.92906	0.000700954	+	Intergenic	Intergenic	80127	NR_038231	284998	NR_038231	LOC284998	-	uncharacterized LOC284998	miscRNA
chr4_65939101_65939200	chr4	65939101	65939200	2.92906	0.000700954	+	Intergenic	LTR19A|LTR|ERV1	-68932	NR_033976	401134	NR_033976	LOC401134	-	uncharacterized LOC401134	miscRNA
chr8_96092301_96092400	chr8	96092301	96092400	2.92906	0.000700954	+	Intergenic	(TATTG)n|Simple_repeat|Simple_repeat	-7126	NR_037484	100500907	NR_037484	MIR3150B	-	microRNA 3150b	miscRNA
chr8_129328301_129328400	chr8	129328301	129328400	2.92906	0.000700954	+	Intergenic	L2c|LINE|L2	165988	NR_031613	100302281	NR_031613	MIR1208	MIRN1208|hsa-mir-1208	microRNA 1208	miscRNA
chr1_46839401_46839500	chr1	46839401	46839500	2.92906	0.000700954	+	Intergenic	MSTC|LTR|ERVL-MaLR	-20489	NM_001441	2166	NM_001441	FAAH	FAAH-1	fatty acid amide hydrolase	protein-coding
chr1_116507101_116507200	chr1	116507101	116507200	2.92906	0.000700954	+	Intergenic	L1PB1|LINE|L1	-11969	NM_018420	55356	NM_018420	SLC22A15	FLIPT1|PRO34686	solute carrier family 22, member 15	protein-coding
chr1_120017801_120017900	chr1	120017801	120017900	2.92906	0.000700954	+	Intergenic	Intergenic	-31976	NM_000862	3283	NM_000862	HSD3B1	3BETAHSD|HSD3B|HSDB3|HSDB3A|I|SDR11E1	hydroxy-delta-5-steroid dehydrogenase, 3 beta- and steroid delta-isomerase 1	protein-coding
chr1_145190101_145190200	chr1	145190101	145190200	2.92906	0.000700954	+	Intergenic	Intergenic	-18961	NM_203458	388677	NM_203458	NOTCH2NL	N2N	notch 2 N-terminal like	protein-coding
chr1_158218101_158218200	chr1	158218101	158218200	2.92906	0.000700954	+	Intergenic	Intergenic	-5777	NM_001763	909	NM_001763	CD1A	CD1|FCB6|HTA1|R4|T6	CD1a molecule	protein-coding
chr1_169652701_169652800	chr1	169652701	169652800	2.92906	0.000700954	+	Intergenic	HERVH-int|LTR|ERV1	25247	NR_029467	6402	NM_000655	SELL	CD62L|LAM1|LECAM1|LEU8|LNHR|LSEL|LYAM1|PLNHR|TQ1	selectin L	protein-coding
chr11_13680401_13680500	chr11	13680401	13680500	2.92906	0.000700954	+	Intergenic	MSTA|LTR|ERVL-MaLR	-9756	NM_032228	84188	NM_032228	FAR1	MLSTD2|SDR10E1	fatty acyl CoA reductase 1	protein-coding
chr11_13680501_13680600	chr11	13680501	13680600	2.92906	0.000700954	+	Intergenic	MSTA-int|LTR|ERVL-MaLR	-9656	NM_032228	84188	NM_032228	FAR1	MLSTD2|SDR10E1	fatty acyl CoA reductase 1	protein-coding
chr11_13680601_13680700	chr11	13680601	13680700	2.92906	0.000700954	+	Intergenic	MSTA-int|LTR|ERVL-MaLR	-9556	NM_032228	84188	NM_032228	FAR1	MLSTD2|SDR10E1	fatty acyl CoA reductase 1	protein-coding
chr11_57618301_57618400	chr11	57618301	57618400	2.92906	0.000700954	+	Intergenic	L1PA6|LINE|L1	89116	NM_001085467	1500	NM_001085458	CTNND1	CAS|CTNND|P120CAS|P120CTN|p120|p120(CAS)|p120(CTN)	catenin (cadherin-associated protein), delta 1	protein-coding
chr12_27321701_27321800	chr12	27321701	27321800	2.92906	0.000700954	+	Intergenic	L1PA7|LINE|L1	-75328	NM_015000	23012	NM_015000	STK38L	NDR2	serine/threonine kinase 38 like	protein-coding
chr15_89591001_89591100	chr15	89591001	89591100	2.92906	0.000700954	+	Intergenic	L1PA3|LINE|L1	-40331	NM_007011	11057	NM_007011	ABHD2	HS1-2|LABH2|PHPS1-2	abhydrolase domain containing 2	protein-coding
chr16_26232001_26232100	chr16	26232001	26232100	2.92906	0.000700954	+	Intergenic	L2|LINE|L2	528703	NM_006040	9951	NM_006040	HS3ST4	3-OST-4|30ST4|3OST4|h3-OST-4	heparan sulfate (glucosamine) 3-O-sulfotransferase 4	protein-coding
chr2_207782101_207782200	chr2	207782101	207782200	2.92906	0.000700954	+	Intergenic	(TC)n|Simple_repeat|Simple_repeat	-22128	NM_173077	130749	NM_173077	CPO	-	carboxypeptidase O	protein-coding
chr20_1991701_1991800	chr20	1991701	1991800	2.92906	0.000700954	+	Intergenic	MLT1K|LTR|ERVL-MaLR	-16819	NM_024411	5173	NM_001190892	PDYN	ADCA|PENKB|SCA23	prodynorphin	protein-coding
chr22_23976701_23976800	chr22	23976701	23976800	2.92906	0.000700954	+	Intergenic	Intergenic	-2242	NM_016449	51233	NM_016449	C22orf43	-	chromosome 22 open reading frame 43	protein-coding
chr3_42475901_42476000	chr3	42475901	42476000	2.92906	0.000700954	+	Intergenic	L2c|LINE|L2	-23885	NM_144634	131375	NM_144634	LYZL4	1810009N24Rik|LYC4	lysozyme-like 4	protein-coding
chr4_49268701_49268800	chr4	49268701	49268800	2.92906	0.000700954	+	Intergenic	AluSx1|SINE|Alu	280485	NM_025087	80157	NM_025087	CWH43	CWH43-C	cell wall biogenesis 43 C-terminal homolog (S. cerevisiae)	protein-coding
chr4_97042801_97042900	chr4	97042801	97042900	2.92906	0.000700954	+	Intergenic	Intergenic	281611	NM_005390	5161	NM_005390	PDHA2	PDHAL	pyruvate dehydrogenase (lipoamide) alpha 2	protein-coding
chr6_16229501_16229600	chr6	16229501	16229600	2.92906	0.000700954	+	Intergenic	Intergenic	-9261	NM_006877	2766	NM_006877	GMPR	GMPR1	guanosine monophosphate reductase	protein-coding
chr7_144049801_144049900	chr7	144049801	144049900	2.92906	0.000700954	+	Intergenic	Intergenic	-2639	NM_005435	7984	NM_005435	ARHGEF5	GEF5|P60|TIM|TIM1	Rho guanine nucleotide exchange factor (GEF) 5	protein-coding
chr9_74264201_74264300	chr9	74264201	74264300	2.92906	0.000700954	+	Intergenic	L2c|LINE|L2	119550	NM_013390	23670	NM_001135820	TMEM2	-	transmembrane protein 2	protein-coding
chr9_74264401_74264500	chr9	74264401	74264500	2.92906	0.000700954	+	Intergenic	L2c|LINE|L2	119350	NM_013390	23670	NM_001135820	TMEM2	-	transmembrane protein 2	protein-coding
chr14_106172301_106172400	chr14	106172301	106172400	2.92906	0.000700954	+	Intergenic	Intergenic	-33206	NR_046211	2003	NR_046211	ELK2AP	ELK2|ELK2.1|ELK2P1	ELK2A, member of ETS oncogene family, pseudogene	pseudo
chr21_9973601_9973700	chr21	9973601	9973700	2.92906	0.000700954	+	Intergenic	AluY|SINE|Alu	-5057	NR_038328	100132288	NM_001033515	TEKT4P2	MAFIPL|TEKT4P	tektin 4 pseudogene 2	pseudo
chr6_29723801_29723900	chr6	29723801	29723900	2.92906	0.000700954	+	Intergenic	Intergenic	-4925	NR_001590	340198	NR_001590	IFITM4P	dJ377H14.5	interferon induced transmembrane protein 4 pseudogene	pseudo
chr19_48434101_48434200	chr19	48434101	48434200	2.92906	0.000700954	+	Intergenic	AluYa5|SINE|Alu	2075	NR_024219	100170223	NR_024219	SNAR-C5	-	small ILF3/NF90-associated RNA C5	snRNA
chr1_149297701_149297800	chr1	149297701	149297800	3.00255	0.00041343	+	Intergenic	Intergenic	18274	NR_027002	388692	NR_027002	LOC388692	-	uncharacterized LOC388692	miscRNA
chr12_127651101_127651200	chr12	127651101	127651200	3.00255	0.00041343	+	Intergenic	Intergenic	-291914	NR_033970	440117	NR_033970	LOC440117	-	uncharacterized LOC440117	miscRNA
chr15_26409201_26409300	chr15	26409201	26409300	3.00255	0.00041343	+	Intergenic	Intergenic	48290	NR_038852	503519	NR_038851	LOC503519	-	uncharacterized LOC503519	miscRNA
chr2_220832101_220832200	chr2	220832101	220832200	3.00255	0.00041343	+	Intergenic	L2c|LINE|L2	-60864	NR_036228	100422959	NR_036228	MIR4268	-	microRNA 4268	miscRNA
chr1_47433301_47433400	chr1	47433301	47433400	3.00255	0.00041343	+	Intergenic	Intergenic	-26194	NM_000778	1579	NM_000778	CYP4A11	CP4Y|CYP4A2|CYP4AII	cytochrome P450, family 4, subfamily A, polypeptide 11	protein-coding
chr1_71058701_71058800	chr1	71058701	71058800	3.00255	0.00041343	+	Intergenic	HERVH-int|LTR|ERV1	181849	NM_001902	1491	NM_001190463	CTH	-	cystathionase (cystathionine gamma-lyase)	protein-coding
chr1_110432501_110432600	chr1	110432501	110432600	3.00255	0.00041343	+	Intergenic	L2b|LINE|L2	-20683	NM_000757	1435	NM_000757	CSF1	CSF-1|MCSF	colony stimulating factor 1 (macrophage)	protein-coding
chr1_117039401_117039500	chr1	117039401	117039500	3.00255	0.00041343	+	Intergenic	L2a|LINE|L2	74265	NR_026665	965	NM_001144822	CD58	LFA-3|LFA3|ag3	CD58 molecule	protein-coding
chr1_119788401_119788500	chr1	119788401	119788500	3.00255	0.00041343	+	Intergenic	Intergenic	-105155	NM_015836	10352	NM_015836	WARS2	TrpRS	tryptophanyl tRNA synthetase 2, mitochondrial	protein-coding
chr10_2949701_2949800	chr10	2949701	2949800	3.00255	0.00041343	+	Intergenic	Intergenic	-159962	NM_002627	5214	NM_001242339	PFKP	PFK-C|PFKF	phosphofructokinase, platelet	protein-coding
chr12_64548001_64548100	chr12	64548001	64548100	3.00255	0.00041343	+	Intergenic	L1MB2|LINE|L1	68026	NM_152440	144577	NM_152440	C12orf66	-	chromosome 12 open reading frame 66	protein-coding
chr13_105150301_105150400	chr13	105150301	105150400	3.00255	0.00041343	+	Intergenic	Intergenic	-967866	NM_001161814	267012	NM_001161812	DAOA	G72|LG72|SG72	D-amino acid oxidase activator	protein-coding
chr14_19898201_19898300	chr14	19898201	19898300	3.00255	0.00041343	+	Intergenic	AluSc|SINE|Alu	122022	NM_001145442	641455	NM_001145442	POTEM	ACT|P704P|POTE14beta	POTE ankyrin domain family, member M	protein-coding
chr16_48901901_48902000	chr16	48901901	48902000	3.00255	0.00041343	+	Intergenic	L2a|LINE|L2	-257830	NM_153029	9683	NM_153029	N4BP1	-	NEDD4 binding protein 1	protein-coding
chr2_73141401_73141500	chr2	73141401	73141500	3.00255	0.00041343	+	Intergenic	Intergenic	-3154	NM_004097	2016	NM_001040404	EMX1	-	empty spiracles homeobox 1	protein-coding
chr20_23409001_23409100	chr20	23409001	23409100	3.00255	0.00041343	+	Intergenic	L1HS|LINE|L1	-6894	NM_022080	63908	NM_022080	NAPB	SNAP-BETA|SNAPB	N-ethylmaleimide-sensitive factor attachment protein, beta	protein-coding
chr4_89174701_89174800	chr4	89174701	89174800	3.00255	0.00041343	+	Intergenic	L2c|LINE|L2	-22276	NM_001257386	9429	NM_001257386	ABCG2	ABC15|ABCP|BCRP|BCRP1|BMDP|CD338|CDw338|EST157481|GOUT1|MRX|MXR|MXR1|UAQTL1	ATP-binding cassette, sub-family G (WHITE), member 2	protein-coding
chr6_35175801_35175900	chr6	35175801	35175900	3.00255	0.00041343	+	Intergenic	L2a|LINE|L2	-6340	NM_152753	222663	NM_152753	SCUBE3	CEGF3	signal peptide, CUB domain, EGF-like 3	protein-coding
chr6_51039601_51039700	chr6	51039601	51039700	3.00255	0.00041343	+	Intergenic	L2|LINE|L2	253211	NM_003221	7021	NM_003221	TFAP2B	AP-2B|AP2-B	transcription factor AP-2 beta (activating enhancer binding protein 2 beta)	protein-coding
chr7_80332401_80332500	chr7	80332401	80332500	3.00255	0.00041343	+	Intergenic	(TAGA)n|Simple_repeat|Simple_repeat	56688	NM_001127444	948	NM_000072	CD36	BDPLT10|CHDS7|FAT|GP3B|GP4|GPIV|PASIV|SCARB3	CD36 molecule (thrombospondin receptor)	protein-coding
chr1_142900401_142900500	chr1	142900401	142900500	3.00255	0.00041343	+	Intergenic	L1PA7|LINE|L1	-186845	NR_046228	100874392	NR_046228	ANKRD20A12P	-	ankyrin repeat domain 20 family, member A12, pseudogene	pseudo
chr6_67858801_67858900	chr6	67858801	67858900	3.00255	0.00041343	+	Intergenic	Intergenic	1361078	NR_026540	442229	NR_026540	SLC25A51P1	MCART3P|bA707M13.1	solute carrier family 25, member 51 pseudogene 1	pseudo
chr9_68504701_68504800	chr9	68504701	68504800	3.00255	0.00041343	+	Intergenic	Intergenic	-50375	NR_033907	642236	NR_033907	LOC642236	-	FSHD region gene 1 pseudogene	pseudo
chr1_149297501_149297600	chr1	149297501	149297600	3.07247	0.000243751	+	Intergenic	Intergenic	18074	NR_027002	388692	NR_027002	LOC388692	-	uncharacterized LOC388692	miscRNA
chr1_213845501_213845600	chr1	213845501	213845600	3.07247	0.000243751	+	Intergenic	Intergenic	-252542	NR_046189	100861504	NR_046189	LINC00538	Yiya	long intergenic non-protein coding RNA 538	miscRNA
chr10_105682501_105682600	chr10	105682501	105682600	3.07247	0.000243751	+	Intergenic	Intergenic	-4505	NM_024928	79991	NM_024928	OBFC1	AAF-44|AAF44|RP11-541N10.2|RPA-32|STN1|bA541N10.2	oligonucleotide/oligosaccharide-binding fold containing 1	protein-coding
chr12_70118501_70118600	chr12	70118501	70118600	3.07247	0.000243751	+	Intergenic	L1M7|LINE|L1	-14081	NM_175624	117177	NM_175626	RAB3IP	RABIN3	RAB3A interacting protein (rabin3)	protein-coding
chr14_96162601_96162700	chr14	96162601	96162700	3.07247	0.000243751	+	Intergenic	LTR9|LTR|ERV1	9896	NM_004918	9623	NM_199206	TCL1B	SYN-1|TML1	T-cell leukemia/lymphoma 1B	protein-coding
chr2_188991001_188991100	chr2	188991001	188991100	3.07247	0.000243751	+	Intergenic	L1PA3|LINE|L1	-165346	NM_001252669	51454	NM_001252668	GULP1	CED-6|CED6|GULP	GULP, engulfment adaptor PTB domain containing 1	protein-coding
chr22_27718201_27718300	chr22	27718201	27718300	3.07247	0.000243751	+	Intergenic	MLT1B|LTR|ERVL-MaLR	479236	NM_002430	4330	NM_002430	MN1	MGCR|MGCR1|MGCR1-PEN|dJ353E16.2	meningioma (disrupted in balanced translocation) 1	protein-coding
chr22_27718301_27718400	chr22	27718301	27718400	3.07247	0.000243751	+	Intergenic	A-rich|Low_complexity|Low_complexity	479136	NM_002430	4330	NM_002430	MN1	MGCR|MGCR1|MGCR1-PEN|dJ353E16.2	meningioma (disrupted in balanced translocation) 1	protein-coding
chr7_52666101_52666200	chr7	52666101	52666200	3.07247	0.000243751	+	Intergenic	LOR1b|LTR|ERV1	-437199	NM_182595	285877	NM_182595	POM121L12	-	POM121 transmembrane nucleoporin-like 12	protein-coding
chr7_52666201_52666300	chr7	52666201	52666300	3.07247	0.000243751	+	Intergenic	LOR1b|LTR|ERV1	-437099	NM_182595	285877	NM_182595	POM121L12	-	POM121 transmembrane nucleoporin-like 12	protein-coding
chr9_74264301_74264400	chr9	74264301	74264400	3.07247	0.000243751	+	Intergenic	L2c|LINE|L2	119450	NM_013390	23670	NM_001135820	TMEM2	-	transmembrane protein 2	protein-coding
chr1_119788301_119788400	chr1	119788301	119788400	3.13917	0.000143701	+	Intergenic	CT-rich|Low_complexity|Low_complexity	-105055	NM_015836	10352	NM_015836	WARS2	TrpRS	tryptophanyl tRNA synthetase 2, mitochondrial	protein-coding
chr2_114177501_114177600	chr2	114177501	114177600	3.13917	0.000143701	+	Intergenic	HAL1|LINE|L1	-17718	NM_172003	150472	NM_172003	CBWD2	-	COBW domain containing 2	protein-coding
chr5_153446301_153446400	chr5	153446301	153446400	3.20291	0.000143701	+	Intergenic	L1MC4a|LINE|L1	27831	NM_001135037	4238	NM_001135037	MFAP3	-	microfibrillar-associated protein 3	protein-coding
chr5_135886301_135886400	chr5	135886301	135886400	3.26396	8.47e-05	+	Intergenic	HERVH-int|LTR|ERV1	-185186	NM_001167576	57113	NM_001167576	TRPC7	TRP7	transient receptor potential cation channel, subfamily C, member 7	protein-coding
chr1_5547901_5548000	chr1	5547901	5548000	3.31037	0.00444385	+	Intergenic	L2a|LINE|L2	-76181	NR_039612	100616489	NR_039612	MIR4417	-	microRNA 4417	miscRNA
chr1_23255501_23255600	chr1	23255501	23255600	3.31037	0.00444385	+	Intergenic	L2a|LINE|L2	-65831	NR_036214	100422914	NR_036214	MIR4253	-	microRNA 4253	miscRNA
chr1_45752501_45752600	chr1	45752501	45752600	3.31037	0.00444385	+	Intergenic	L1PA4|LINE|L1	-17032	NR_024270	400752	NR_024270	LOC400752	-	uncharacterized LOC400752	miscRNA
chr1_45752601_45752700	chr1	45752601	45752700	3.31037	0.00444385	+	Intergenic	L1PA4|LINE|L1	-16932	NR_024270	400752	NR_024270	LOC400752	-	uncharacterized LOC400752	miscRNA
chr1_84191301_84191400	chr1	84191301	84191400	3.31037	0.00444385	+	Intergenic	Intergenic	187709	NR_049805	100847084	NR_049805	MIR548AP	-	microRNA 548ap	miscRNA
chr1_84191401_84191500	chr1	84191401	84191500	3.31037	0.00444385	+	Intergenic	Intergenic	187609	NR_049805	100847084	NR_049805	MIR548AP	-	microRNA 548ap	miscRNA
chr1_168325801_168325900	chr1	168325801	168325900	3.31037	0.00444385	+	Intergenic	L1PA16|LINE|L1	-18912	NR_030284	693142	NR_030284	MIR557	MIRN557|hsa-mir-557	microRNA 557	miscRNA
chr10_6735801_6735900	chr10	6735801	6735900	3.31037	0.00444385	+	Intergenic	Intergenic	-85710	NR_038291	100507127	NR_038291	LOC100507127	-	uncharacterized LOC100507127	miscRNA
chr10_34339801_34339900	chr10	34339801	34339900	3.31037	0.00444385	+	Intergenic	AluSq2|SINE|Alu	-278242	NR_038932	100505583	NR_038932	LOC100505583	-	uncharacterized LOC100505583	miscRNA
chr10_34378901_34379000	chr10	34378901	34379000	3.31037	0.00444385	+	Intergenic	Intergenic	-317342	NR_038932	100505583	NR_038932	LOC100505583	-	uncharacterized LOC100505583	miscRNA
chr10_58791401_58791500	chr10	58791401	58791500	3.31037	0.00444385	+	Intergenic	THE1A-int|LTR|ERVL-MaLR	272869	NR_037490	100500834	NR_037490	MIR3924	-	microRNA 3924	miscRNA
chr10_131623301_131623400	chr10	131623301	131623400	3.31037	0.00444385	+	Intergenic	L2a|LINE|L2	18288	NR_036179	100422873	NR_036179	MIR4297	-	microRNA 4297	miscRNA
chr11_101283601_101283700	chr11	101283601	101283700	3.31037	0.00444385	+	Intergenic	L2|LINE|L2	106986	NR_037485	100500823	NR_037485	MIR3920	-	microRNA 3920	miscRNA
chr11_103671401_103671500	chr11	103671401	103671500	3.31037	0.00444385	+	Intergenic	Intergenic	-49184	NR_039842	100616457	NR_039842	MIR4693	-	microRNA 4693	miscRNA
chr11_116109901_116110000	chr11	116109901	116110000	3.31037	0.00444385	+	Intergenic	Intergenic	-479032	NR_034148	283143	NR_034148	LOC283143	-	uncharacterized LOC283143	miscRNA
chr11_121730201_121730300	chr11	121730201	121730300	3.31037	0.00444385	+	Intergenic	L1PA4|LINE|L1	240302	NR_029671	406911	NR_029671	MIR125B1	MIRN125B1	microRNA 125b-1	miscRNA
chr11_123215101_123215200	chr11	123215101	123215200	3.31037	0.00444385	+	Intergenic	L2c|LINE|L2	37070	NR_039714	100616319	NR_039714	MIR4493	-	microRNA 4493	miscRNA
chr12_47822901_47823000	chr12	47822901	47823000	3.31037	0.00444385	+	Intergenic	L1PA3|LINE|L1	-212724	NR_026544	100233209	NR_026544	PCED1B-AS1	-	PCED1B antisense RNA 1	miscRNA
chr12_91083301_91083400	chr12	91083301	91083400	3.31037	0.00444385	+	Intergenic	Intergenic	-228450	NR_038868	439916	NM_001039384	LINC00615	C12orf37	long intergenic non-protein coding RNA 615	miscRNA
chr13_104298701_104298800	chr13	104298701	104298800	3.31037	0.00444385	+	Intergenic	L1MA4A|LINE|L1	-363902	NR_049840	100847092	NR_049840	MIR548AS	-	microRNA 548as	miscRNA
chr14_101804701_101804800	chr14	101804701	101804800	3.31037	0.00444385	+	Intergenic	Intergenic	217263	NR_002770	64150	NR_002770	DIO3OS	C14orf134|DIO3-AS1|DIO3-OS|NCRNA00041	DIO3 opposite strand/antisense RNA	miscRNA
chr14_101974101_101974200	chr14	101974101	101974200	3.31037	0.00444385	+	Intergenic	L2b|LINE|L2	47863	NR_002770	64150	NR_002770	DIO3OS	C14orf134|DIO3-AS1|DIO3-OS|NCRNA00041	DIO3 opposite strand/antisense RNA	miscRNA
chr15_70041001_70041100	chr15	70041001	70041100	3.31037	0.00444385	+	Intergenic	Intergenic	-86523	NR_026764	414926	NR_026764	LINC00593	C15orf50	long intergenic non-protein coding RNA 593	miscRNA
chr15_70285201_70285300	chr15	70285201	70285300	3.31037	0.00444385	+	Intergenic	MER53|DNA|hAT	86557	NR_030714	693214	NR_030714	MIR629	MIRN629|hsa-mir-629	microRNA 629	miscRNA
chr15_87821901_87822000	chr15	87821901	87822000	3.31037	0.00444385	+	Intergenic	L1PA4|LINE|L1	-298210	NR_026869	145978	NM_152454	LINC00052	NCRNA00052|TMEM83	long intergenic non-protein coding RNA 52	miscRNA
chr15_93118501_93118600	chr15	93118501	93118600	3.31037	0.00444385	+	Intergenic	Intergenic	-3057	NR_021493	100144604	NR_021493	LOC100144604	-	uncharacterized LOC100144604	miscRNA
chr16_22686401_22686500	chr16	22686401	22686500	3.31037	0.00444385	+	Intergenic	Intergenic	-43153	NR_030385	693131	NR_030385	MIR548D2	MIRN548D2	microRNA 548d-2	miscRNA
chr16_33944501_33944600	chr16	33944501	33944600	3.31037	0.00444385	+	Intergenic	Tigger1|DNA|TcMar-Tigger	17953	NR_038368	649159	NM_001040069	LINC00273	NCRNA00273|TOP	long intergenic non-protein coding RNA 273	miscRNA
chr16_56117401_56117500	chr16	56117401	56117500	3.31037	0.00444385	+	Intergenic	Intergenic	107556	NR_027078	283856	NR_027078	LOC283856	-	uncharacterized LOC283856	miscRNA
chr17_29938901_29939000	chr17	29938901	29939000	3.31037	0.00444385	+	Intergenic	AluSx1|SINE|Alu	36520	NR_029856	100126356	NR_029856	MIR365B	MIR365-2|MIRN365-2|hsa-mir-365b	microRNA 365b	miscRNA
chr18_36282301_36282400	chr18	36282301	36282400	3.31037	0.00444385	+	Intergenic	CT-rich|Low_complexity|Low_complexity	-974335	NR_049847	100847025	NR_049847	MIR5583-1	-	microRNA 5583-1	miscRNA
chr18_70796301_70796400	chr18	70796301	70796400	3.31037	0.00444385	+	Intergenic	Intergenic	135383	NR_034133	400655	NR_034133	LOC400655	-	uncharacterized LOC400655	miscRNA
chr19_28009001_28009100	chr19	28009001	28009100	3.31037	0.00444385	+	Intergenic	L1PA4|LINE|L1	275798	NR_027301	148189	NR_027301	LINC00662	-	long intergenic non-protein coding RNA 662	miscRNA
chr19_35893201_35893300	chr19	35893201	35893300	3.31037	0.00444385	+	Intergenic	L2|LINE|L2	-3259	NR_040046	100128682	NR_040046	LOC100128682	-	uncharacterized LOC100128682	miscRNA
chr19_37754101_37754200	chr19	37754101	37754200	3.31037	0.00444385	+	Intergenic	Intergenic	5762	NR_029390	284412	NR_029390	LOC284412	-	uncharacterized LOC284412	miscRNA
chr2_36030601_36030700	chr2	36030601	36030700	3.31037	0.00444385	+	Intergenic	L1PB1|LINE|L1	552063	NR_037631	100288911	NR_037631	LOC100288911	-	uncharacterized LOC100288911	miscRNA
chr2_111104201_111104300	chr2	111104201	111104300	3.31037	0.00444385	+	Intergenic	Intergenic	37852	NR_046110	440894	NR_046110	LOC440894	-	uncharacterized LOC440894	miscRNA
chr2_239938701_239938800	chr2	239938701	239938800	3.31037	0.00444385	+	Intergenic	Intergenic	51860	NR_039642	100616397	NR_039642	MIR4440	-	microRNA 4440	miscRNA
chr2_242967201_242967300	chr2	242967201	242967300	3.31037	0.00444385	+	Intergenic	MLT2B4|LTR|ERVL	-63594	NR_024437	728323	NR_024437	LOC728323	-	uncharacterized LOC728323	miscRNA
chr21_9844901_9845000	chr21	9844901	9845000	3.31037	0.00444385	+	Intergenic	Intergenic	18747	NR_037458	100500815	NR_037458	MIR3687	-	microRNA 3687	miscRNA
chr21_9845001_9845100	chr21	9845001	9845100	3.31037	0.00444385	+	Intergenic	Intergenic	18847	NR_037458	100500815	NR_037458	MIR3687	-	microRNA 3687	miscRNA
chr21_17288501_17288600	chr21	17288501	17288600	3.31037	0.00444385	+	Intergenic	L1PA3|LINE|L1	-154292	NR_027790	388815	NM_001005732	LINC00478	C21orf34|C21orf35|FLJ38295	long intergenic non-protein coding RNA 478	miscRNA
chr22_48008001_48008100	chr22	48008001	48008100	3.31037	0.00444385	+	Intergenic	Intergenic	19268	NR_033377	400932	NM_001001693	FLJ46257	-	uncharacterized LOC400932	miscRNA
chr22_48035201_48035300	chr22	48035201	48035300	3.31037	0.00444385	+	Intergenic	L1M7|LINE|L1	-7932	NR_033377	400932	NM_001001693	FLJ46257	-	uncharacterized LOC400932	miscRNA
chr22_48035301_48035400	chr22	48035301	48035400	3.31037	0.00444385	+	Intergenic	L1M7|LINE|L1	-8032	NR_033377	400932	NM_001001693	FLJ46257	-	uncharacterized LOC400932	miscRNA
chr22_48332601_48332700	chr22	48332601	48332700	3.31037	0.00444385	+	Intergenic	L1MDa|LINE|L1	-305332	NR_033377	400932	NM_001001693	FLJ46257	-	uncharacterized LOC400932	miscRNA
chr22_48365301_48365400	chr22	48365301	48365400	3.31037	0.00444385	+	Intergenic	AluSq2|SINE|Alu	-304826	NR_036172	100422916	NR_036172	MIR3201	-	microRNA 3201	miscRNA
chr3_75281801_75281900	chr3	75281801	75281900	3.31037	0.00444385	+	Intergenic	L2a|LINE|L2	18223	NR_039646	100616394	NR_039646	MIR4444-1	MIR4444|hsa-mir-4444-1	microRNA 4444-1	miscRNA
chr3_117459301_117459400	chr3	117459301	117459400	3.31037	0.00444385	+	Intergenic	Intergenic	1030715	NR_015391	285194	NR_015391	LSAMP-AS3	LSAMP-AS1|NCRNA00295	LSAMP antisense RNA 3	miscRNA
chr3_181877501_181877600	chr3	181877501	181877600	3.31037	0.00444385	+	Intergenic	L2|LINE|L2	326600	NR_040105	401103	NR_040105	FLJ46066	-	uncharacterized LOC401103	miscRNA
chr3_187409201_187409300	chr3	187409201	187409300	3.31037	0.00444385	+	Intergenic	AluSc|SINE|Alu	-10904	NR_034062	100131635	NR_034062	LOC100131635	-	hCG1645011-like	miscRNA
chr4_14791101_14791200	chr4	14791101	14791200	3.31037	0.00444385	+	Intergenic	L1PA16|LINE|L1	212519	NR_038857	441009	NR_038857	LOC441009	-	uncharacterized LOC441009	miscRNA
chr4_37166401_37166500	chr4	37166401	37166500	3.31037	0.00444385	+	Intergenic	L2c|LINE|L2	77163	NR_039965	100616435	NR_039965	MIR4801	-	microRNA 4801	miscRNA
chr4_37166501_37166600	chr4	37166501	37166600	3.31037	0.00444385	+	Intergenic	L2c|LINE|L2	77063	NR_039965	100616435	NR_039965	MIR4801	-	microRNA 4801	miscRNA
chr4_53637601_53637700	chr4	53637601	53637700	3.31037	0.00444385	+	Intergenic	L1PA5|LINE|L1	-18511	NR_040106	152578	NR_040106	LOC152578	-	uncharacterized LOC152578	miscRNA
chr4_68901201_68901300	chr4	68901201	68901300	3.31037	0.00444385	+	Intergenic	HERVH-int|LTR|ERV1	-17976	NR_046116	550113	NR_046116	LOC550113	-	uncharacterized LOC550113	miscRNA
chr4_80622001_80622100	chr4	80622001	80622100	3.31037	0.00444385	+	Intergenic	AluJb|SINE|Alu	-126575	NR_026555	118425	NR_026555	GDEP	PCAN1	gene differentially expressed in prostate	miscRNA
chr4_179080301_179080400	chr4	179080301	179080400	3.31037	0.00444385	+	Intergenic	L1MEf|LINE|L1	430439	NR_028342	285501	NM_001085490	LOC285501	-	uncharacterized LOC285501	miscRNA
chr4_180089101_180089200	chr4	180089101	180089200	3.31037	0.00444385	+	Intergenic	HERVH-int|LTR|ERV1	1439239	NR_028342	285501	NM_001085490	LOC285501	-	uncharacterized LOC285501	miscRNA
chr5_4323601_4323700	chr5	4323601	4323700	3.31037	0.00444385	+	Intergenic	L1MA6|LINE|L1	-710822	NR_026994	340094	NR_026994	LOC340094	-	uncharacterized LOC340094	miscRNA
chr5_17527701_17527800	chr5	17527701	17527800	3.31037	0.00444385	+	Intergenic	Intergenic	-140331	NR_033975	401177	NR_033975	LOC401177	-	uncharacterized LOC401177	miscRNA
chr5_42925501_42925600	chr5	42925501	42925600	3.31037	0.00444385	+	Intergenic	Intergenic	93363	NR_034086	648987	NR_034085	LOC648987	-	uncharacterized LOC648987	miscRNA
chr5_86024901_86025000	chr5	86024901	86025000	3.31037	0.00444385	+	Intergenic	L1PA5|LINE|L1	108636	NR_037402	100500805	NR_037402	MIR3607	-	microRNA 3607	miscRNA
chr5_88007901_88008000	chr5	88007901	88008000	3.31037	0.00444385	+	Intergenic	AluSc|SINE|Alu	-27330	NR_015436	645323	NR_015436	LINC00461	-	long intergenic non-protein coding RNA 461	miscRNA
chr5_92601101_92601200	chr5	92601101	92601200	3.31037	0.00444385	+	Intergenic	L1PA3|LINE|L1	305349	NR_015369	441094	NR_015369	FLJ42709	-	uncharacterized LOC441094	miscRNA
chr5_98967701_98967800	chr5	98967701	98967800	3.31037	0.00444385	+	Intergenic	L1PA13|LINE|L1	702912	NR_036530	100289230	NR_036530	LOC100289230	-	uncharacterized LOC100289230	miscRNA
chr6_9347201_9347300	chr6	9347201	9347300	3.31037	0.00444385	+	Intergenic	MER74A|LTR|ERVL	694808	NR_004855	728655	NR_004855	HULC	LINC00078|NCRNA00078	highly up-regulated in liver cancer (non-protein coding)	miscRNA
chr6_52521501_52521600	chr6	52521501	52521600	3.31037	0.00444385	+	Intergenic	SVA_D|Other|Other	-7649	NR_024403	730101	NR_024403	LOC730101	-	uncharacterized LOC730101	miscRNA
chr6_91063201_91063300	chr6	91063201	91063300	3.31037	0.00444385	+	Intergenic	Intergenic	40789	NR_039671	100616109	NR_039671	MIR4464	-	microRNA 4464	miscRNA
chr6_100258101_100258200	chr6	100258101	100258200	3.31037	0.00444385	+	Intergenic	Intergenic	-183764	NR_038384	728012	NR_038384	LOC728012	-	uncharacterized LOC728012	miscRNA
chr6_145573301_145573400	chr6	145573301	145573400	3.31037	0.00444385	+	Intergenic	Intergenic	-482655	NR_038246	100507557	NR_038244	LOC100507557	-	uncharacterized LOC100507557	miscRNA
chr8_64399901_64400000	chr8	64399901	64400000	3.31037	0.00444385	+	Intergenic	L1PA2|LINE|L1	-282038	NR_038875	286184	NR_038875	LOC286184	-	uncharacterized LOC286184	miscRNA
chr8_113234101_113234200	chr8	113234101	113234200	3.31037	0.00444385	+	Intergenic	L1PA7|LINE|L1	-421572	NR_031745	100302225	NR_031745	MIR2053	hsa-mir-2053	microRNA 2053	miscRNA
chr8_129309801_129309900	chr8	129309801	129309900	3.31037	0.00444385	+	Intergenic	L2a|LINE|L2	147488	NR_031613	100302281	NR_031613	MIR1208	MIRN1208|hsa-mir-1208	microRNA 1208	miscRNA
chr8_129437901_129438000	chr8	129437901	129438000	3.31037	0.00444385	+	Intergenic	L2a|LINE|L2	275588	NR_031613	100302281	NR_031613	MIR1208	MIRN1208|hsa-mir-1208	microRNA 1208	miscRNA
chr8_133556001_133556100	chr8	133556001	133556100	3.31037	0.00444385	+	Intergenic	L2a|LINE|L2	17676	NR_026684	93668	NR_026684	HPYR1	HPRG1|LINC00027|NCRNA00027	Helicobacter pylori responsive 1 (non-protein coding)	miscRNA
chr8_136097701_136097800	chr8	136097701	136097800	3.31037	0.00444385	+	Intergenic	L1MCc|LINE|L1	-148624	NR_026706	286094	NR_026706	LOC286094	-	uncharacterized LOC286094	miscRNA
chr8_136097801_136097900	chr8	136097801	136097900	3.31037	0.00444385	+	Intergenic	L1MCc|LINE|L1	-148524	NR_026706	286094	NR_026706	LOC286094	-	uncharacterized LOC286094	miscRNA
chr9_30108101_30108200	chr9	30108101	30108200	3.31037	0.00444385	+	Intergenic	L1PA3|LINE|L1	300302	NR_046204	401497	NR_046204	LOC401497	-	uncharacterized LOC401497	miscRNA
chr9_67752901_67753000	chr9	67752901	67753000	3.31037	0.00444385	+	Intergenic	MER5A1|DNA|hAT-Charlie	41239	NR_027422	100133121	NR_027422	FAM27B	FAM27A2|bA12A20.3	family with sequence similarity 27, member B	miscRNA
chrY_9988801_9988900	chrY	9988801	9988900	3.31037	0.00444385	+	Intergenic	Intergenic	240443	NR_001540	252955	NR_001540	TTTY23	NCRNA00148	testis-specific transcript, Y-linked 23 (non-protein coding)	miscRNA
chr1_7962001_7962100	chr1	7962001	7962100	3.31037	0.00444385	+	Intergenic	L2a|LINE|L2	41175	NM_001561	3604	NM_001561	TNFRSF9	4-1BB|CD137|CDw137|ILA	tumor necrosis factor receptor superfamily, member 9	protein-coding
chr1_11655801_11655900	chr1	11655801	11655900	3.31037	0.00444385	+	Intergenic	AluJr|SINE|Alu	-58582	NM_183412	93611	NM_001014765	FBXO44	FBG3|FBX30|FBX6A|Fbx44|Fbxo6a	F-box protein 44	protein-coding
chr1_16443101_16443200	chr1	16443101	16443200	3.31037	0.00444385	+	Intergenic	L2b|LINE|L2	39432	NM_004431	1969	NM_004431	EPHA2	ARCC2|CTPA|CTPP1|ECK	EPH receptor A2	protein-coding
chr1_20152201_20152300	chr1	20152201	20152300	3.31037	0.00444385	+	Intergenic	AluSz|SINE|Alu	-10479	NM_019062	54546	NM_019062	RNF186	RP11-91K11.1	ring finger protein 186	protein-coding
chr1_22882801_22882900	chr1	22882801	22882900	3.31037	0.00444385	+	Intergenic	Intergenic	-7154	NM_020526	2046	NM_001006943	EPHA8	EEK|EK3|HEK3	EPH receptor A8	protein-coding
chr1_26718501_26718600	chr1	26718501	26718600	3.31037	0.00444385	+	Intergenic	Intergenic	-18719	NM_024674	79727	NM_024674	LIN28A	CSDD1|LIN-28|LIN28|ZCCHC1|lin-28A	lin-28 homolog A (C. elegans)	protein-coding
chr1_26845301_26845400	chr1	26845301	26845400	3.31037	0.00444385	+	Intergenic	Intergenic	-10899	NM_002953	6195	NM_001006665	RPS6KA1	HU-1|MAPKAPK1A|RSK|RSK1	ribosomal protein S6 kinase, 90kDa, polypeptide 1	protein-coding
chr1_32865701_32865800	chr1	32865701	32865800	3.31037	0.00444385	+	Intergenic	Intergenic	-5688	NM_018045	55108	NM_001143888	BSDC1	-	BSD domain containing 1	protein-coding
chr1_35682201_35682300	chr1	35682201	35682300	3.31037	0.00444385	+	Intergenic	AluSx|SINE|Alu	-23507	NM_005066	6421	NM_005066	SFPQ	POMP100|PSF	splicing factor proline/glutamine-rich	protein-coding
chr1_40274501_40274600	chr1	40274501	40274600	3.31037	0.00444385	+	Intergenic	SVA_B|Other|Other	-20017	NM_001720	656	NM_001720	BMP8B	BMP8|OP2	bone morphogenetic protein 8b	protein-coding
chr1_41425301_41425400	chr1	41425301	41425400	3.31037	0.00444385	+	Intergenic	AluSx|SINE|Alu	-19657	NM_001905	1503	NM_001905	CTPS1	CTPS	CTP synthase 1	protein-coding
chr1_45958501_45958600	chr1	45958501	45958600	3.31037	0.00444385	+	Intergenic	AluJr|SINE|Alu	-1710	NM_007170	10420	NM_007170	TESK2	-	testis-specific kinase 2	protein-coding
chr1_46605401_46605500	chr1	46605401	46605500	3.31037	0.00444385	+	Intergenic	Intergenic	-6742	NM_001114172	8503	NM_001114172	PIK3R3	p55|p55-GAMMA	phosphoinositide-3-kinase, regulatory subunit 3 (gamma)	protein-coding
chr1_58843901_58844000	chr1	58843901	58844000	3.31037	0.00444385	+	Intergenic	L1PA2|LINE|L1	-127739	NM_021080	1600	NM_021080	DAB1	-	disabled homolog 1 (Drosophila)	protein-coding
chr1_62195401_62195500	chr1	62195401	62195500	3.31037	0.00444385	+	Intergenic	AluJo|SINE|Alu	-4355	NM_032027	83941	NM_032027	TM2D1	BBP	TM2 domain containing 1	protein-coding
chr1_67531001_67531100	chr1	67531001	67531100	3.31037	0.00444385	+	Intergenic	L2a|LINE|L2	-10970	NM_015139	23169	NM_015139	SLC35D1	UGTREL7	solute carrier family 35 (UDP-glucuronic acid/UDP-N-acetylgalactosamine dual transporter), member D1	protein-coding
chr1_75644201_75644300	chr1	75644201	75644300	3.31037	0.00444385	+	Intergenic	L1PA6|LINE|L1	43683	NM_001256114	431707	NM_001001933	LHX8	LHX7	LIM homeobox 8	protein-coding
chr1_75644301_75644400	chr1	75644301	75644400	3.31037	0.00444385	+	Intergenic	L1PA6|LINE|L1	43783	NM_001256114	431707	NM_001001933	LHX8	LHX7	LIM homeobox 8	protein-coding
chr1_80235501_80235600	chr1	80235501	80235600	3.31037	0.00444385	+	Intergenic	L2|LINE|L2	-763055	NM_022159	64123	NM_022159	ELTD1	ETL|KPG_003	EGF, latrophilin and seven transmembrane domain containing 1	protein-coding
chr1_80796401_80796500	chr1	80796401	80796500	3.31037	0.00444385	+	Intergenic	(CATATA)n|Simple_repeat|Simple_repeat	-1323955	NM_022159	64123	NM_022159	ELTD1	ETL|KPG_003	EGF, latrophilin and seven transmembrane domain containing 1	protein-coding
chr1_82023301_82023400	chr1	82023301	82023400	3.31037	0.00444385	+	Intergenic	Intergenic	-242732	NM_012302	23266	NM_012302	LPHN2	CIRL2|CL2|LEC1|LPHH1	latrophilin 2	protein-coding
chr1_86631101_86631200	chr1	86631101	86631200	3.31037	0.00444385	+	Intergenic	L1PA5|LINE|L1	-9029	NM_152890	255631	NM_152890	COL24A1	-	collagen, type XXIV, alpha 1	protein-coding
chr1_87781401_87781500	chr1	87781401	87781500	3.31037	0.00444385	+	Intergenic	L2a|LINE|L2	-12701	NM_006769	8543	NM_006769	LMO4	-	LIM domain only 4	protein-coding
chr1_100799101_100799200	chr1	100799101	100799200	3.31037	0.00444385	+	Intergenic	L2a|LINE|L2	-18873	NM_003672	8556	NM_003672	CDC14A	cdc14|hCDC14	CDC14 cell division cycle 14 homolog A (S. cerevisiae)	protein-coding
chr1_107231901_107232000	chr1	107231901	107232000	3.31037	0.00444385	+	Intergenic	Intergenic	-367317	NM_018137	55170	NM_018137	PRMT6	HRMT1L6	protein arginine methyltransferase 6	protein-coding
chr1_107232101_107232200	chr1	107232101	107232200	3.31037	0.00444385	+	Intergenic	Intergenic	-367117	NM_018137	55170	NM_018137	PRMT6	HRMT1L6	protein arginine methyltransferase 6	protein-coding
chr1_108091901_108092000	chr1	108091901	108092000	3.31037	0.00444385	+	Intergenic	L2a|LINE|L2	139176	NM_001079874	10451	NM_001079874	VAV3	-	vav 3 guanine nucleotide exchange factor	protein-coding
chr1_108845901_108846000	chr1	108845901	108846000	3.31037	0.00444385	+	Intergenic	L1PREC2|LINE|L1	-59247	NM_001143989	148545	NM_152488	NBPF4	-	neuroblastoma breakpoint family, member 4	protein-coding
chr1_112833601_112833700	chr1	112833601	112833700	3.31037	0.00444385	+	Intergenic	L1PA5|LINE|L1	-105150	NM_018704	55917	NM_018704	CTTNBP2NL	-	CTTNBP2 N-terminal like	protein-coding
chr1_114805301_114805400	chr1	114805301	114805400	3.31037	0.00444385	+	Intergenic	Intergenic	-108878	NM_001270805	148281	NM_001270805	SYT6	sytVI	synaptotagmin VI	protein-coding
chr1_116369701_116369800	chr1	116369701	116369800	3.31037	0.00444385	+	Intergenic	Intergenic	13583	NM_001111061	4808	NM_001111061	NHLH2	HEN2|NSCL2|bHLHa34	nescient helix loop helix 2	protein-coding
chr1_116506901_116507000	chr1	116506901	116507000	3.31037	0.00444385	+	Intergenic	L1PB1|LINE|L1	-12169	NM_018420	55356	NM_018420	SLC22A15	FLIPT1|PRO34686	solute carrier family 22, member 15	protein-coding
chr1_173976201_173976300	chr1	173976201	173976300	3.31037	0.00444385	+	Intergenic	AluY|SINE|Alu	-14040	NM_172071	149041	NM_172071	RC3H1	RNF198|ROQUIN	ring finger and CCCH-type domains 1	protein-coding
chr1_173976301_173976400	chr1	173976301	173976400	3.31037	0.00444385	+	Intergenic	AluY|SINE|Alu	-14140	NM_172071	149041	NM_172071	RC3H1	RNF198|ROQUIN	ring finger and CCCH-type domains 1	protein-coding
chr1_198484001_198484100	chr1	198484001	198484100	3.31037	0.00444385	+	Intergenic	Intergenic	26025	NM_133262	127124	NM_133262	ATP6V1G3	ATP6G3|Vma10	ATPase, H+ transporting, lysosomal 13kDa, V1 subunit G3	protein-coding
chr1_198484101_198484200	chr1	198484101	198484200	3.31037	0.00444385	+	Intergenic	Intergenic	25925	NM_133262	127124	NM_133262	ATP6V1G3	ATP6G3|Vma10	ATPase, H+ transporting, lysosomal 13kDa, V1 subunit G3	protein-coding
chr1_203416801_203416900	chr1	203416801	203416900	3.31037	0.00444385	+	Intergenic	MIR|SINE|MIR	-28033	NM_002725	5549	NM_002725	PRELP	MST161|MSTP161|SLRR2A	proline/arginine-rich end leucine-rich repeat protein	protein-coding
chr1_204150301_204150400	chr1	204150301	204150400	3.31037	0.00444385	+	Intergenic	MER31A|LTR|ERV1	-14885	NM_000537	5972	NM_000537	REN	HNFJ2	renin	protein-coding
chr1_209725901_209726000	chr1	209725901	209726000	3.31037	0.00444385	+	Intergenic	L2c|LINE|L2	-31095	NM_020439	57172	NM_020439	CAMK1G	CLICKIII|VWS1|dJ272L16.1	calcium/calmodulin-dependent protein kinase IG	protein-coding
chr1_222443001_222443100	chr1	222443001	222443100	3.31037	0.00444385	+	Intergenic	Intergenic	278394	NM_024746	79802	NM_024746	HHIPL2	KIAA1822L	HHIP-like 2	protein-coding
chr1_222573901_222574000	chr1	222573901	222574000	3.31037	0.00444385	+	Intergenic	Intergenic	147494	NM_024746	79802	NM_024746	HHIPL2	KIAA1822L	HHIP-like 2	protein-coding
chr1_223332901_223333000	chr1	223332901	223333000	3.31037	0.00444385	+	Intergenic	Intergenic	-16326	NM_003268	7100	NM_003268	TLR5	SLEB1|TIL3	toll-like receptor 5	protein-coding
chr1_229063901_229064000	chr1	229063901	229064000	3.31037	0.00444385	+	Intergenic	L2a|LINE|L2	193126	NM_021205	58480	NM_021205	RHOU	ARHU|CDC42L1|DJ646B12.2|WRCH1|fJ646B12.2|hG28K	ras homolog family member U	protein-coding
chr1_229801401_229801500	chr1	229801401	229801500	3.31037	0.00444385	+	Intergenic	L2a|LINE|L2	39469	NM_014777	9816	NM_014777	URB2	KIAA0133|NET10|NPA2	URB2 ribosome biogenesis 2 homolog (S. cerevisiae)	protein-coding
chr1_229801501_229801600	chr1	229801501	229801600	3.31037	0.00444385	+	Intergenic	L2a|LINE|L2	39569	NM_014777	9816	NM_014777	URB2	KIAA0133|NET10|NPA2	URB2 ribosome biogenesis 2 homolog (S. cerevisiae)	protein-coding
chr1_242780201_242780300	chr1	242780201	242780300	3.31037	0.00444385	+	Intergenic	L1P1|LINE|L1	-92252	NM_152666	200150	NM_001195811	PLD5	PLDC	phospholipase D family, member 5	protein-coding
chr1_242780301_242780400	chr1	242780301	242780400	3.31037	0.00444385	+	Intergenic	L1P1|LINE|L1	-92352	NM_152666	200150	NM_001195811	PLD5	PLDC	phospholipase D family, member 5	protein-coding
chr1_242949501_242949600	chr1	242949501	242949600	3.31037	0.00444385	+	Intergenic	L2a|LINE|L2	-261552	NM_152666	200150	NM_001195811	PLD5	PLDC	phospholipase D family, member 5	protein-coding
chr1_249066901_249067000	chr1	249066901	249067000	3.31037	0.00444385	+	Intergenic	Intergenic	53204	NM_030645	80851	NM_030645	SH3BP5L	-	SH3-binding domain protein 5-like	protein-coding
chr10_66301_66400	chr10	66301	66400	3.31037	0.00444385	+	Intergenic	L1PA17|LINE|L1	28828	NM_177987	347688	NM_001164154	TUBB8	bA631M21.2	tubulin, beta 8 class VIII	protein-coding
chr10_66401_66500	chr10	66401	66500	3.31037	0.00444385	+	Intergenic	L1PA17|LINE|L1	28728	NM_177987	347688	NM_001164154	TUBB8	bA631M21.2	tubulin, beta 8 class VIII	protein-coding
chr10_1791901_1792000	chr10	1791901	1792000	3.31037	0.00444385	+	Intergenic	L1MC2|LINE|L1	-12280	NM_018702	105	NM_018702	ADARB2	ADAR3|RED2	adenosine deaminase, RNA-specific, B2	protein-coding
chr10_3732101_3732200	chr10	3732101	3732200	3.31037	0.00444385	+	Intergenic	Intergenic	95323	NM_001160125	1316	NM_001160124	KLF6	BCD1|CBA1|COPEB|CPBP|GBF|PAC1|ST12|ZF9	Kruppel-like factor 6	protein-coding
chr10_19887001_19887100	chr10	19887001	19887100	3.31037	0.00444385	+	Intergenic	Intergenic	-218322	NM_032812	84898	NM_032812	PLXDC2	TEM7R	plexin domain containing 2	protein-coding
chr10_37200201_37200300	chr10	37200201	37200300	3.31037	0.00444385	+	Intergenic	L1PA4|LINE|L1	-214535	NM_052997	91074	NM_052997	ANKRD30A	NY-BR-1	ankyrin repeat domain 30A	protein-coding
chr10_37925301_37925400	chr10	37925301	37925400	3.31037	0.00444385	+	Intergenic	Tigger2a|DNA|TcMar-Tigger	-33491	NM_001190489	100288485	NM_001190489	MTRNR2L7	HN7	MT-RNR2-like 7	protein-coding
chr10_43337601_43337700	chr10	43337601	43337700	3.31037	0.00444385	+	Intergenic	Tigger2|DNA|TcMar-Tigger	59696	NM_014753	9790	NM_014753	BMS1	BMS1L	BMS1 homolog, ribosome assembly protein (yeast)	protein-coding
chr10_54953301_54953400	chr10	54953301	54953400	3.31037	0.00444385	+	Intergenic	L2c|LINE|L2	-421890	NM_000242	4153	NM_000242	MBL2	COLEC1|HSMBPC|MBL|MBL2D|MBP|MBP-C|MBP1	mannose-binding lectin (protein C) 2, soluble	protein-coding
chr10_54953501_54953600	chr10	54953501	54953600	3.31037	0.00444385	+	Intergenic	L2c|LINE|L2	-422090	NM_000242	4153	NM_000242	MBL2	COLEC1|HSMBPC|MBL|MBL2D|MBP|MBP-C|MBP1	mannose-binding lectin (protein C) 2, soluble	protein-coding
chr10_58439401_58439500	chr10	58439401	58439500	3.31037	0.00444385	+	Intergenic	L2|LINE|L2	-318416	NM_001005413	11130	NM_001005413	ZWINT	HZwint-1|KNTC2AP|ZWINT1	ZW10 interactor	protein-coding
chr10_64544601_64544700	chr10	64544601	64544700	3.31037	0.00444385	+	Intergenic	L1PA7|LINE|L1	-19866	NM_032804	84890	NM_032804	ADO	C10orf22	2-aminoethanethiol (cysteamine) dioxygenase	protein-coding
chr10_71421501_71421600	chr10	71421501	71421600	3.31037	0.00444385	+	Intergenic	Intergenic	31547	NM_145306	219738	NM_145306	C10orf35	-	chromosome 10 open reading frame 35	protein-coding
chr10_90938301_90938400	chr10	90938301	90938400	3.31037	0.00444385	+	Intergenic	L2a|LINE|L2	28721	NM_003956	9023	NM_003956	CH25H	C25H	cholesterol 25-hydroxylase	protein-coding
chr10_91185001_91185100	chr10	91185001	91185100	3.31037	0.00444385	+	Intergenic	Intergenic	10725	NM_012420	24138	NM_012420	IFIT5	RI58	interferon-induced protein with tetratricopeptide repeats 5	protein-coding
chr10_94567801_94567900	chr10	94567801	94567900	3.31037	0.00444385	+	Intergenic	L1MB8|LINE|L1	-26620	NM_001013848	54536	NM_001013848	EXOC6	EXOC6A|SEC15|SEC15L|SEC15L1|SEC15L3|Sec15p	exocyst complex component 6	protein-coding
chr10_113957301_113957400	chr10	113957301	113957400	3.31037	0.00444385	+	Intergenic	L1PA2|LINE|L1	-13813	NM_020918	57678	NM_001244949	GPAM	GPAT|GPAT1	glycerol-3-phosphate acyltransferase, mitochondrial	protein-coding
chr10_129408301_129408400	chr10	129408301	129408400	3.31037	0.00444385	+	Intergenic	Intergenic	60737	NM_001030013	594857	NM_001030013	NPS	-	neuropeptide S	protein-coding
chr10_130919501_130919600	chr10	130919501	130919600	3.31037	0.00444385	+	Intergenic	L2b|LINE|L2	-345904	NM_002412	4255	NM_002412	MGMT	-	O-6-methylguanine-DNA methyltransferase	protein-coding
chr11_22514601_22514700	chr11	22514601	22514700	3.31037	0.00444385	+	Intergenic	Intergenic	132737	NM_022725	2188	NM_022725	FANCF	FAF	Fanconi anemia, complementation group F	protein-coding
chr11_27209301_27209400	chr11	27209301	27209400	3.31037	0.00444385	+	Intergenic	L2a|LINE|L2	146841	NM_003986	8424	NM_003986	BBOX1	BBH|BBOX|G-BBH|gamma-BBH	butyrobetaine (gamma), 2-oxoglutarate dioxygenase (gamma-butyrobetaine hydroxylase) 1	protein-coding
chr11_29570301_29570400	chr11	29570301	29570400	3.31037	0.00444385	+	Intergenic	Intergenic	468227	NM_002233	3739	NM_002233	KCNA4	HBK4|HK1|HPCN2|HUKII|KCNA4L|KCNA8|KV1.4|PCN2	potassium voltage-gated channel, shaker-related subfamily, member 4	protein-coding
chr11_32286001_32286100	chr11	32286001	32286100	3.31037	0.00444385	+	Intergenic	L2b|LINE|L2	166313	NM_001198552	7490	NM_000378	WT1	AWT1|EWS-WT1|GUD|NPHS4|WAGR|WIT-2|WT33	Wilms tumor 1	protein-coding
chr11_39910201_39910300	chr11	39910201	39910300	3.31037	0.00444385	+	Intergenic	L1PA4|LINE|L1	404430	NR_047674	57689	NM_001258419	LRRC4C	NGL-1|NGL1	leucine rich repeat containing 4C	protein-coding
chr11_45367101_45367200	chr11	45367101	45367200	3.31037	0.00444385	+	Intergenic	MLT2D|LTR|ERVL	-59266	NM_001247987	57586	NM_001247987	SYT13	-	synaptotagmin XIII	protein-coding
chr11_55347501_55347600	chr11	55347501	55347600	3.31037	0.00444385	+	Intergenic	L1PA3|LINE|L1	7946	NM_001004701	219428	NM_001004701	OR4C16	OR11-135	olfactory receptor, family 4, subfamily C, member 16	protein-coding
chr11_60943901_60944000	chr11	60943901	60944000	3.31037	0.00444385	+	Intergenic	Intergenic	-15034	NM_017966	55048	NM_017966	VPS37C	-	vacuolar protein sorting 37 homolog C (S. cerevisiae)	protein-coding
chr11_69852301_69852400	chr11	69852301	69852400	3.31037	0.00444385	+	Intergenic	Intergenic	-72058	NM_018043	55107	NM_018043	ANO1	DOG1|ORAOV2|TAOS2|TMEM16A	anoctamin 1, calcium activated chloride channel	protein-coding
chr11_89803301_89803400	chr11	89803301	89803400	3.31037	0.00444385	+	Intergenic	Intergenic	-15768	NM_001143975	642623	NM_001143975	UBTFL1	C11orf27|HMGPI	upstream binding transcription factor, RNA polymerase I-like 1	protein-coding
chr11_110914201_110914300	chr11	110914201	110914300	3.31037	0.00444385	+	Intergenic	AluSz6|SINE|Alu	-212457	NM_198498	341032	NM_198498	C11orf53	-	chromosome 11 open reading frame 53	protein-coding
chr11_114677001_114677100	chr11	114677001	114677100	3.31037	0.00444385	+	Intergenic	L1PA4|LINE|L1	127850	NM_182495	120406	NM_182495	NXPE2	FAM55B	neurexophilin and PC-esterase domain family, member 2	protein-coding
chr11_114867101_114867200	chr11	114867101	114867200	3.31037	0.00444385	+	Intergenic	L2a|LINE|L2	317950	NM_182495	120406	NM_182495	NXPE2	FAM55B	neurexophilin and PC-esterase domain family, member 2	protein-coding
chr11_124257401_124257500	chr11	124257401	124257500	3.31037	0.00444385	+	Intergenic	L1PA3|LINE|L1	-4211	NM_001005468	26595	NM_001005468	OR8B2	OR11-309|OR11-310	olfactory receptor, family 8, subfamily B, member 2	protein-coding
chr12_5468701_5468800	chr12	5468701	5468800	3.31037	0.00444385	+	Intergenic	AluSx3|SINE|Alu	-72530	NM_001102654	4908	NM_001102654	NTF3	HDNF|NGF-2|NGF2|NT3	neurotrophin 3	protein-coding
chr12_6379401_6379500	chr12	6379401	6379500	3.31037	0.00444385	+	Intergenic	Intergenic	-40152	NM_018173	55200	NM_001144856	PLEKHG6	MyoGEF	pleckstrin homology domain containing, family G (with RhoGef domain) member 6	protein-coding
chr12_7407601_7407700	chr12	7407601	7407700	3.31037	0.00444385	+	Intergenic	L1PA2|LINE|L1	-49278	NM_001080454	341392	NM_001080454	ACSM4	-	acyl-CoA synthetase medium-chain family member 4	protein-coding
chr12_8224401_8224500	chr12	8224401	8224500	3.31037	0.00444385	+	Intergenic	Intergenic	-5495	NM_004054	719	NM_004054	C3AR1	AZ3B|C3AR|HNFAG09	complement component 3a receptor 1	protein-coding
chr12_14191101_14191200	chr12	14191101	14191200	3.31037	0.00444385	+	Intergenic	L1PA7|LINE|L1	-58128	NM_000834	2904	NM_000834	GRIN2B	GluN2B|MRD6|NMDAR2B|NR2B|hNR3	glutamate receptor, ionotropic, N-methyl D-aspartate 2B	protein-coding
chr12_21945501_21945600	chr12	21945501	21945600	3.31037	0.00444385	+	Intergenic	L1PA7|LINE|L1	-17795	NM_004982	3764	NM_004982	KCNJ8	KIR6.1|uKATP-1	potassium inwardly-rectifying channel, subfamily J, member 8	protein-coding
chr12_23190601_23190700	chr12	23190601	23190700	3.31037	0.00444385	+	Intergenic	Intergenic	412574	NM_001039481	55500	NM_001039481	ETNK1	EKI|EKI 1|EKI1|Nbla10396	ethanolamine kinase 1	protein-coding
chr12_23201201_23201300	chr12	23201201	23201300	3.31037	0.00444385	+	Intergenic	Intergenic	423174	NM_001039481	55500	NM_001039481	ETNK1	EKI|EKI 1|EKI1|Nbla10396	ethanolamine kinase 1	protein-coding
chr12_27056801_27056900	chr12	27056801	27056900	3.31037	0.00444385	+	Intergenic	L1PA7|LINE|L1	34404	NM_018164	55726	NM_018164	ASUN	C12orf11|Mat89Bb|NET48|SPATA30	asunder, spermatogenesis regulator homolog (Drosphila)	protein-coding
chr12_30151501_30151600	chr12	30151501	30151600	3.31037	0.00444385	+	Intergenic	L2a|LINE|L2	-213858	NM_175861	83857	NM_001193451	TMTC1	OLF|TMTC1A	transmembrane and tetratricopeptide repeat containing 1	protein-coding
chr12_33461901_33462000	chr12	33461901	33462000	3.31037	0.00444385	+	Intergenic	LTR48B|LTR|ERV1	130804	NM_198992	341359	NM_198992	SYT10	-	synaptotagmin X	protein-coding
chr12_33690701_33690800	chr12	33690701	33690800	3.31037	0.00444385	+	Intergenic	L1PA7|LINE|L1	-97996	NM_198992	341359	NM_198992	SYT10	-	synaptotagmin X	protein-coding
chr12_38670401_38670500	chr12	38670401	38670500	3.31037	0.00444385	+	Intergenic	L1PA3|LINE|L1	-40107	NM_001013620	144245	NM_001013620	ALG10B	ALG10|KCR1	asparagine-linked glycosylation 10, alpha-1,2-glucosyltransferase homolog B (yeast)	protein-coding
chr12_47894601_47894700	chr12	47894601	47894700	3.31037	0.00444385	+	Intergenic	L1PA7|LINE|L1	205194	NM_001146075	79657	NM_001146075	RPAP3	-	RNA polymerase II associated protein 3	protein-coding
chr12_48749201_48749300	chr12	48749201	48749300	3.31037	0.00444385	+	Intergenic	MamRep38|DNA|hAT	-4221	NM_001172682	121274	NM_001172681	ZNF641	-	zinc finger protein 641	protein-coding
chr12_53484301_53484400	chr12	53484301	53484400	3.31037	0.00444385	+	Intergenic	L1MC4a|LINE|L1	-7086	NM_002178	3489	NM_002178	IGFBP6	IBP6	insulin-like growth factor binding protein 6	protein-coding
chr12_59002301_59002400	chr12	59002301	59002400	3.31037	0.00444385	+	Intergenic	(GGAA)n|Simple_repeat|Simple_repeat	310977	NM_001136051	121227	NM_001136051	LRIG3	LIG3	leucine-rich repeats and immunoglobulin-like domains 3	protein-coding
chr12_71398501_71398600	chr12	71398501	71398600	3.31037	0.00444385	+	Intergenic	Intergenic	-83966	NM_002849	5801	NM_001207015	PTPRR	EC-PTP|PCPTP1|PTP-SL|PTPBR7|PTPRQ	protein tyrosine phosphatase, receptor type, R	protein-coding
chr12_76560901_76561000	chr12	76560901	76561000	3.31037	0.00444385	+	Intergenic	L1PA7|LINE|L1	-82212	NM_004537	4673	NM_004537	NAP1L1	NAP1|NAP1L|NRP	nucleosome assembly protein 1-like 1	protein-coding
chr12_77512901_77513000	chr12	77512901	77513000	3.31037	0.00444385	+	Intergenic	Intergenic	-53590	NM_203394	144455	NM_203394	E2F7	-	E2F transcription factor 7	protein-coding
chr12_77540901_77541000	chr12	77540901	77541000	3.31037	0.00444385	+	Intergenic	Intergenic	-81590	NM_203394	144455	NM_203394	E2F7	-	E2F transcription factor 7	protein-coding
chr12_92199501_92199600	chr12	92199501	92199600	3.31037	0.00444385	+	Intergenic	L1PA11|LINE|L1	335939	NR_046159	256021	NM_001256373	LOC256021	-	uncharacterized LOC256021	protein-coding
chr12_102370801_102370900	chr12	102370801	102370900	3.31037	0.00444385	+	Intergenic	Intergenic	85049	NM_016053	51019	NM_016053	CCDC53	CGI-116	coiled-coil domain containing 53	protein-coding
chr12_105941101_105941200	chr12	105941101	105941200	3.31037	0.00444385	+	Intergenic	Intergenic	216736	NM_001145199	387882	NM_207376	C12orf75	AGD3|OCC-1|OCC1	chromosome 12 open reading frame 75	protein-coding
chr12_108511801_108511900	chr12	108511801	108511900	3.31037	0.00444385	+	Intergenic	L1MA9|LINE|L1	-11661	NM_014653	9671	NM_014653	WSCD2	-	WSC domain containing 2	protein-coding
chr12_113975401_113975500	chr12	113975401	113975500	3.31037	0.00444385	+	Intergenic	MSTB|LTR|ERVL-MaLR	-65573	NM_022363	64211	NM_022363	LHX5	-	LIM homeobox 5	protein-coding
chr12_131151901_131152000	chr12	131151901	131152000	3.31037	0.00444385	+	Intergenic	LTR33|LTR|ERVL	-149540	NM_015347	23504	NM_015347	RIMBP2	RBP2|RIM-BP2	RIMS binding protein 2	protein-coding
chr12_133466801_133466900	chr12	133466801	133466900	3.31037	0.00444385	+	Intergenic	HERVH-int|LTR|ERV1	-2646	NM_001161346	55743	NM_001161344	CHFR	RNF116|RNF196	checkpoint with forkhead and ring finger domains, E3 ubiquitin protein ligase	protein-coding
chr13_30263201_30263300	chr13	30263201	30263300	3.31037	0.00444385	+	Intergenic	MLT1D|LTR|ERVL-MaLR	-93425	NM_003045	6541	NM_003045	SLC7A1	ATRC1|CAT-1|ERR|HCAT1|REC1L	solute carrier family 7 (cationic amino acid transporter, y+ system), member 1	protein-coding
chr13_31751701_31751800	chr13	31751701	31751800	3.31037	0.00444385	+	Intergenic	L2a|LINE|L2	-15633	NM_006644	10808	NM_006644	HSPH1	HSP105|HSP105A|HSP105B|NY-CO-25	heat shock 105kDa/110kDa protein 1	protein-coding
chr13_35365701_35365800	chr13	35365701	35365800	3.31037	0.00444385	+	Intergenic	Intergenic	-150674	NM_015678	26960	NM_001204197	NBEA	BCL8B|LYST2	neurobeachin	protein-coding
chr13_37406201_37406300	chr13	37406201	37406300	3.31037	0.00444385	+	Intergenic	Intergenic	12911	NM_000538	5994	NM_000538	RFXAP	-	regulatory factor X-associated protein	protein-coding
chr13_37502801_37502900	chr13	37502801	37502900	3.31037	0.00444385	+	Intergenic	L2c|LINE|L2	-8441	NM_005905	4093	NM_001127217	SMAD9	MADH6|MADH9|SMAD8|SMAD8A|SMAD8B	SMAD family member 9	protein-coding
chr13_57931001_57931100	chr13	57931001	57931100	3.31037	0.00444385	+	Intergenic	L1PA3|LINE|L1	189719	NM_001130407	729250	NM_001130407	PRR20E	-	proline rich 20E	protein-coding
chr13_61885201_61885300	chr13	61885201	61885300	3.31037	0.00444385	+	Intergenic	L1MA4|LINE|L1	104405	NM_022843	64881	NM_022843	PCDH20	PCDH13	protocadherin 20	protein-coding
chr13_68283901_68284000	chr13	68283901	68284000	3.31037	0.00444385	+	Intergenic	MER89|LTR|ERV1	-479482	NM_203487	5101	NM_020403	PCDH9	-	protocadherin 9	protein-coding
chr13_81366701_81366800	chr13	81366701	81366800	3.31037	0.00444385	+	Intergenic	Intergenic	-451664	NM_005842	10253	NM_005842	SPRY2	hSPRY2	sprouty homolog 2 (Drosophila)	protein-coding
chr13_88550001_88550100	chr13	88550001	88550100	3.31037	0.00444385	+	Intergenic	L1PA3|LINE|L1	225180	NM_015567	26050	NM_015567	SLITRK5	LRRC11|bA364G4.2	SLIT and NTRK-like family, member 5	protein-coding
chr13_97715001_97715100	chr13	97715001	97715100	3.31037	0.00444385	+	Intergenic	L2a|LINE|L2	-68446	NM_080818	27199	NM_080818	OXGR1	GPR80|GPR99|P2RY15|P2Y15	oxoglutarate (alpha-ketoglutarate) receptor 1	protein-coding
chr14_19618201_19618300	chr14	19618201	19618300	3.31037	0.00444385	+	Intergenic	L1MA1|LINE|L1	64885	NM_001005356	404785	NM_001005357	POTEG	A26C2|ACTBL1|CT104.4|POTE-14|POTE14|POTE14alpha|POTE22	POTE ankyrin domain family, member G	protein-coding
chr14_19919501_19919600	chr14	19919501	19919600	3.31037	0.00444385	+	Intergenic	L1MA6|LINE|L1	100722	NM_001145442	641455	NM_001145442	POTEM	ACT|P704P|POTE14beta	POTE ankyrin domain family, member M	protein-coding
chr14_19930301_19930400	chr14	19930301	19930400	3.31037	0.00444385	+	Intergenic	L1MEf|LINE|L1	89922	NM_001145442	641455	NM_001145442	POTEM	ACT|P704P|POTE14beta	POTE ankyrin domain family, member M	protein-coding
chr14_24156901_24157000	chr14	24156901	24157000	3.31037	0.00444385	+	Intergenic	L1P2|LINE|L1	51377	NM_005794	10202	NM_005794	DHRS2	HEP27|SDR25C1	dehydrogenase/reductase (SDR family) member 2	protein-coding
chr14_25567901_25568000	chr14	25567901	25568000	3.31037	0.00444385	+	Intergenic	L1PA13|LINE|L1	-48855	NM_014178	29091	NM_014178	STXBP6	amisyn	syntaxin binding protein 6 (amisyn)	protein-coding
chr14_30834901_30835000	chr14	30834901	30835000	3.31037	0.00444385	+	Intergenic	L1PA2|LINE|L1	-193379	NM_017769	55632	NM_017769	G2E3	KIAA1333|PHF7B	G2/M-phase specific E3 ubiquitin protein ligase	protein-coding
chr14_39677001_39677100	chr14	39677001	39677100	3.31037	0.00444385	+	Intergenic	L1PBa|LINE|L1	-26075	NM_054024	117153	NM_054024	MIA2	-	melanoma inhibitory activity 2	protein-coding
chr14_43378001_43378100	chr14	43378001	43378100	3.31037	0.00444385	+	Intergenic	AluSg|SINE|Alu	1301286	NM_152447	145581	NM_152447	LRFN5	C14orf146|FIGLER8|SALM5	leucine rich repeat and fibronectin type III domain containing 5	protein-coding
chr14_44943301_44943400	chr14	44943301	44943400	3.31037	0.00444385	+	Intergenic	L1PA4|LINE|L1	33149	NM_032135	84075	NM_032135	FSCB	C14orf155	fibrous sheath CABYR binding protein	protein-coding
chr14_46220901_46221000	chr14	46220901	46221000	3.31037	0.00444385	+	Intergenic	L1PA7|LINE|L1	-498345	NM_018353	55320	NM_018353	MIS18BP1	C14orf106|HSA242977|KNL2|M18BP1	MIS18 binding protein 1	protein-coding
chr14_60890701_60890800	chr14	60890701	60890800	3.31037	0.00444385	+	Intergenic	L1PA4|LINE|L1	62014	NM_174978	317761	NM_174978	C14orf39	Six6os1	chromosome 14 open reading frame 39	protein-coding
chr14_77008001_77008100	chr14	77008001	77008100	3.31037	0.00444385	+	Intergenic	Intergenic	170360	NM_004452	2103	NM_004452	ESRRB	DFNB35|ERR2|ERRb|ESRL2|NR3B2	estrogen-related receptor beta	protein-coding
chr14_77216101_77216200	chr14	77216101	77216200	3.31037	0.00444385	+	Intergenic	SVA_D|Other|Other	-12085	NM_014909	22846	NM_014909	VASH1	KIAA1036	vasohibin 1	protein-coding
chr14_85930301_85930400	chr14	85930301	85930400	3.31037	0.00444385	+	Intergenic	MSTB|LTR|ERVL-MaLR	-66138	NM_013231	23768	NM_013231	FLRT2	-	fibronectin leucine rich transmembrane protein 2	protein-coding
chr14_86200501_86200600	chr14	86200501	86200600	3.31037	0.00444385	+	Intergenic	HERVH-int|LTR|ERV1	204062	NM_013231	23768	NM_013231	FLRT2	-	fibronectin leucine rich transmembrane protein 2	protein-coding
chr14_90238801_90238900	chr14	90238801	90238900	3.31037	0.00444385	+	Intergenic	AluJo|SINE|Alu	-153356	NM_001085471	1112	NM_001085471	FOXN3	C14orf116|CHES1|PRO1635	forkhead box N3	protein-coding
chr14_96635901_96636000	chr14	96635901	96636000	3.31037	0.00444385	+	Intergenic	Intergenic	-35185	NM_000623	624	NM_000623	BDKRB2	B2R|BK-2|BK2|BKR2|BRB2	bradykinin receptor B2	protein-coding
chr14_97648901_97649000	chr14	97648901	97649000	3.31037	0.00444385	+	Intergenic	L1M6|LINE|L1	385266	NM_003384	7443	NM_003384	VRK1	PCH1|PCH1A	vaccinia related kinase 1	protein-coding
chr14_98825201_98825300	chr14	98825201	98825300	3.31037	0.00444385	+	Intergenic	L2a|LINE|L2	-352700	NM_182560	283598	NM_182560	C14orf177	-	chromosome 14 open reading frame 177	protein-coding
chr14_104372201_104372300	chr14	104372201	104372300	3.31037	0.00444385	+	Intergenic	Intergenic	15653	NM_001127393	9556	NM_001127393	C14orf2	MP68|PLPM	chromosome 14 open reading frame 2	protein-coding
chr14_104914901_104915000	chr14	104914901	104915000	3.31037	0.00444385	+	Intergenic	L1ME1|LINE|L1	-131106	NM_001008404	400258	NM_001008404	C14orf180	C14orf77	chromosome 14 open reading frame 180	protein-coding
chr15_27832101_27832200	chr15	27832101	27832200	3.31037	0.00444385	+	Intergenic	L1M5|LINE|L1	512308	NM_000275	4948	NM_000275	OCA2	BEY|BEY1|BEY2|BOCA|D15S12|EYCL|EYCL2|EYCL3|HCL3|P|PED|SHEP1	oculocutaneous albinism II	protein-coding
chr15_44544901_44545000	chr15	44544901	44545000	3.31037	0.00444385	+	Intergenic	L1PA2|LINE|L1	-35959	NM_177974	113201	NM_138423	CASC4	H63	cancer susceptibility candidate 4	protein-coding
chr15_46559301_46559400	chr15	46559301	46559400	3.31037	0.00444385	+	Intergenic	LTR27|LTR|ERV1	632412	NM_021199	58472	NM_001271213	SQRDL	PRO1975	sulfide quinone reductase-like (yeast)	protein-coding
chr15_47041801_47041900	chr15	47041801	47041900	3.31037	0.00444385	+	Intergenic	L1PA7|LINE|L1	-434553	NM_001198999	80031	NM_001198999	SEMA6D	-	sema domain, transmembrane domain (TM), and cytoplasmic domain, (semaphorin) 6D	protein-coding
chr15_52306301_52306400	chr15	52306301	52306400	3.31037	0.00444385	+	Intergenic	Intergenic	-5061	NM_002748	5597	NM_002748	MAPK6	ERK3|HsT17250|PRKM6|p97MAPK	mitogen-activated protein kinase 6	protein-coding
chr15_58086201_58086300	chr15	58086201	58086300	3.31037	0.00444385	+	Intergenic	MIRc|SINE|MIR	87349	NM_001018102	81488	NM_001018102	POLR2M	GCOM1|GRINL1A|Gdown|Gdown1	polymerase (RNA) II (DNA directed) polypeptide M	protein-coding
chr15_58402301_58402400	chr15	58402301	58402400	3.31037	0.00444385	+	Intergenic	Intergenic	-28058	NM_020980	366	NM_020980	AQP9	AQP-9|HsT17287|SSC1	aquaporin 9	protein-coding
chr15_60531801_60531900	chr15	60531801	60531900	3.31037	0.00444385	+	Intergenic	L1PA6|LINE|L1	158335	NM_001002858	302	NM_001002857	ANXA2	ANX2|ANX2L4|CAL1H|LIP2|LPC2|LPC2D|P36|PAP-IV	annexin A2	protein-coding
chr15_77267601_77267700	chr15	77267601	77267700	3.31037	0.00444385	+	Intergenic	Intergenic	-19815	NM_003978	9051	NM_003978	PSTPIP1	CD2BP1|CD2BP1L|CD2BP1S|H-PIP|PAPAS|PSTPIP	proline-serine-threonine phosphatase interacting protein 1	protein-coding
chr15_80966001_80966100	chr15	80966001	80966100	3.31037	0.00444385	+	Intergenic	LTR56|LTR|ERV1	-21602	NM_021214	58489	NM_021214	FAM108C1	-	family with sequence similarity 108, member C1	protein-coding
chr15_90366101_90366200	chr15	90366101	90366200	3.31037	0.00444385	+	Intergenic	L2|LINE|L2	-8078	NM_001150	290	NM_001150	ANPEP	APN|CD13|GP150|LAP1|P150|PEPN	alanyl (membrane) aminopeptidase	protein-coding
chr15_94094501_94094600	chr15	94094501	94094600	3.31037	0.00444385	+	Intergenic	AluY|SINE|Alu	-462107	NM_020211	56963	NM_001166283	RGMA	RGM	RGM domain family, member A	protein-coding
chr15_94094601_94094700	chr15	94094601	94094700	3.31037	0.00444385	+	Intergenic	Intergenic	-462207	NM_020211	56963	NM_001166283	RGMA	RGM	RGM domain family, member A	protein-coding
chr15_94094701_94094800	chr15	94094701	94094800	3.31037	0.00444385	+	Intergenic	Intergenic	-462307	NM_020211	56963	NM_001166283	RGMA	RGM	RGM domain family, member A	protein-coding
chr15_102326101_102326200	chr15	102326101	102326200	3.31037	0.00444385	+	Intergenic	L1MC4a|LINE|L1	-19773	NM_001005326	390648	NM_001005326	OR4F6	OR15-15|OR4F12	olfactory receptor, family 4, subfamily F, member 6	protein-coding
chr16_5427101_5427200	chr16	5427101	5427200	3.31037	0.00444385	+	Intergenic	L2b|LINE|L2	-279361	NM_201598	196483	NM_201400	FAM86A	-	family with sequence similarity 86, member A	protein-coding
chr16_23790601_23790700	chr16	23790601	23790700	3.31037	0.00444385	+	Intergenic	AluSx1|SINE|Alu	24702	NM_022097	63928	NM_022097	CHP2	-	calcineurin-like EF hand protein 2	protein-coding
chr16_25281201_25281300	chr16	25281201	25281300	3.31037	0.00444385	+	Intergenic	LTR19A|LTR|ERV1	-12395	NM_001012981	342357	NM_001012981	ZKSCAN2	ZNF694|ZSCAN31	zinc finger with KRAB and SCAN domains 2	protein-coding
chr16_56594801_56594900	chr16	56594801	56594900	3.31037	0.00444385	+	Intergenic	AluSg|SINE|Alu	-4111	NM_032935	84560	NM_032935	MT4	MT-4|MT-IV|MTIV	metallothionein 4	protein-coding
chr16_82340601_82340700	chr16	82340601	82340700	3.31037	0.00444385	+	Intergenic	L1PA7|LINE|L1	-136821	NM_005792	10200	NM_005792	MPHOSPH6	MPP|MPP-6|MPP6	M-phase phosphoprotein 6	protein-coding
chr16_90249301_90249400	chr16	90249301	90249400	3.31037	0.00444385	+	Intergenic	L2c|LINE|L2	-107012	NM_001098173	11105	NM_001098173	PRDM7	PFM4|ZNF910	PR domain containing 7	protein-coding
chr17_6258101_6258200	chr17	6258101	6258200	3.31037	0.00444385	+	Intergenic	Intergenic	80369	NM_014336	23746	NM_001033054	AIPL1	AIPL2|LCA4	aryl hydrocarbon receptor interacting protein-like 1	protein-coding
chr17_8601501_8601600	chr17	8601501	8601600	3.31037	0.00444385	+	Intergenic	L2c|LINE|L2	46604	NM_144681	146849	NM_001158261	CCDC42	CCDC42A	coiled-coil domain containing 42	protein-coding
chr17_9640601_9640700	chr17	9640601	9640700	3.31037	0.00444385	+	Intergenic	L1M5|LINE|L1	53964	NM_001105571	201140	NM_001105571	DHRS7C	SDR32C2	dehydrogenase/reductase (SDR family) member 7C	protein-coding
chr17_13062701_13062800	chr17	13062701	13062800	3.31037	0.00444385	+	Intergenic	Intergenic	-141369	NM_001165962	60528	NM_001165962	ELAC2	ELC2|HPC2	elaC homolog 2 (E. coli)	protein-coding
chr17_15832901_15833000	chr17	15832901	15833000	3.31037	0.00444385	+	Intergenic	L1MB3|LINE|L1	-15281	NM_000676	136	NM_000676	ADORA2B	ADORA2	adenosine A2b receptor	protein-coding
chr17_34534801_34534900	chr17	34534801	34534900	3.31037	0.00444385	+	Intergenic	L2c|LINE|L2	-3618	NM_207007	388372	NM_207007	CCL4L2	AT744.2|CCL4L|SCYA4L	chemokine (C-C motif) ligand 4-like 2	protein-coding
chr17_39825301_39825400	chr17	39825301	39825400	3.31037	0.00444385	+	Intergenic	AluSq|SINE|Alu	-19777	NM_005801	10209	NM_005801	EIF1	A121|EIF-1|EIF1A|ISO1|SUI1	eukaryotic translation initiation factor 1	protein-coding
chr17_42107201_42107300	chr17	42107201	42107300	3.31037	0.00444385	+	Intergenic	L2b|LINE|L2	-14905	NM_032376	84336	NM_032376	TMEM101	-	transmembrane protein 101	protein-coding
chr17_54108801_54108900	chr17	54108801	54108900	3.31037	0.00444385	+	Intergenic	Intergenic	-121986	NM_153228	162282	NM_153228	ANKFN1	-	ankyrin-repeat and fibronectin type III domain containing 1	protein-coding
chr17_68459101_68459200	chr17	68459101	68459200	3.31037	0.00444385	+	Intergenic	L1HS|LINE|L1	293474	NM_000891	3759	NM_000891	KCNJ2	ATFB9|HHBIRK1|HHIRK1|IRK1|KIR2.1|LQT7|SQT3	potassium inwardly-rectifying channel, subfamily J, member 2	protein-coding
chr17_69979001_69979100	chr17	69979001	69979100	3.31037	0.00444385	+	Intergenic	L1M6|LINE|L1	-138111	NM_000346	6662	NM_000346	SOX9	CMD1|CMPD1|SRA1	SRY (sex determining region Y)-box 9	protein-coding
chr17_81088601_81088700	chr17	81088601	81088700	3.31037	0.00444385	+	Intergenic	L1M5|LINE|L1	51083	NM_001004431	284207	NM_001004431	METRNL	-	meteorin, glial cell differentiation regulator-like	protein-coding
chr18_1032401_1032500	chr18	1032401	1032500	3.31037	0.00444385	+	Intergenic	L1PA6|LINE|L1	127153	NM_001117	116	NM_001099733	ADCYAP1	PACAP	adenylate cyclase activating polypeptide 1 (pituitary)	protein-coding
chr18_19301001_19301100	chr18	19301001	19301100	3.31037	0.00444385	+	Intergenic	L1MC5|LINE|L1	-16284	NM_138340	171586	NM_138340	ABHD3	LABH3	abhydrolase domain containing 3	protein-coding
chr18_25112701_25112800	chr18	25112701	25112800	3.31037	0.00444385	+	Intergenic	L1PA3|LINE|L1	-347448	NM_031422	83539	NM_001256316	CHST9	GALNAC4ST-2	carbohydrate (N-acetylgalactosamine 4-0) sulfotransferase 9	protein-coding
chr18_25788601_25788700	chr18	25788601	25788700	3.31037	0.00444385	+	Intergenic	LTR9|LTR|ERV1	-31205	NM_001792	1000	NM_001792	CDH2	CD325|CDHN|CDw325|NCAD	cadherin 2, type 1, N-cadherin (neuronal)	protein-coding
chr18_44747201_44747300	chr18	44747201	44747300	3.31037	0.00444385	+	Intergenic	Intergenic	-44505	NM_016097	51124	NM_016097	IER3IP1	MEDS|PRO2309	immediate early response 3 interacting protein 1	protein-coding
chr18_52822401_52822500	chr18	52822401	52822500	3.31037	0.00444385	+	Intergenic	L1PA5|LINE|L1	147402	NM_001243236	6925	NM_001083962	TCF4	E2-2|ITF-2|ITF2|PTHS|SEF-2|SEF2|SEF2-1|SEF2-1A|SEF2-1B|TCF-4|bHLHb19	transcription factor 4	protein-coding
chr18_54163901_54164000	chr18	54163901	54164000	3.31037	0.00444385	+	Intergenic	L1MEc|LINE|L1	141970	NM_004786	9352	NM_004786	TXNL1	TRP32|TXL-1|TXNL|Txl	thioredoxin-like 1	protein-coding
chr18_56782701_56782800	chr18	56782701	56782800	3.31037	0.00444385	+	Intergenic	L1PA5|LINE|L1	-24375	NM_033280	90701	NM_033280	SEC11C	SEC11L3|SPC21|SPCS4C	SEC11 homolog C (S. cerevisiae)	protein-coding
chr18_58888101_58888200	chr18	58888101	58888200	3.31037	0.00444385	+	Intergenic	Intergenic	-269625	NM_031891	28316	NM_031891	CDH20	CDH7L3|Cdh7	cadherin 20, type 2	protein-coding
chr18_58888201_58888300	chr18	58888201	58888300	3.31037	0.00444385	+	Intergenic	Intergenic	-269525	NM_031891	28316	NM_031891	CDH20	CDH7L3|Cdh7	cadherin 20, type 2	protein-coding
chr18_59125301_59125400	chr18	59125301	59125400	3.31037	0.00444385	+	Intergenic	Intergenic	-32425	NM_031891	28316	NM_031891	CDH20	CDH7L3|Cdh7	cadherin 20, type 2	protein-coding
chr18_59125401_59125500	chr18	59125401	59125500	3.31037	0.00444385	+	Intergenic	Intergenic	-32325	NM_031891	28316	NM_031891	CDH20	CDH7L3|Cdh7	cadherin 20, type 2	protein-coding
chr19_2959401_2959500	chr19	2959401	2959500	3.31037	0.00444385	+	Intergenic	L2|LINE|L2	-14481	NM_021217	58492	NM_021217	ZNF77	pT1	zinc finger protein 77	protein-coding
chr19_22041001_22041100	chr19	22041001	22041100	3.31037	0.00444385	+	Intergenic	LTR7C|LTR|ERV1	-6180	NM_001256653	7594	NM_001256648	ZNF43	HTF6|KOX27|ZNF39L1	zinc finger protein 43	protein-coding
chr19_40110701_40110800	chr19	40110701	40110800	3.31037	0.00444385	+	Intergenic	L1PA7|LINE|L1	17581	NM_013268	29124	NM_013268	LGALS13	GAL13|PLAC8|PP13	lectin, galactoside-binding, soluble, 13	protein-coding
chr19_40314801_40314900	chr19	40314801	40314900	3.31037	0.00444385	+	Intergenic	Intergenic	9991	NM_006483	9149	NM_004714	DYRK1B	MIRK	dual-specificity tyrosine-(Y)-phosphorylation regulated kinase 1B	protein-coding
chr19_40339001_40339100	chr19	40339001	40339100	3.31037	0.00444385	+	Intergenic	Intergenic	-1996	NM_001436	2091	NM_001436	FBL	FIB|FLRN|RNU3IP1	fibrillarin	protein-coding
chr19_40339101_40339200	chr19	40339101	40339200	3.31037	0.00444385	+	Intergenic	L2b|LINE|L2	-2096	NM_001436	2091	NM_001436	FBL	FIB|FLRN|RNU3IP1	fibrillarin	protein-coding
chr19_42211001_42211100	chr19	42211001	42211100	3.31037	0.00444385	+	Intergenic	L2a|LINE|L2	-1480	NM_004363	1048	NM_004363	CEACAM5	CD66e|CEA	carcinoembryonic antigen-related cell adhesion molecule 5	protein-coding
chr19_46425501_46425600	chr19	46425501	46425600	3.31037	0.00444385	+	Intergenic	L2a|LINE|L2	-7514	NM_001029861	339345	NM_001029861	NANOS2	NOS2	nanos homolog 2 (Drosophila)	protein-coding
chr19_51259801_51259900	chr19	51259801	51259900	3.31037	0.00444385	+	Intergenic	AluSx|SINE|Alu	-14008	NM_001506	2854	NM_001506	GPR32	RVDR1	G protein-coupled receptor 32	protein-coding
chr19_54738201_54738300	chr19	54738201	54738300	3.31037	0.00444385	+	Intergenic	Intergenic	8474	NM_024318	79168	NM_024318	LILRA6	CD85b|ILT5|ILT8|LILRB3|LILRB6	leukocyte immunoglobulin-like receptor, subfamily A (with TM domain), member 6	protein-coding
chr19_57604901_57605000	chr19	57604901	57605000	3.31037	0.00444385	+	Intergenic	Intergenic	-26559	NM_020903	57663	NM_020903	USP29	HOM-TES-84/86	ubiquitin specific peptidase 29	protein-coding
chr2_11140701_11140800	chr2	11140701	11140800	3.31037	0.00444385	+	Intergenic	L1HS|LINE|L1	88687	NM_002236	3754	NM_002236	KCNF1	IK8|KCNF|KV5.1|kH1	potassium voltage-gated channel, subfamily F, member 1	protein-coding
chr2_16863901_16864000	chr2	16863901	16864000	3.31037	0.00444385	+	Intergenic	Intergenic	-16816	NM_030797	81553	NM_030797	FAM49A	-	family with sequence similarity 49, member A	protein-coding
chr2_24417501_24417600	chr2	24417501	24417600	3.31037	0.00444385	+	Intergenic	L1PA4|LINE|L1	19578	NM_001040710	653140	NM_001040710	FAM228A	C2orf84	family with sequence similarity 228, member A	protein-coding
chr2_47811101_47811200	chr2	47811101	47811200	3.31037	0.00444385	+	Intergenic	HERVH-int|LTR|ERV1	-13680	NM_022055	56660	NM_022055	KCNK12	K2p12.1|THIK-2|THIK2	potassium channel, subfamily K, member 12	protein-coding
chr2_49056101_49056200	chr2	49056101	49056200	3.31037	0.00444385	+	Intergenic	L1PA12|LINE|L1	-73270	NM_000233	3973	NM_000233	LHCGR	HHG|LCGR|LGR2|LH/CG-R|LH/CGR|LHR|LHRHR|LSH-R|ULG5	luteinizing hormone/choriogonadotropin receptor	protein-coding
chr2_56006701_56006800	chr2	56006701	56006800	3.31037	0.00444385	+	Intergenic	Intergenic	-85739	NM_033109	87178	NM_033109	PNPT1	OLD35|PNPASE|old-35	polyribonucleotide nucleotidyltransferase 1	protein-coding
chr2_71915801_71915900	chr2	71915801	71915900	3.31037	0.00444385	+	Intergenic	Intergenic	222018	NM_001130987	8291	NM_001130455	DYSF	FER1L1|LGMD2B|MMD1	dysferlin, limb girdle muscular dystrophy 2B (autosomal recessive)	protein-coding
chr2_75845201_75845300	chr2	75845201	75845300	3.31037	0.00444385	+	Intergenic	Intergenic	-28659	NM_014763	9801	NM_014763	MRPL19	L19mt|MRP-L15|MRP-L19|MRPL15|RLX1|RPML15	mitochondrial ribosomal protein L19	protein-coding
chr2_99818701_99818800	chr2	99818701	99818800	3.31037	0.00444385	+	Intergenic	Intergenic	21208	NR_028356	51263	NM_145212	MRPL30	L28MT|L30MT|MRP-L28|MRP-L30|MRPL28|MRPL28M|RPML28	mitochondrial ribosomal protein L30	protein-coding
chr2_114177401_114177500	chr2	114177401	114177500	3.31037	0.00444385	+	Intergenic	AluSp|SINE|Alu	-17818	NM_172003	150472	NM_172003	CBWD2	-	COBW domain containing 2	protein-coding
chr2_119211901_119212000	chr2	119211901	119212000	3.31037	0.00444385	+	Intergenic	L1PA7|LINE|L1	365900	NM_016133	51141	NM_016133	INSIG2	-	insulin induced gene 2	protein-coding
chr2_131386001_131386100	chr2	131386001	131386100	3.31037	0.00444385	+	Intergenic	Intergenic	-28799	NM_001079530	653275	NM_001079530	CFC1B	-	cripto, FRL-1, cryptic family 1B	protein-coding
chr2_153656801_153656900	chr2	153656801	153656900	3.31037	0.00444385	+	Intergenic	MER83|LTR|ERV1	82443	NR_024526	151188	NM_152522	ARL6IP6	AIP-6|PFAAP1	ADP-ribosylation-like factor 6 interacting protein 6	protein-coding
chr2_158543501_158543600	chr2	158543501	158543600	3.31037	0.00444385	+	Intergenic	L2a|LINE|L2	-58151	NM_001111033	130399	NM_001111031	ACVR1C	ACVRLK7|ALK7	activin A receptor, type IC	protein-coding
chr2_161934001_161934100	chr2	161934001	161934100	3.31037	0.00444385	+	Intergenic	L2a|LINE|L2	-59416	NM_133484	10010	NM_004180	TANK	I-TRAF|TRAF2	TRAF family member-associated NFKB activator	protein-coding
chr2_162373601_162373700	chr2	162373601	162373700	3.31037	0.00444385	+	Intergenic	L1PB1|LINE|L1	101030	NM_006593	10716	NM_006593	TBR1	TBR-1|TES-56	T-box, brain, 1	protein-coding
chr2_162373801_162373900	chr2	162373801	162373900	3.31037	0.00444385	+	Intergenic	L1MCa|LINE|L1	101230	NM_006593	10716	NM_006593	TBR1	TBR-1|TES-56	T-box, brain, 1	protein-coding
chr2_164736201_164736300	chr2	164736201	164736300	3.31037	0.00444385	+	Intergenic	L2c|LINE|L2	-143737	NM_018086	55137	NM_018086	FIGN	-	fidgetin	protein-coding
chr2_182747701_182747800	chr2	182747701	182747800	3.31037	0.00444385	+	Intergenic	Intergenic	-8722	NM_006751	6744	NM_001130445	SSFA2	CS-1|CS1|KRAP|SPAG13	sperm specific antigen 2	protein-coding
chr2_184738101_184738200	chr2	184738101	184738200	3.31037	0.00444385	+	Intergenic	HAL1|LINE|L1	-724943	NM_194250	91752	NM_194250	ZNF804A	C2orf10	zinc finger protein 804A	protein-coding
chr2_187875901_187876000	chr2	187875901	187876000	3.31037	0.00444385	+	Intergenic	Intergenic	-162053	NM_182521	151112	NM_182521	ZSWIM2	MEX|ZZZ2	zinc finger, SWIM-type containing 2	protein-coding
chr2_189470601_189470700	chr2	189470601	189470700	3.31037	0.00444385	+	Intergenic	LTR12C|LTR|ERV1	184181	NM_052952	116093	NM_052952	DIRC1	-	disrupted in renal carcinoma 1	protein-coding
chr2_196256901_196257000	chr2	196256901	196257000	3.31037	0.00444385	+	Intergenic	Intergenic	-264582	NM_001127257	57181	NM_001127257	SLC39A10	LZT-Hs2	solute carrier family 39 (zinc transporter), member 10	protein-coding
chr2_199793901_199794000	chr2	199793901	199794000	3.31037	0.00444385	+	Intergenic	Intergenic	528869	NM_001172509	23314	NM_001172509	SATB2	-	SATB homeobox 2	protein-coding
chr2_209774501_209774600	chr2	209774501	209774600	3.31037	0.00444385	+	Intergenic	L1PB1|LINE|L1	502994	NM_005048	5746	NM_005048	PTH2R	PTHR2	parathyroid hormone 2 receptor	protein-coding
chr2_211246001_211246100	chr2	211246001	211246100	3.31037	0.00444385	+	Intergenic	THE1B-int|LTR|ERVL-MaLR	-66155	NM_079420	4632	NM_079420	MYL1	MLC1F|MLC3F	myosin, light chain 1, alkali; skeletal, fast	protein-coding
chr2_211246101_211246200	chr2	211246101	211246200	3.31037	0.00444385	+	Intergenic	THE1B-int|LTR|ERVL-MaLR	-66255	NM_079420	4632	NM_079420	MYL1	MLC1F|MLC3F	myosin, light chain 1, alkali; skeletal, fast	protein-coding
chr2_218881301_218881400	chr2	218881301	218881400	3.31037	0.00444385	+	Intergenic	Intergenic	-18307	NR_034176	285180	NM_198483	RUFY4	-	RUN and FYVE domain containing 4	protein-coding
chr2_218881601_218881700	chr2	218881601	218881700	3.31037	0.00444385	+	Intergenic	Intergenic	-18007	NR_034176	285180	NM_198483	RUFY4	-	RUN and FYVE domain containing 4	protein-coding
chr2_236258201_236258300	chr2	236258201	236258300	3.31037	0.00444385	+	Intergenic	Intergenic	-144483	NM_001037131	116987	NM_001037131	AGAP1	AGAP-1|CENTG2|GGAP1|cnt-g2	ArfGAP with GTPase domain, ankyrin repeat and PH domain 1	protein-coding
chr2_241194701_241194800	chr2	241194701	241194800	3.31037	0.00444385	+	Intergenic	Intergenic	-114677	NM_148961	150677	NM_148961	OTOS	OTOSP	otospiralin	protein-coding
chr20_338001_338100	chr20	338001	338100	3.31037	0.00444385	+	Intergenic	L2a|LINE|L2	10680	NM_024958	80023	NM_024958	NRSN2	C20orf98|dJ1103G7.6	neurensin 2	protein-coding
chr20_2670601_2670700	chr20	2670601	2670700	3.31037	0.00444385	+	Intergenic	Intergenic	-2874	NM_001110514	57593	NM_001110514	EBF4	COE4|O/E-4	early B-cell factor 4	protein-coding
chr20_2670701_2670800	chr20	2670701	2670800	3.31037	0.00444385	+	Intergenic	Intergenic	-2774	NM_001110514	57593	NM_001110514	EBF4	COE4|O/E-4	early B-cell factor 4	protein-coding
chr20_7261101_7261200	chr20	7261101	7261200	3.31037	0.00444385	+	Intergenic	Intergenic	512405	NM_001200	650	NM_001200	BMP2	BDA2|BMP2A	bone morphogenetic protein 2	protein-coding
chr20_10835501_10835600	chr20	10835501	10835600	3.31037	0.00444385	+	Intergenic	Intergenic	-180856	NM_000214	182	NM_000214	JAG1	AGS|AHD|AWS|CD339|HJ1|JAGL1	jagged 1	protein-coding
chr20_18086501_18086600	chr20	18086501	18086600	3.31037	0.00444385	+	Intergenic	MER74A|LTR|ERVL	-31949	NM_001164811	100303755	NM_001164811	PET117	-	PET117 homolog (S. cerevisiae)	protein-coding
chr20_22903201_22903300	chr20	22903201	22903300	3.31037	0.00444385	+	Intergenic	Intergenic	-112807	NM_001052	6754	NM_001052	SSTR4	SS-4-R|SS4-R|SS4R	somatostatin receptor 4	protein-coding
chr20_23676201_23676300	chr20	23676201	23676300	3.31037	0.00444385	+	Intergenic	L1P1|LINE|L1	-6588	NM_001899	1472	NM_001899	CST4	-	cystatin S	protein-coding
chr20_23676301_23676400	chr20	23676301	23676400	3.31037	0.00444385	+	Intergenic	L1P1|LINE|L1	-6688	NM_001899	1472	NM_001899	CST4	-	cystatin S	protein-coding
chr20_30091901_30092000	chr20	30091901	30092000	3.31037	0.00444385	+	Intergenic	Intergenic	-10291	NM_030789	81502	NM_030789	HM13	H13|IMP1|IMPAS|IMPAS-1|MSTP086|PSENL3|PSL3|SPP|SPPL1|dJ324O17.1	histocompatibility (minor) 13	protein-coding
chr20_34661201_34661300	chr20	34661201	34661300	3.31037	0.00444385	+	Intergenic	Intergenic	-18176	NM_001258331	2036	NM_001258329	EPB41L1	4.1N|MRD11	erythrocyte membrane protein band 4.1-like 1	protein-coding
chr20_36049801_36049900	chr20	36049801	36049900	3.31037	0.00444385	+	Intergenic	Intergenic	75293	NM_198291	6714	NM_005417	SRC	ASV|SRC1|c-SRC|p60-Src	v-src sarcoma (Schmidt-Ruppin A-2) viral oncogene homolog (avian)	protein-coding
chr20_46067501_46067600	chr20	46067501	46067600	3.31037	0.00444385	+	Intergenic	Plat_L3|LINE|CR1	-63051	NM_001174087	8202	NM_001174087	NCOA3	ACTR|AIB-1|AIB1|CAGH16|CTG26|KAT13B|RAC3|SRC-3|SRC3|TNRC14|TNRC16|TRAM-1|bHLHe42|pCIP	nuclear receptor coactivator 3	protein-coding
chr20_52731301_52731400	chr20	52731301	52731400	3.31037	0.00444385	+	Intergenic	Intergenic	-44046	NM_003657	8537	NM_003657	BCAS1	AIBC1|NABC1	breast carcinoma amplified sequence 1	protein-coding
chr20_53755801_53755900	chr20	53755801	53755900	3.31037	0.00444385	+	Intergenic	Intergenic	663584	NM_018431	55816	NM_018431	DOK5	C20orf180	docking protein 5	protein-coding
chr20_54627801_54627900	chr20	54627801	54627900	3.31037	0.00444385	+	Intergenic	L1PA7|LINE|L1	-47322	NM_080617	140689	NM_080617	CBLN4	CBLNL1	cerebellin 4 precursor	protein-coding
chr20_58040401_58040500	chr20	58040401	58040500	3.31037	0.00444385	+	Intergenic	Intergenic	-112114	NM_001199505	116154	NM_001199505	PHACTR3	C20orf101|H17739|SCAPIN1|SCAPININ	phosphatase and actin regulator 3	protein-coding
chr20_58040601_58040700	chr20	58040601	58040700	3.31037	0.00444385	+	Intergenic	Intergenic	-111914	NM_001199505	116154	NM_001199505	PHACTR3	C20orf101|H17739|SCAPIN1|SCAPININ	phosphatase and actin regulator 3	protein-coding
chr20_59767901_59768000	chr20	59767901	59768000	3.31037	0.00444385	+	Intergenic	HERVIP10FH-int|LTR|ERV1	-59532	NM_001794	1002	NM_001252338	CDH4	CAD4|RCAD	cadherin 4, type 1, R-cadherin (retinal)	protein-coding
chr21_10762801_10762900	chr21	10762801	10762900	3.31037	0.00444385	+	Intergenic	ALR/Alpha|Satellite|centr	228070	NM_199261	7179	NM_199259	TPTE	CT44|PTEN2	transmembrane phosphatase with tensin homology	protein-coding
chr21_15033701_15033800	chr21	15033701	15033800	3.31037	0.00444385	+	Intergenic	Intergenic	51252	NM_174981	317754	NM_174981	POTED	A26B3|ANKRD21|CT104.1|POTE|POTE-21|POTE21	POTE ankyrin domain family, member D	protein-coding
chr21_15033801_15033900	chr21	15033801	15033900	3.31037	0.00444385	+	Intergenic	Intergenic	51352	NM_174981	317754	NM_174981	POTED	A26B3|ANKRD21|CT104.1|POTE|POTE-21|POTE21	POTE ankyrin domain family, member D	protein-coding
chr21_34590501_34590600	chr21	34590501	34590600	3.31037	0.00444385	+	Intergenic	MLT1D|LTR|ERVL-MaLR	-11681	NM_207585	3455	NM_000874	IFNAR2	IFN-R|IFN-alpha-REC|IFNABR|IFNARB	interferon (alpha, beta and omega) receptor 2	protein-coding
chr21_35790201_35790300	chr21	35790201	35790300	3.31037	0.00444385	+	Intergenic	MIRc|SINE|MIR	37857	NM_001127670	3753	NM_000219	KCNE1	ISK|JLNS|JLNS2|LQT2/5|LQT5|MinK	potassium voltage-gated channel, Isk-related family, member 1	protein-coding
chr21_36582801_36582900	chr21	36582801	36582900	3.31037	0.00444385	+	Intergenic	L2b|LINE|L2	-161255	NM_001754	861	NM_001001890	RUNX1	AML1|AML1-EVI-1|AMLCR1|CBFA2|EVI-1|PEBP2aB	runt-related transcription factor 1	protein-coding
chr21_36583001_36583100	chr21	36583001	36583100	3.31037	0.00444385	+	Intergenic	L2b|LINE|L2	-161455	NM_001754	861	NM_001001890	RUNX1	AML1|AML1-EVI-1|AMLCR1|CBFA2|EVI-1|PEBP2aB	runt-related transcription factor 1	protein-coding
chr21_41315901_41316000	chr21	41315901	41316000	3.31037	0.00444385	+	Intergenic	Intergenic	76603	NM_006198	5121	NM_006198	PCP4	PEP-19	Purkinje cell protein 4	protein-coding
chr21_46144201_46144300	chr21	46144201	46144300	3.31037	0.00444385	+	Intergenic	Intergenic	-12755	NM_144991	54084	NM_144991	TSPEAR	C21orf29	thrombospondin-type laminin G domain and EAR repeats	protein-coding
chr21_46144301_46144400	chr21	46144301	46144400	3.31037	0.00444385	+	Intergenic	Intergenic	-12855	NM_144991	54084	NM_144991	TSPEAR	C21orf29	thrombospondin-type laminin G domain and EAR repeats	protein-coding
chr22_17710301_17710400	chr22	17710301	17710400	3.31037	0.00444385	+	Intergenic	L2c|LINE|L2	-19571	NM_017424	51816	NM_017424	CECR1	ADA2|ADGF|IDGFL	cat eye syndrome chromosome region, candidate 1	protein-coding
chr22_21753401_21753500	chr22	21753401	21753500	3.31037	0.00444385	+	Intergenic	Intergenic	15410	NM_001128635	440804	NM_001128635	RIMBP3B	RIM-BP3.2|RIM-BP3.B|RIMBP3.2	RIMS binding protein 3B	protein-coding
chr22_27638401_27638500	chr22	27638401	27638500	3.31037	0.00444385	+	Intergenic	Intergenic	559036	NM_002430	4330	NM_002430	MN1	MGCR|MGCR1|MGCR1-PEN|dJ353E16.2	meningioma (disrupted in balanced translocation) 1	protein-coding
chr22_35172701_35172800	chr22	35172701	35172800	3.31037	0.00444385	+	Intergenic	L2c|LINE|L2	-289380	NM_001008494	91464	NM_001008494	ISX	Pix-1|RAXLX	intestine-specific homeobox	protein-coding
chr22_37715501_37715600	chr22	37715501	37715600	3.31037	0.00444385	+	Intergenic	Intergenic	37055	NM_013385	27128	NM_013385	CYTH4	CYT4|DJ63G5.1|PSCD4	cytohesin 4	protein-coding
chr22_40293301_40293400	chr22	40293301	40293400	3.31037	0.00444385	+	Intergenic	L2a|LINE|L2	-3556	NM_152512	150350	NM_152512	ENTHD1	CACNA1I|dJ370M22.3	ENTH domain containing 1	protein-coding
chr22_42064401_42064500	chr22	42064401	42064500	3.31037	0.00444385	+	Intergenic	AluSg|SINE|Alu	20463	NM_001003796	4809	NM_001003796	NHP2L1	15.5K|FA-1|FA1|NHPX|OTK27|SNRNP15-5|SNU13|SPAG12|SSFA1	NHP2 non-histone chromosome protein 2-like 1 (S. cerevisiae)	protein-coding
chr22_43136601_43136700	chr22	43136601	43136700	3.31037	0.00444385	+	Intergenic	LTR7B|LTR|ERV1	-19774	NM_017436	53947	NM_017436	A4GALT	A14GALT|A4GALT1|Gb3S|P(k)|P1|PK	alpha 1,4-galactosyltransferase	protein-coding
chr3_642001_642100	chr3	642001	642100	3.31037	0.00444385	+	Intergenic	MLT1G|LTR|ERVL-MaLR	280684	NM_001253388	10752	NM_001253387	CHL1	CALL|L1CAM2	cell adhesion molecule with homology to L1CAM (close homolog of L1)	protein-coding
chr3_8760601_8760700	chr3	8760601	8760700	3.31037	0.00444385	+	Intergenic	L1PA3|LINE|L1	-14836	NM_033337	859	NM_001234	CAV3	LGMD1C|LQT9|VIP-21|VIP21	caveolin 3	protein-coding
chr3_14656501_14656600	chr3	14656501	14656600	3.31037	0.00444385	+	Intergenic	L1MEg|LINE|L1	-36703	NM_016474	51244	NM_016474	CCDC174	C3orf19	coiled-coil domain containing 174	protein-coding
chr3_22524301_22524400	chr3	22524301	22524400	3.31037	0.00444385	+	Intergenic	L1PA4|LINE|L1	-720434	NM_152653	7325	NM_152653	UBE2E2	UBCH8	ubiquitin-conjugating enzyme E2E 2	protein-coding
chr3_36125501_36125600	chr3	36125501	36125600	3.31037	0.00444385	+	Intergenic	L1PA4|LINE|L1	-296547	NM_003149	6769	NM_003149	STAC	STAC1	SH3 and cysteine rich domain	protein-coding
chr3_39639801_39639900	chr3	39639801	39639900	3.31037	0.00444385	+	Intergenic	Intergenic	130780	NM_182935	4336	NM_006501	MOBP	-	myelin-associated oligodendrocyte basic protein	protein-coding
chr3_57593301_57593400	chr3	57593301	57593400	3.31037	0.00444385	+	Intergenic	L1PA5|LINE|L1	-10135	NM_001660	378	NM_001660	ARF4	ARF2	ADP-ribosylation factor 4	protein-coding
chr3_57593401_57593500	chr3	57593401	57593500	3.31037	0.00444385	+	Intergenic	L1PA5|LINE|L1	-10235	NM_001660	378	NM_001660	ARF4	ARF2	ADP-ribosylation factor 4	protein-coding
chr3_58218301_58218400	chr3	58218301	58218400	3.31037	0.00444385	+	Intergenic	MSTB1|LTR|ERVL-MaLR	-4909	NM_020676	57406	NM_020676	ABHD6	-	abhydrolase domain containing 6	protein-coding
chr3_64424401_64424500	chr3	64424401	64424500	3.31037	0.00444385	+	Intergenic	Intergenic	-213319	NM_198859	166336	NM_198859	PRICKLE2	EPM5	prickle homolog 2 (Drosophila)	protein-coding
chr3_69683701_69683800	chr3	69683701	69683800	3.31037	0.00444385	+	Intergenic	L1PA6|LINE|L1	-104836	NM_198159	4286	NM_000248	MITF	CMM8|MI|WS2|WS2A|bHLHe32	microphthalmia-associated transcription factor	protein-coding
chr3_72354701_72354800	chr3	72354701	72354800	3.31037	0.00444385	+	Intergenic	L2a|LINE|L2	141024	NM_012234	23429	NM_012234	RYBP	AAP1|DEDAF|YEAF1	RING1 and YY1 binding protein	protein-coding
chr3_73862101_73862200	chr3	73862101	73862200	3.31037	0.00444385	+	Intergenic	Intergenic	-188078	NM_015009	23024	NM_015009	PDZRN3	LNX3|SEMACAP3	PDZ domain containing ring finger 3	protein-coding
chr3_101286601_101286700	chr3	101286601	101286700	3.31037	0.00444385	+	Intergenic	Intergenic	5938	NM_017819	54931	NM_017819	TRMT10C	MRPP1|RG9MTD1	tRNA methyltransferase 10 homolog C (S. cerevisiae)	protein-coding
chr3_109121701_109121800	chr3	109121701	109121800	3.31037	0.00444385	+	Intergenic	(GA)n|Simple_repeat|Simple_repeat	-7087	NM_001145553	401082	NM_001145553	FLJ25363	-	uncharacterized LOC401082	protein-coding
chr3_120587301_120587400	chr3	120587301	120587400	3.31037	0.00444385	+	Intergenic	Intergenic	-39700	NM_014980	9515	NM_014980	STXBP5L	LLGL4	syntaxin binding protein 5-like	protein-coding
chr3_121754601_121754700	chr3	121754601	121754700	3.31037	0.00444385	+	Intergenic	MSTA|LTR|ERVL-MaLR	-13523	NM_175924	286676	NM_001199799	ILDR1	DFNB42|ILDR1alpha|ILDR1alpha'|ILDR1beta	immunoglobulin-like domain containing receptor 1	protein-coding
chr3_121754701_121754800	chr3	121754701	121754800	3.31037	0.00444385	+	Intergenic	MSTA-int|LTR|ERVL-MaLR	-13623	NM_175924	286676	NM_001199799	ILDR1	DFNB42|ILDR1alpha|ILDR1alpha'|ILDR1beta	immunoglobulin-like domain containing receptor 1	protein-coding
chr3_121756901_121757000	chr3	121756901	121757000	3.31037	0.00444385	+	Intergenic	MSTA|LTR|ERVL-MaLR	-15823	NM_175924	286676	NM_001199799	ILDR1	DFNB42|ILDR1alpha|ILDR1alpha'|ILDR1beta	immunoglobulin-like domain containing receptor 1	protein-coding
chr3_131127901_131128000	chr3	131127901	131128000	3.31037	0.00444385	+	Intergenic	L1HS|LINE|L1	27325	NR_033268	131870	NM_001171905	NUDT16	-	nudix (nucleoside diphosphate linked moiety X)-type motif 16	protein-coding
chr3_133235001_133235100	chr3	133235001	133235100	3.31037	0.00444385	+	Intergenic	Intergenic	-57384	NM_001134422	55573	NM_001134422	CDV3	H41	CDV3 homolog (mouse)	protein-coding
chr3_142302001_142302100	chr3	142302001	142302100	3.31037	0.00444385	+	Intergenic	Intergenic	-4382	NM_001184	545	NM_001184	ATR	FCTCS|FRP1|MEC1|SCKL|SCKL1	ataxia telangiectasia and Rad3 related	protein-coding
chr3_157795301_157795400	chr3	157795301	157795400	3.31037	0.00444385	+	Intergenic	L1M5|LINE|L1	28602	NM_003030	6474	NM_001163678	SHOX2	OG12|OG12X|SHOT	short stature homeobox 2	protein-coding
chr3_170633101_170633200	chr3	170633101	170633200	3.31037	0.00444385	+	Intergenic	MLT1N2|LTR|ERVL-MaLR	-6724	NM_020390	56648	NM_020390	EIF5A2	EIF-5A2|eIF5AII	eukaryotic translation initiation factor 5A2	protein-coding
chr3_170633201_170633300	chr3	170633201	170633300	3.31037	0.00444385	+	Intergenic	Intergenic	-6824	NM_020390	56648	NM_020390	EIF5A2	EIF-5A2|eIF5AII	eukaryotic translation initiation factor 5A2	protein-coding
chr3_172900301_172900400	chr3	172900301	172900400	3.31037	0.00444385	+	Intergenic	THE1B-int|LTR|ERVL-MaLR	-41292	NM_031955	83893	NM_031955	SPATA16	NYD-SP12|SPGF6	spermatogenesis associated 16	protein-coding
chr3_178847801_178847900	chr3	178847801	178847900	3.31037	0.00444385	+	Intergenic	L1PA3|LINE|L1	-18461	NM_006218	5290	NM_006218	PIK3CA	CLOVE|PI3K|p110-alpha	phosphatidylinositol-4,5-bisphosphate 3-kinase, catalytic subunit alpha	protein-coding
chr3_189174901_189175000	chr3	189174901	189175000	3.31037	0.00444385	+	Intergenic	Intergenic	-174266	NM_001114978	8626	NM_001114978	TP63	AIS|B(p51A)|B(p51B)|EEC3|KET|LMS|NBP|OFC8|RHS|SHFM4|TP53CP|TP53L|TP73L|p40|p51|p53CP|p63|p73H|p73L	tumor protein p63	protein-coding
chr3_192835101_192835200	chr3	192835101	192835200	3.31037	0.00444385	+	Intergenic	Intergenic	-123767	NM_020386	57110	NM_020386	HRASLS	A-C1|H-REV107|HRASLS1|HSD28	HRAS-like suppressor	protein-coding
chr4_1575901_1576000	chr4	1575901	1576000	3.31037	0.00444385	+	Intergenic	Intergenic	109768	NM_001013622	152877	NM_001013622	FAM53A	DNTNP	family with sequence similarity 53, member A	protein-coding
chr4_6767801_6767900	chr4	6767801	6767900	3.31037	0.00444385	+	Intergenic	L2c|LINE|L2	-16609	NM_001100590	9778	NM_001100590	KIAA0232	-	KIAA0232	protein-coding
chr4_9009501_9009600	chr4	9009501	9009600	3.31037	0.00444385	+	Intergenic	AluJo|SINE|Alu	58073	NM_001040071	650293	NM_001040071	LOC650293	-	seven transmembrane helix receptor	protein-coding
chr4_15314501_15314600	chr4	15314501	15314600	3.31037	0.00444385	+	Intergenic	MLT1A1|LTR|ERVL-MaLR	-27010	NM_001135170	114905	NM_001135170	C1QTNF7	CTRP7|ZACRP7	C1q and tumor necrosis factor related protein 7	protein-coding
chr4_19380201_19380300	chr4	19380201	19380300	3.31037	0.00444385	+	Intergenic	Intergenic	-874985	NM_004787	9353	NM_004787	SLIT2	SLIL3|Slit-2	slit homolog 2 (Drosophila)	protein-coding
chr4_20684201_20684300	chr4	20684201	20684300	3.31037	0.00444385	+	Intergenic	L2a|LINE|L2	-17786	NM_001130727	133015	NM_001130727	PACRGL	C4orf28	PARK2 co-regulated-like	protein-coding
chr4_43741101_43741200	chr4	43741101	43741200	3.31037	0.00444385	+	Intergenic	Intergenic	709674	NM_198353	386617	NM_198353	KCTD8	-	potassium channel tetramerisation domain containing 8	protein-coding
chr4_49240401_49240500	chr4	49240401	49240500	3.31037	0.00444385	+	Intergenic	L2c|LINE|L2	252185	NM_025087	80157	NM_025087	CWH43	CWH43-C	cell wall biogenesis 43 C-terminal homolog (S. cerevisiae)	protein-coding
chr4_49558601_49558700	chr4	49558601	49558700	3.31037	0.00444385	+	Intergenic	Intergenic	570385	NM_025087	80157	NM_025087	CWH43	CWH43-C	cell wall biogenesis 43 C-terminal homolog (S. cerevisiae)	protein-coding
chr4_53082701_53082800	chr4	53082701	53082800	3.31037	0.00444385	+	Intergenic	L1PA5|LINE|L1	165157	NM_145263	132671	NM_145263	SPATA18	Mieap|SPETEX1	spermatogenesis associated 18	protein-coding
chr4_55461101_55461200	chr4	55461101	55461200	3.31037	0.00444385	+	Intergenic	Intergenic	-62945	NM_000222	3815	NM_000222	KIT	C-Kit|CD117|PBT|SCFR	v-kit Hardy-Zuckerman 4 feline sarcoma viral oncogene homolog	protein-coding
chr4_56100701_56100800	chr4	56100701	56100800	3.31037	0.00444385	+	Intergenic	L1P2|LINE|L1	-108988	NM_002253	3791	NM_002253	KDR	CD309|FLK1|VEGFR|VEGFR2	kinase insert domain receptor (a type III receptor tyrosine kinase)	protein-coding
chr4_61325801_61325900	chr4	61325801	61325900	3.31037	0.00444385	+	Intergenic	Intergenic	-1036989	NM_015236	23284	NM_015236	LPHN3	CIRL3|LEC3	latrophilin 3	protein-coding
chr4_71126501_71126600	chr4	71126501	71126600	3.31037	0.00444385	+	Intergenic	Intergenic	18217	NM_005212	1448	NM_005212	CSN3	CSN10|CSNK|KCA	casein kappa	protein-coding
chr4_73613201_73613300	chr4	73613201	73613300	3.31037	0.00444385	+	Intergenic	L1P3|LINE|L1	-178734	NM_014243	9508	NM_014243	ADAMTS3	ADAMTS-4	ADAM metallopeptidase with thrombospondin type 1 motif, 3	protein-coding
chr4_83157001_83157100	chr4	83157001	83157100	3.31037	0.00444385	+	Intergenic	L1ME3D|LINE|L1	138099	NM_031369	3184	NM_001003810	HNRNPD	AUF1|AUF1A|HNRPD|P37|hnRNPD0	heterogeneous nuclear ribonucleoprotein D (AU-rich element RNA binding protein 1, 37kDa)	protein-coding
chr4_93122501_93122600	chr4	93122501	93122600	3.31037	0.00444385	+	Intergenic	L1PA3|LINE|L1	-103000	NM_001510	2895	NM_001510	GRID2	GluD2	glutamate receptor, ionotropic, delta 2	protein-coding
chr4_111345101_111345200	chr4	111345101	111345200	3.31037	0.00444385	+	Intergenic	Intergenic	-52079	NM_001977	2028	NM_001977	ENPEP	APA|CD249|gp160	glutamyl aminopeptidase (aminopeptidase A)	protein-coding
chr4_118194601_118194700	chr4	118194601	118194700	3.31037	0.00444385	+	Intergenic	L1PA3|LINE|L1	-187914	NM_152402	133022	NM_152402	TRAM1L1	-	translocation associated membrane protein 1-like 1	protein-coding
chr4_119522201_119522300	chr4	119522201	119522300	3.31037	0.00444385	+	Intergenic	Intergenic	-84324	NM_020961	57721	NM_020961	METTL14	-	methyltransferase like 14	protein-coding
chr4_119522301_119522400	chr4	119522301	119522400	3.31037	0.00444385	+	Intergenic	Intergenic	-84224	NM_020961	57721	NM_020961	METTL14	-	methyltransferase like 14	protein-coding
chr4_121249701_121249800	chr4	121249701	121249800	3.31037	0.00444385	+	Intergenic	MIR|SINE|MIR	-261737	NM_002358	4085	NM_002358	MAD2L1	HSMAD2|MAD2	MAD2 mitotic arrest deficient-like 1 (yeast)	protein-coding
chr4_129541701_129541800	chr4	129541701	129541800	3.31037	0.00444385	+	Intergenic	LTR12|LTR|ERV1	-189029	NM_199320	79960	NM_024900	PHF17	JADE1	PHD finger protein 17	protein-coding
chr4_130939801_130939900	chr4	130939801	130939900	3.31037	0.00444385	+	Intergenic	L1HS|LINE|L1	922568	NM_001099783	132321	NM_001099783	C4orf33	-	chromosome 4 open reading frame 33	protein-coding
chr4_136371601_136371700	chr4	136371601	136371700	3.31037	0.00444385	+	Intergenic	L1PA3|LINE|L1	-1248747	NM_001114734	132430	NM_001114734	PABPC4L	-	poly(A) binding protein, cytoplasmic 4-like	protein-coding
chr4_142103701_142103800	chr4	142103701	142103800	3.31037	0.00444385	+	Intergenic	L1P1|LINE|L1	-38299	NM_014487	27309	NM_014487	ZNF330	HSA6591|NOA36	zinc finger protein 330	protein-coding
chr4_142888201_142888300	chr4	142888201	142888300	3.31037	0.00444385	+	Intergenic	L1PA6|LINE|L1	330501	NM_000585	3600	NM_000585	IL15	IL-15	interleukin 15	protein-coding
chr4_149656001_149656100	chr4	149656001	149656100	3.31037	0.00444385	+	Intergenic	L2a|LINE|L2	-292378	NM_001166104	4306	NM_000901	NR3C2	MCR|MLR|MR|NR3C2VIT	nuclear receptor subfamily 3, group C, member 2	protein-coding
chr4_150590001_150590100	chr4	150590001	150590100	3.31037	0.00444385	+	Intergenic	L1M5|LINE|L1	-409376	NM_001040260	166614	NM_001040260	DCLK2	CL2|CLICK-II|CLICK2|CLIK2|DCAMKL2|DCDC3|DCDC3B|DCK2	doublecortin-like kinase 2	protein-coding
chr4_155618001_155618100	chr4	155618001	155618100	3.31037	0.00444385	+	Intergenic	Intergenic	-47113	NM_004744	9227	NM_004744	LRAT	LCA14	lecithin retinol acyltransferase (phosphatidylcholine--retinol O-acyltransferase)	protein-coding
chr4_160745301_160745400	chr4	160745301	160745400	3.31037	0.00444385	+	Intergenic	LTR26|LTR|ERV1	556352	NM_014247	9693	NM_014247	RAPGEF2	CNrasGEF|NRAPGEP|PDZ-GEF1|PDZGEF1|RA-GEF|Rap-GEP|nRap GEP	Rap guanine nucleotide exchange factor (GEF) 2	protein-coding
chr4_160892201_160892300	chr4	160892201	160892300	3.31037	0.00444385	+	Intergenic	L2a|LINE|L2	703252	NM_014247	9693	NM_014247	RAPGEF2	CNrasGEF|NRAPGEP|PDZ-GEF1|PDZGEF1|RA-GEF|Rap-GEP|nRap GEP	Rap guanine nucleotide exchange factor (GEF) 2	protein-coding
chr4_166279201_166279300	chr4	166279201	166279300	3.31037	0.00444385	+	Intergenic	L3|LINE|CR1	-20847	NM_001873	1363	NM_001873	CPE	-	carboxypeptidase E	protein-coding
chr5_2084501_2084600	chr5	2084501	2084600	3.31037	0.00444385	+	Intergenic	L1MEc|LINE|L1	-201670	NM_016358	50805	NM_016358	IRX4	IRXA3	iroquois homeobox 4	protein-coding
chr5_6401501_6401600	chr5	6401501	6401600	3.31037	0.00444385	+	Intergenic	HAL1|LINE|L1	-22911	NM_032286	84246	NM_032286	MED10	NUT2|TRG20	mediator complex subunit 10	protein-coding
chr5_6401601_6401700	chr5	6401601	6401700	3.31037	0.00444385	+	Intergenic	HAL1|LINE|L1	-23011	NM_032286	84246	NM_032286	MED10	NUT2|TRG20	mediator complex subunit 10	protein-coding
chr5_10670601_10670700	chr5	10670601	10670700	3.31037	0.00444385	+	Intergenic	Intergenic	90737	NM_004394	1611	NM_004394	DAP	-	death-associated protein	protein-coding
chr5_20335301_20335400	chr5	20335301	20335400	3.31037	0.00444385	+	Intergenic	L2b|LINE|L2	-346997	NM_001167667	1016	NM_001167667	CDH18	CDH14|CDH14L|CDH24	cadherin 18, type 2	protein-coding
chr5_24482701_24482800	chr5	24482701	24482800	3.31037	0.00444385	+	Intergenic	L2a|LINE|L2	162335	NM_006727	1008	NM_006727	CDH10	-	cadherin 10, type 2 (T2-cadherin)	protein-coding
chr5_36515801_36515900	chr5	36515801	36515900	3.31037	0.00444385	+	Intergenic	LTR16B2|LTR|ERVL	-90607	NM_001166696	6507	NM_001166695	SLC1A3	EA6|EAAT1|GLAST|GLAST1	solute carrier family 1 (glial high affinity glutamate transporter), member 3	protein-coding
chr5_45938701_45938800	chr5	45938701	45938800	3.31037	0.00444385	+	Intergenic	L1P1|LINE|L1	-242530	NM_021072	348980	NM_021072	HCN1	BCNG-1|BCNG1|HAC-2	hyperpolarization activated cyclic nucleotide-gated potassium channel 1	protein-coding
chr5_61945201_61945300	chr5	61945201	61945300	3.31037	0.00444385	+	Intergenic	MLT1A|LTR|ERVL-MaLR	70688	NM_181506	100130733	NM_181506	LRRC70	SLRN	leucine rich repeat containing 70	protein-coding
chr5_95873801_95873900	chr5	95873801	95873900	3.31037	0.00444385	+	Intergenic	Intergenic	-104865	NM_000439	5122	NM_000439	PCSK1	BMIQ12|NEC1|PC1|PC3|SPC3	proprotein convertase subtilisin/kexin type 1	protein-coding
chr5_96872701_96872800	chr5	96872701	96872800	3.31037	0.00444385	+	Intergenic	L2a|LINE|L2	-353745	NM_001159749	55781	NM_001159749	RIOK2	RIO2	RIO kinase 2 (yeast)	protein-coding
chr5_96872801_96872900	chr5	96872801	96872900	3.31037	0.00444385	+	Intergenic	L2a|LINE|L2	-353845	NM_001159749	55781	NM_001159749	RIOK2	RIO2	RIO kinase 2 (yeast)	protein-coding
chr5_107026001_107026100	chr5	107026001	107026100	3.31037	0.00444385	+	Intergenic	L1MA3|LINE|L1	-19454	NM_001962	1946	NM_001962	EFNA5	AF1|EFL5|EPLG7|GLC1M|LERK7|RAGS	ephrin-A5	protein-coding
chr5_108794101_108794200	chr5	108794101	108794200	3.31037	0.00444385	+	Intergenic	L1PA4|LINE|L1	-48475	NM_014819	9867	NM_014819	PJA2	Neurodap1|RNF131	praja ring finger 2, E3 ubiquitin protein ligase	protein-coding
chr5_111358201_111358300	chr5	111358201	111358300	3.31037	0.00444385	+	Intergenic	Intergenic	-45622	NM_001142475	9315	NM_001142474	NREP	C5orf13|D4S114|P311|PRO1873|PTZ17|SEZ17	neuronal regeneration related protein homolog (rat)	protein-coding
chr5_113860501_113860600	chr5	113860501	113860600	3.31037	0.00444385	+	Intergenic	L1PA13|LINE|L1	91323	NM_170775	3781	NM_021614	KCNN2	KCa2.2|SK2|SKCA2|hSK2	potassium intermediate/small conductance calcium-activated channel, subfamily N, member 2	protein-coding
chr5_114999701_114999800	chr5	114999701	114999800	3.31037	0.00444385	+	Intergenic	Intergenic	-37874	NM_181836	51014	NM_181836	TMED7	p27	transmembrane emp24 protein transport domain containing 7	protein-coding
chr5_118937401_118937500	chr5	118937401	118937500	3.31037	0.00444385	+	Intergenic	L1HS|LINE|L1	-27804	NM_182761	340069	NM_001163991	FAM170A	ZNFD	family with sequence similarity 170, member A	protein-coding
chr5_122652101_122652200	chr5	122652101	122652200	3.31037	0.00444385	+	Intergenic	L1PA8|LINE|L1	107136	NM_001166226	153241	NM_001166226	CEP120	CCDC100	centrosomal protein 120kDa	protein-coding
chr5_123001001_123001100	chr5	123001001	123001100	3.31037	0.00444385	+	Intergenic	L1M7|LINE|L1	119939	NM_004384	1456	NM_001031812	CSNK1G3	CKI-gamma 3|CSNK1G3L	casein kinase 1, gamma 3	protein-coding
chr5_124366401_124366500	chr5	124366401	124366500	3.31037	0.00444385	+	Intergenic	Intergenic	-285645	NM_020747	57507	NM_020747	ZNF608	NY-REN-36	zinc finger protein 608	protein-coding
chr5_124366501_124366600	chr5	124366501	124366600	3.31037	0.00444385	+	Intergenic	Intergenic	-285745	NM_020747	57507	NM_020747	ZNF608	NY-REN-36	zinc finger protein 608	protein-coding
chr5_138022001_138022100	chr5	138022001	138022100	3.31037	0.00444385	+	Intergenic	L2|LINE|L2	-67057	NM_001903	1495	NM_001903	CTNNA1	CAP102	catenin (cadherin-associated protein), alpha 1, 102kDa	protein-coding
chr5_139171301_139171400	chr5	139171301	139171400	3.31037	0.00444385	+	Intergenic	MER91A|DNA|hAT-Tip100	-4056	NM_032289	84249	NM_032289	PSD2	-	pleckstrin and Sec7 domain containing 2	protein-coding
chr5_139531501_139531600	chr5	139531501	139531600	3.31037	0.00444385	+	Intergenic	L2c|LINE|L2	-23103	NM_032412	84418	NM_032412	CYSTM1	C5orf32	cysteine-rich transmembrane module containing 1	protein-coding
chr5_144311201_144311300	chr5	144311201	144311300	3.31037	0.00444385	+	Intergenic	L1PA3|LINE|L1	760813	NM_020768	57528	NM_020768	KCTD16	-	potassium channel tetramerisation domain containing 16	protein-coding
chr5_147288401_147288500	chr5	147288401	147288500	3.31037	0.00444385	+	Intergenic	L2c|LINE|L2	-2349	NM_206966	389336	NM_206966	C5orf46	-	chromosome 5 open reading frame 46	protein-coding
chr5_149721301_149721400	chr5	149721301	149721400	3.31037	0.00444385	+	Intergenic	MIRc|SINE|MIR	-15852	NM_001135244	6949	NM_000356	TCOF1	MFD1|TCS1|treacle	Treacher Collins-Franceschetti syndrome 1	protein-coding
chr5_153450801_153450900	chr5	153450801	153450900	3.31037	0.00444385	+	Intergenic	L2a|LINE|L2	32331	NM_001135037	4238	NM_001135037	MFAP3	-	microfibrillar-associated protein 3	protein-coding
chr5_173119401_173119500	chr5	173119401	173119500	3.31037	0.00444385	+	Intergenic	L2b|LINE|L2	-75784	NM_138369	91272	NM_001159651	BOD1	FAM44B	biorientation of chromosomes in cell division 1	protein-coding
chr5_177407501_177407600	chr5	177407501	177407600	3.31037	0.00444385	+	Intergenic	Intergenic	15693	NM_006261	5626	NM_006261	PROP1	CPHD2|PROP-1	PROP paired-like homeobox 1	protein-coding
chr6_11665701_11665800	chr6	11665701	11665800	3.31037	0.00444385	+	Intergenic	L2|LINE|L2	113530	NM_001143948	84830	NM_001143948	ADTRP	AIG1L|C6orf105|dJ413H6.1	androgen-dependent TFPI-regulating protein	protein-coding
chr6_14695501_14695600	chr6	14695501	14695600	3.31037	0.00444385	+	Intergenic	AluSx1|SINE|Alu	-550656	NM_004973	3720	NM_001267040	JARID2	JMJ	jumonji, AT rich interactive domain 2	protein-coding
chr6_14819601_14819700	chr6	14819601	14819700	3.31037	0.00444385	+	Intergenic	Intergenic	-426556	NM_004973	3720	NM_001267040	JARID2	JMJ	jumonji, AT rich interactive domain 2	protein-coding
chr6_57581501_57581600	chr6	57581501	57581600	3.31037	0.00444385	+	Intergenic	L1MEe|LINE|L1	399128	NM_000947	5558	NM_000947	PRIM2	PRIM2A|p58	primase, DNA, polypeptide 2 (58kDa)	protein-coding
chr6_57671501_57671600	chr6	57671501	57671600	3.31037	0.00444385	+	Intergenic	L1PA3|LINE|L1	489128	NM_000947	5558	NM_000947	PRIM2	PRIM2A|p58	primase, DNA, polypeptide 2 (58kDa)	protein-coding
chr6_68734401_68734500	chr6	68734401	68734500	3.31037	0.00444385	+	Intergenic	L1PA7|LINE|L1	-611182	NM_001704	577	NM_001704	BAI3	-	brain-specific angiogenesis inhibitor 3	protein-coding
chr6_68734501_68734600	chr6	68734501	68734600	3.31037	0.00444385	+	Intergenic	L1PA7|LINE|L1	-611082	NM_001704	577	NM_001704	BAI3	-	brain-specific angiogenesis inhibitor 3	protein-coding
chr6_73181801_73181900	chr6	73181801	73181900	3.31037	0.00444385	+	Intergenic	L1PA3|LINE|L1	105418	NM_001168411	22999	NM_001168407	RIMS1	CORD7|RAB3IP2|RIM|RIM1	regulating synaptic membrane exocytosis 1	protein-coding
chr6_78426201_78426300	chr6	78426201	78426300	3.31037	0.00444385	+	Intergenic	L2b|LINE|L2	-253130	NM_000863	3351	NM_000863	HTR1B	5-HT1B|5-HT1DB|HTR1D2|HTR1DB|S12	5-hydroxytryptamine (serotonin) receptor 1B, G protein-coupled	protein-coding
chr6_80075701_80075800	chr6	80075701	80075800	3.31037	0.00444385	+	Intergenic	L1P1|LINE|L1	-131295	NM_004242	9324	NM_001201362	HMGN3	PNAS-25|TRIP7	high mobility group nucleosomal binding domain 3	protein-coding
chr6_99641401_99641500	chr6	99641401	99641500	3.31037	0.00444385	+	Intergenic	Intergenic	156081	NM_032511	84553	NM_032511	FAXC	C6orf168|dJ273F20	failed axon connections homolog (Drosophila)	protein-coding
chr6_112953101_112953200	chr6	112953101	112953200	3.31037	0.00444385	+	Intergenic	L1PA3|LINE|L1	284618	NM_001013734	442247	NM_001013734	RFPL4B	RNF211	ret finger protein-like 4B	protein-coding
chr6_121012801_121012900	chr6	121012801	121012900	3.31037	0.00444385	+	Intergenic	L1PA2|LINE|L1	642794	NM_152730	221322	NM_152730	C6orf170	BROMI|C6orf171|bA301B7.2|bA57L9.1|dJ310J6.1	chromosome 6 open reading frame 170	protein-coding
chr6_131755901_131756000	chr6	131755901	131756000	3.31037	0.00444385	+	Intergenic	L1PA17|LINE|L1	-138394	NM_000045	383	NM_000045	ARG1	-	arginase, liver	protein-coding
chr6_150256401_150256500	chr6	150256401	150256500	3.31037	0.00444385	+	Intergenic	L2a|LINE|L2	-6686	NM_025217	80328	NM_025217	ULBP2	N2DL2|RAET1H	UL16 binding protein 2	protein-coding
chr6_150256601_150256700	chr6	150256601	150256700	3.31037	0.00444385	+	Intergenic	Intergenic	-6486	NM_025217	80328	NM_025217	ULBP2	N2DL2|RAET1H	UL16 binding protein 2	protein-coding
chr6_150777801_150777900	chr6	150777801	150777900	3.31037	0.00444385	+	Intergenic	LTR16A2|LTR|ERVL	87822	NM_001164695	389434	NM_001164694	IYD	C6orf71|DEHAL1|TDH4|dJ422F24.1	iodotyrosine deiodinase	protein-coding
chr6_151455001_151455100	chr6	151455001	151455100	3.31037	0.00444385	+	Intergenic	Intergenic	-106084	NM_005100	9590	NM_005100	AKAP12	AKAP250|SSeCKS	A kinase (PRKA) anchor protein 12	protein-coding
chr6_153167301_153167400	chr6	153167301	153167400	3.31037	0.00444385	+	Intergenic	L1MA7|LINE|L1	95418	NM_003381	7432	NM_003381	VIP	PHM27	vasoactive intestinal peptide	protein-coding
chr6_153763601_153763700	chr6	153763601	153763700	3.31037	0.00444385	+	Intergenic	MER4-int|LTR|ERV1	-311261	NM_012419	26575	NM_012419	RGS17	RGS-17|RGSZ2|hRGS17	regulator of G-protein signaling 17	protein-coding
chr6_156766201_156766300	chr6	156766201	156766300	3.31037	0.00444385	+	Intergenic	L2a|LINE|L2	-332814	NM_017519	57492	NM_017519	ARID1B	6A3-5|BAF250B|BRIGHT|DAN15|ELD/OSA1|MRD12|OSA2|P250R	AT rich interactive domain 1B (SWI1-like)	protein-coding
chr6_165206201_165206300	chr6	165206201	165206300	3.31037	0.00444385	+	Intergenic	Intergenic	516861	NM_144980	168090	NM_144980	C6orf118	bA85G2.1|dJ416F21.2	chromosome 6 open reading frame 118	protein-coding
chr7_23940901_23941000	chr7	23940901	23941000	3.31037	0.00444385	+	Intergenic	L2c|LINE|L2	191005	NM_032944	56164	NM_001260504	STK31	SGK396|TDRD8	serine/threonine kinase 31	protein-coding
chr7_23941001_23941100	chr7	23941001	23941100	3.31037	0.00444385	+	Intergenic	L2c|LINE|L2	191105	NM_032944	56164	NM_001260504	STK31	SGK396|TDRD8	serine/threonine kinase 31	protein-coding
chr7_25523801_25523900	chr7	25523801	25523900	3.31037	0.00444385	+	Intergenic	L1PA7|LINE|L1	-255745	NM_022150	64111	NM_022150	NPVF	C7orf9|RFRP	neuropeptide VF precursor	protein-coding
chr7_34270501_34270600	chr7	34270501	34270600	3.31037	0.00444385	+	Intergenic	L1PA7|LINE|L1	326027	NM_133468	168667	NM_133468	BMPER	CRIM3|CV-2|CV2	BMP binding endothelial regulator	protein-coding
chr7_50504701_50504800	chr7	50504701	50504800	3.31037	0.00444385	+	Intergenic	MER21A|LTR|ERVL	13338	NM_022116	63979	NM_001042762	FIGNL1	-	fidgetin-like 1	protein-coding
chr7_57927301_57927400	chr7	57927301	57927400	3.31037	0.00444385	+	Intergenic	L1MD|LINE|L1	417467	NM_001159279	441234	NM_001159279	ZNF716	-	zinc finger protein 716	protein-coding
chr7_84802501_84802600	chr7	84802501	84802600	3.31037	0.00444385	+	Intergenic	Intergenic	-51303	NM_152754	223117	NM_152754	SEMA3D	Sema-Z2|coll-2	sema domain, immunoglobulin domain (Ig), short basic domain, secreted, (semaphorin) 3D	protein-coding
chr7_100717101_100717200	chr7	100717101	100717200	3.31037	0.00444385	+	Intergenic	L2|LINE|L2	-11636	NM_030961	81844	NM_030961	TRIM56	RNF109	tripartite motif containing 56	protein-coding
chr7_101382501_101382600	chr7	101382501	101382600	3.31037	0.00444385	+	Intergenic	Intergenic	-76634	NM_001202545	1523	NM_001202543	CUX1	CASP|CDP|CDP/Cut|CDP1|COY1|CUTL1|CUX|Clox|Cux/CDP|GOLIM6|Nbla10317|p100|p110|p200|p75	cut-like homeobox 1	protein-coding
chr7_106428101_106428200	chr7	106428101	106428200	3.31037	0.00444385	+	Intergenic	Intergenic	-77774	NM_002649	5294	NM_002649	PIK3CG	PI3CG|PI3K|PI3Kgamma|PIK3	phosphatidylinositol-4,5-bisphosphate 3-kinase, catalytic subunit gamma	protein-coding
chr7_106428201_106428300	chr7	106428201	106428300	3.31037	0.00444385	+	Intergenic	Intergenic	-77674	NM_002649	5294	NM_002649	PIK3CG	PI3CG|PI3K|PI3Kgamma|PIK3	phosphatidylinositol-4,5-bisphosphate 3-kinase, catalytic subunit gamma	protein-coding
chr7_115958801_115958900	chr7	115958801	115958900	3.31037	0.00444385	+	Intergenic	L1ME1|LINE|L1	95845	NM_152829	26136	NM_015641	TES	TESS|TESS-2	testis derived transcript (3 LIM domains)	protein-coding
chr7_127141601_127141700	chr7	127141601	127141700	3.31037	0.00444385	+	Intergenic	L1PREC2|LINE|L1	84004	NM_024523	79571	NM_024523	GCC1	GCC1P|GCC88	GRIP and coiled-coil domain containing 1	protein-coding
chr7_142263201_142263300	chr7	142263201	142263300	3.31037	0.00444385	+	Intergenic	MSTA-int|LTR|ERVL-MaLR	-110881	NM_001190487	100463482	NM_001190487	MTRNR2L6	HN6	MT-RNR2-like 6	protein-coding
chr7_156925601_156925700	chr7	156925601	156925700	3.31037	0.00444385	+	Intergenic	L1MD2|LINE|L1	-6005	NM_014671	9690	NM_014671	UBE3C	HECTH2	ubiquitin protein ligase E3C	protein-coding
chr8_2525701_2525800	chr8	2525701	2525800	3.31037	0.00444385	+	Intergenic	Intergenic	532592	NM_003970	9172	NM_003970	MYOM2	TTNAP	myomesin (M-protein) 2, 165kDa	protein-coding
chr8_8360701_8360800	chr8	8360701	8360800	3.31037	0.00444385	+	Intergenic	Intergenic	-121493	NM_001080826	157285	NM_001080826	SGK223	PRAGMIN	homolog of rat pragma of Rnd2	protein-coding
chr8_21246301_21246400	chr8	21246301	21246400	3.31037	0.00444385	+	Intergenic	L2a|LINE|L2	399996	NM_001495	2675	NM_001165038	GFRA2	GDNFRB|NRTNR-ALPHA|NTNRA|RETL2|TRNR2	GDNF family receptor alpha 2	protein-coding
chr8_24543701_24543800	chr8	24543701	24543800	3.31037	0.00444385	+	Intergenic	Intergenic	-227524	NM_005382	4741	NM_001105541	NEFM	NEF3|NF-M|NFM	neurofilament, medium polypeptide	protein-coding
chr8_25398301_25398400	chr8	25398301	25398400	3.31037	0.00444385	+	Intergenic	LTR16B1|LTR|ERVL	81837	NM_152562	157313	NM_152562	CDCA2	Repo-Man	cell division cycle associated 2	protein-coding
chr8_26957101_26957200	chr8	26957101	26957200	3.31037	0.00444385	+	Intergenic	L2a|LINE|L2	158753	NM_030795	81551	NM_030795	STMN4	RB3	stathmin-like 4	protein-coding
chr8_28495601_28495700	chr8	28495601	28495700	3.31037	0.00444385	+	Intergenic	L2c|LINE|L2	-63503	NM_001440	2137	NM_001440	EXTL3	BOTV|EXTR1|REG|REGR|RPR	exostoses (multiple)-like 3	protein-coding
chr8_31344401_31344500	chr8	31344401	31344500	3.31037	0.00444385	+	Intergenic	L1PA5|LINE|L1	-152818	NM_013962	3084	NM_001159995	NRG1	ARIA|GGF|GGF2|HGL|HRG|HRG1|HRGA|MST131|NDF|SMDF	neuregulin 1	protein-coding
chr8_32676101_32676200	chr8	32676101	32676200	3.31037	0.00444385	+	Intergenic	L1HS|LINE|L1	96799	NM_001159996	3084	NM_001159995	NRG1	ARIA|GGF|GGF2|HGL|HRG|HRG1|HRGA|MST131|NDF|SMDF	neuregulin 1	protein-coding
chr8_34306401_34306500	chr8	34306401	34306500	3.31037	0.00444385	+	Intergenic	L1P2|LINE|L1	-786525	NM_080872	137970	NM_080872	UNC5D	PRO34692|Unc5h4	unc-5 homolog D (C. elegans)	protein-coding
chr8_35834301_35834400	chr8	35834301	35834400	3.31037	0.00444385	+	Intergenic	L2a|LINE|L2	741375	NM_080872	137970	NM_080872	UNC5D	PRO34692|Unc5h4	unc-5 homolog D (C. elegans)	protein-coding
chr8_42541801_42541900	chr8	42541801	42541900	3.31037	0.00444385	+	Intergenic	L1PA6|LINE|L1	-10712	NM_000749	1142	NM_000749	CHRNB3	-	cholinergic receptor, nicotinic, beta 3 (neuronal)	protein-coding
chr8_42542001_42542100	chr8	42542001	42542100	3.31037	0.00444385	+	Intergenic	L1PA6|LINE|L1	-10512	NM_000749	1142	NM_000749	CHRNB3	-	cholinergic receptor, nicotinic, beta 3 (neuronal)	protein-coding
chr8_43749401_43749500	chr8	43749401	43749500	3.31037	0.00444385	+	Intergenic	HERVK11-int|LTR|ERVK	601865	NM_001005365	340441	NM_001002920	POTEA	A26A1|CT104.3|POTE-8|POTE8	POTE ankyrin domain family, member A	protein-coding
chr8_52862801_52862900	chr8	52862801	52862900	3.31037	0.00444385	+	Intergenic	L1MB2|LINE|L1	-51115	NM_052937	115294	NM_052937	PCMTD1	-	protein-L-isoaspartate (D-aspartate) O-methyltransferase domain containing 1	protein-coding
chr8_52980201_52980300	chr8	52980201	52980300	3.31037	0.00444385	+	Intergenic	L1PB1|LINE|L1	-168515	NM_052937	115294	NM_052937	PCMTD1	-	protein-L-isoaspartate (D-aspartate) O-methyltransferase domain containing 1	protein-coding
chr8_53892201_53892300	chr8	53892201	53892300	3.31037	0.00444385	+	Intergenic	L2|LINE|L2	39782	NM_005285	2831	NM_005285	NPBWR1	GPR7	neuropeptides B/W receptor 1	protein-coding
chr8_59376101_59376200	chr8	59376101	59376200	3.31037	0.00444385	+	Intergenic	AluY|SINE|Alu	36570	NM_000780	1581	NM_000780	CYP7A1	CP7A|CYP7|CYPVII	cytochrome P450, family 7, subfamily A, polypeptide 1	protein-coding
chr8_72452501_72452600	chr8	72452501	72452600	3.31037	0.00444385	+	Intergenic	Intergenic	-178083	NM_000503	2138	NM_000503	EYA1	BOP|BOR|BOS1	eyes absent homolog 1 (Drosophila)	protein-coding
chr8_72452601_72452700	chr8	72452601	72452700	3.31037	0.00444385	+	Intergenic	Intergenic	-178183	NM_000503	2138	NM_000503	EYA1	BOP|BOR|BOS1	eyes absent homolog 1 (Drosophila)	protein-coding
chr8_75003401_75003500	chr8	75003401	75003500	3.31037	0.00444385	+	Intergenic	Intergenic	99886	NM_001195797	23643	NM_001195797	LY96	ESOP-1|MD-2|MD2|ly-96	lymphocyte antigen 96	protein-coding
chr8_77879501_77879600	chr8	77879501	77879600	3.31037	0.00444385	+	Intergenic	AluJr|SINE|Alu	32974	NM_001079867	5828	NM_000318	PEX2	PAF1|PMP3|PMP35|PXMP3|RNF72|ZWS3	peroxisomal biogenesis factor 2	protein-coding
chr8_90321901_90322000	chr8	90321901	90322000	3.31037	0.00444385	+	Intergenic	(TTTA)n|Simple_repeat|Simple_repeat	-448025	NM_003821	8767	NM_003821	RIPK2	CARD3|CARDIAK|CCK|GIG30|RICK|RIP2	receptor-interacting serine-threonine kinase 2	protein-coding
chr8_91747301_91747400	chr8	91747301	91747400	3.31037	0.00444385	+	Intergenic	L1PREC2|LINE|L1	-56571	NM_022351	64168	NM_022351	NECAB1	EFCBP1|STIP-1	N-terminal EF-hand calcium binding protein 1	protein-coding
chr8_101508001_101508100	chr8	101508001	101508100	3.31037	0.00444385	+	Intergenic	LTR7|LTR|ERV1	63889	NM_001270378	157567	NM_001270377	ANKRD46	ANK-S|GENX-115279	ankyrin repeat domain 46	protein-coding
chr8_103474001_103474100	chr8	103474001	103474100	3.31037	0.00444385	+	Intergenic	MLT1J2-int|LTR|ERVL-MaLR	-49133	NM_015902	51366	NM_015902	UBR5	DD5|EDD|EDD1|HYD	ubiquitin protein ligase E3 component n-recognin 5	protein-coding
chr8_114922201_114922300	chr8	114922201	114922300	3.31037	0.00444385	+	Intergenic	L1PA2|LINE|L1	-473008	NM_198123	114788	NM_052900	CSMD3	-	CUB and Sushi multiple domains 3	protein-coding
chr8_114922501_114922600	chr8	114922501	114922600	3.31037	0.00444385	+	Intergenic	L1PA2|LINE|L1	-473308	NM_198123	114788	NM_052900	CSMD3	-	CUB and Sushi multiple domains 3	protein-coding
chr8_116904301_116904400	chr8	116904301	116904400	3.31037	0.00444385	+	Intergenic	L2a|LINE|L2	-223122	NM_014112	7227	NM_014112	TRPS1	GC79|LGCR	trichorhinophalangeal syndrome I	protein-coding
chr8_122182801_122182900	chr8	122182801	122182900	3.31037	0.00444385	+	Intergenic	L2a|LINE|L2	-358541	NM_021021	6641	NM_021021	SNTB1	59-DAP|A1B|BSYN2|DAPA1B|SNT2|SNT2B1|TIP-43	syntrophin, beta 1 (dystrophin-associated protein A1, 59kDa, basic component 1)	protein-coding
chr8_125978601_125978700	chr8	125978601	125978700	3.31037	0.00444385	+	Intergenic	MER11D|LTR|ERVK	-6889	NM_152412	137209	NM_152412	ZNF572	-	zinc finger protein 572	protein-coding
chr8_132863801_132863900	chr8	132863801	132863900	3.31037	0.00444385	+	Intergenic	L2a|LINE|L2	-52506	NM_015137	23167	NM_015137	EFR3A	-	EFR3 homolog A (S. cerevisiae)	protein-coding
chr8_134610601_134610700	chr8	134610601	134610700	3.31037	0.00444385	+	Intergenic	Intergenic	-26467	NM_003033	6482	NM_003033	ST3GAL1	Gal-NAc6S|SIAT4A|SIATFL|ST3GalA|ST3GalA.1|ST3GalIA|ST3GalIA,1|ST3O	ST3 beta-galactoside alpha-2,3-sialyltransferase 1	protein-coding
chr9_6664301_6664400	chr9	6664301	6664400	3.31037	0.00444385	+	Intergenic	Intergenic	-18658	NM_000170	2731	NM_000170	GLDC	GCE|GCSP|HYGN1	glycine dehydrogenase (decarboxylating)	protein-coding
chr9_23329501_23329600	chr9	23329501	23329600	3.31037	0.00444385	+	Intergenic	MSTA-int|LTR|ERVL-MaLR	491928	NM_001171197	1993	NM_001171195	ELAVL2	HEL-N1|HELN1|HUB	ELAV (embryonic lethal, abnormal vision, Drosophila)-like 2 (Hu antigen B)	protein-coding
chr9_24280301_24280400	chr9	24280301	24280400	3.31037	0.00444385	+	Intergenic	L1PA5|LINE|L1	-454287	NM_004432	1993	NM_001171195	ELAVL2	HEL-N1|HELN1|HUB	ELAV (embryonic lethal, abnormal vision, Drosophila)-like 2 (Hu antigen B)	protein-coding
chr9_32618101_32618200	chr9	32618101	32618200	3.31037	0.00444385	+	Intergenic	L2b|LINE|L2	17517	NM_153809	138474	NM_153809	TAF1L	TAF2A2	TAF1 RNA polymerase II, TATA box binding protein (TBP)-associated factor, 210kDa-like	protein-coding
chr9_34360401_34360500	chr9	34360401	34360500	3.31037	0.00444385	+	Intergenic	FRAM|SINE|Alu	16444	NM_020702	57462	NM_020702	KIAA1161	NET37	KIAA1161	protein-coding
chr9_40400701_40400800	chr9	40400701	40400800	3.31037	0.00444385	+	Intergenic	L1MA9|LINE|L1	-299541	NM_001083124	727830	NM_001083124	FAM75A3	-	family with sequence similarity 75, member A3	protein-coding
chr9_42757601_42757700	chr9	42757601	42757700	3.31037	0.00444385	+	Intergenic	Intergenic	40416	NM_199244	349334	NM_199244	FOXD4L4	FOXD4b|bA460E7.2	forkhead box D4-like 4	protein-coding
chr9_74657801_74657900	chr9	74657801	74657900	3.31037	0.00444385	+	Intergenic	Intergenic	17671	NM_001128618	138240	NM_001128618	C9orf57	RP11-346E17.3	chromosome 9 open reading frame 57	protein-coding
chr9_78449401_78449500	chr9	78449401	78449500	3.31037	0.00444385	+	Intergenic	MER58D|DNA|hAT-Charlie	-56110	NM_006200	5125	NM_001190482	PCSK5	PC5|PC6|PC6A|SPC6	proprotein convertase subtilisin/kexin type 5	protein-coding
chr9_80285701_80285800	chr9	80285701	80285800	3.31037	0.00444385	+	Intergenic	MER31B|LTR|ERV1	-22518	NM_004297	9630	NM_004297	GNA14	-	guanine nucleotide binding protein (G protein), alpha 14	protein-coding
chr9_85818901_85819000	chr9	85818901	85819000	3.31037	0.00444385	+	Intergenic	L2b|LINE|L2	63252	NM_001244962	257019	NM_001244959	FRMD3	4.1O|EPB41L4O|EPB41LO|P410	FERM domain containing 3	protein-coding
chr9_88496101_88496200	chr9	88496101	88496200	3.31037	0.00444385	+	Intergenic	LTR7|LTR|ERV1	-59907	NM_024635	60560	NM_024635	NAA35	MAK10|bA379P1.1	N(alpha)-acetyltransferase 35, NatC auxiliary subunit	protein-coding
chr9_97461301_97461400	chr9	97461301	97461400	3.31037	0.00444385	+	Intergenic	Intergenic	-27601	NM_032823	84909	NM_001193329	C9orf3	AOPEP|AP-O|APO|C90RF3|ONPEP	chromosome 9 open reading frame 3	protein-coding
chr9_108832101_108832200	chr9	108832101	108832200	3.31037	0.00444385	+	Intergenic	Intergenic	375325	NM_018112	55151	NM_018112	TMEM38B	C9orf87|D4Ertd89e|TRIC-B|TRICB|bA219P18.1	transmembrane protein 38B	protein-coding
chr9_108937601_108937700	chr9	108937601	108937700	3.31037	0.00444385	+	Intergenic	L2a|LINE|L2	480825	NM_018112	55151	NM_018112	TMEM38B	C9orf87|D4Ertd89e|TRIC-B|TRICB|bA219P18.1	transmembrane protein 38B	protein-coding
chr9_115710901_115711000	chr9	115710901	115711000	3.31037	0.00444385	+	Intergenic	L2a|LINE|L2	-57757	NM_033051	57864	NM_033051	SLC46A2	Ly110|TSCOT	solute carrier family 46, member 2	protein-coding
chr9_117457001_117457100	chr9	117457001	117457100	3.31037	0.00444385	+	Intergenic	(TGGA)n|Simple_repeat|Simple_repeat	-12681	NM_001199233	100505478	NM_001199233	LOC100505478	-	uncharacterized LOC100505478	protein-coding
chr9_117457101_117457200	chr9	117457101	117457200	3.31037	0.00444385	+	Intergenic	Intergenic	-12781	NM_001199233	100505478	NM_001199233	LOC100505478	-	uncharacterized LOC100505478	protein-coding
chr9_121107601_121107700	chr9	121107601	121107700	3.31037	0.00444385	+	Intergenic	L1ME3F|LINE|L1	641197	NM_138554	7099	NM_003266	TLR4	ARMD10|CD284|TLR-4|TOLL	toll-like receptor 4	protein-coding
chr9_129054501_129054600	chr9	129054501	129054600	3.31037	0.00444385	+	Intergenic	L2a|LINE|L2	-34573	NM_001011703	89853	NM_001011703	FAM125B	C9orf28|MVB12B	family with sequence similarity 125, member B	protein-coding
chr9_132350001_132350100	chr9	132350001	132350100	3.31037	0.00444385	+	Intergenic	Intergenic	33005	NM_199350	375759	NM_199350	C9orf50	-	chromosome 9 open reading frame 50	protein-coding
chr9_133871401_133871500	chr9	133871401	133871500	3.31037	0.00444385	+	Intergenic	Intergenic	-13054	NM_006059	10319	NM_006059	LAMC3	OCCM	laminin, gamma 3	protein-coding
chr9_140768301_140768400	chr9	140768301	140768400	3.31037	0.00444385	+	Intergenic	L2|LINE|L2	-3891	NM_000718	774	NM_000718	CACNA1B	BIII|CACNL1A5|CACNN|Cav2.2	calcium channel, voltage-dependent, N type, alpha 1B subunit	protein-coding
chr9_141085301_141085400	chr9	141085301	141085400	3.31037	0.00444385	+	Intergenic	L1PA7|LINE|L1	-21287	NM_001145249	100132403	NM_001145249	FAM157B	-	family with sequence similarity 157, member B	protein-coding
chrX_27968601_27968700	chrX	27968601	27968700	3.31037	0.00444385	+	Intergenic	Intergenic	30916	NM_001017930	139425	NM_001017930	DCAF8L1	WDR42B	DDB1 and CUL4 associated factor 8-like 1	protein-coding
chrX_27968701_27968800	chrX	27968701	27968800	3.31037	0.00444385	+	Intergenic	Intergenic	30816	NM_001017930	139425	NM_001017930	DCAF8L1	WDR42B	DDB1 and CUL4 associated factor 8-like 1	protein-coding
chrX_36798101_36798200	chrX	36798101	36798200	3.31037	0.00444385	+	Intergenic	Intergenic	-228282	NM_001013736	442444	NM_001013736	FAM47C	-	family with sequence similarity 47, member C	protein-coding
chrX_36798201_36798300	chrX	36798201	36798300	3.31037	0.00444385	+	Intergenic	Intergenic	-228182	NM_001013736	442444	NM_001013736	FAM47C	-	family with sequence similarity 47, member C	protein-coding
chrX_47481401_47481500	chrX	47481401	47481500	3.31037	0.00444385	+	Intergenic	Intergenic	-2194	NM_006950	6853	NM_006950	SYN1	SYN1a|SYN1b|SYNI	synapsin I	protein-coding
chrX_51706201_51706300	chrX	51706201	51706300	3.31037	0.00444385	+	Intergenic	L1PA3|LINE|L1	69552	NM_006986	9500	NM_001005332	MAGED1	DLXIN-1|NRAGE	melanoma antigen family D, 1	protein-coding
chrX_74838501_74838600	chrX	74838501	74838600	3.31037	0.00444385	+	Intergenic	L1PA4|LINE|L1	-95213	NM_001146257	158866	NM_001146256	ZDHHC15	MRX91	zinc finger, DHHC-type containing 15	protein-coding
chrX_91010701_91010800	chrX	91010701	91010800	3.31037	0.00444385	+	Intergenic	L1PA3|LINE|L1	-23510	NM_032967	27328	NM_001168360	PCDH11X	PCDH-X|PCDH11|PCDHX	protocadherin 11 X-linked	protein-coding
chrX_106899601_106899700	chrX	106899601	106899700	3.31037	0.00444385	+	Intergenic	L2c|LINE|L2	27996	NM_002764	5631	NM_001204402	PRPS1	ARTS|CMTX5|DFN2|DFNX1|PPRibP|PRS-I|PRSI	phosphoribosyl pyrophosphate synthetase 1	protein-coding
chrX_109072701_109072800	chrX	109072701	109072800	3.31037	0.00444385	+	Intergenic	AluY|SINE|Alu	-96129	NM_004458	2182	NM_004458	ACSL4	ACS4|FACL4|LACS4|MRX63|MRX68	acyl-CoA synthetase long-chain family member 4	protein-coding
chrX_125807101_125807200	chrX	125807101	125807200	3.31037	0.00444385	+	Intergenic	L1PA11|LINE|L1	-120308	NM_178470	139170	NM_178470	DCAF12L1	KIAA1892L|WDR40B	DDB1 and CUL4 associated factor 12-like 1	protein-coding
chrX_125807201_125807300	chrX	125807201	125807300	3.31037	0.00444385	+	Intergenic	SVA_C|Other|Other	-120408	NM_178470	139170	NM_178470	DCAF12L1	KIAA1892L|WDR40B	DDB1 and CUL4 associated factor 12-like 1	protein-coding
chrX_127396901_127397000	chrX	127396901	127397000	3.31037	0.00444385	+	Intergenic	LTR7|LTR|ERV1	-210568	NM_138289	139741	NM_138289	ACTRT1	AIP1|ARIP1|ARPT1|HSD27	actin-related protein T1	protein-coding
chrX_137078101_137078200	chrX	137078101	137078200	3.31037	0.00444385	+	Intergenic	L2|LINE|L2	429804	NM_003413	7547	NM_003413	ZIC3	HTX|HTX1|VACTERLX|ZNF203	Zic family member 3	protein-coding
chrX_141309301_141309400	chrX	141309301	141309400	3.31037	0.00444385	+	Intergenic	AluY|SINE|Alu	-16274	NM_016249	51438	NM_016249	MAGEC2	CT10|HCA587|MAGEE1	melanoma antigen family C, 2	protein-coding
chrX_148417601_148417700	chrX	148417601	148417700	3.31037	0.00444385	+	Intergenic	L1PA3|LINE|L1	169234	NM_000202	3423	NM_000202	IDS	MPS2|SIDS	iduronate 2-sulfatase	protein-coding
chrX_155016401_155016500	chrX	155016401	155016500	3.31037	0.00444385	+	Intergenic	Intergenic	18999	NM_005840	10251	NM_005840	SPRY3	HSPRY3|spry-3	sprouty homolog 3 (Drosophila)	protein-coding
chr1_89900601_89900700	chr1	89900601	89900700	3.31037	0.00444385	+	Intergenic	L2|LINE|L2	27412	NR_003133	400759	NR_003133	GBP1P1	-	guanylate binding protein 1, interferon-inducible pseudogene 1	pseudo
chr1_104722001_104722100	chr1	104722001	104722100	3.31037	0.00444385	+	Intergenic	L1MA7|LINE|L1	106405	NR_033990	100129138	NR_033990	LOC100129138	-	THAP domain containing, apoptosis associated protein 3 pseudogene	pseudo
chr1_105989401_105989500	chr1	105989401	105989500	3.31037	0.00444385	+	Intergenic	L1PA10|LINE|L1	1373805	NR_033990	100129138	NR_033990	LOC100129138	-	THAP domain containing, apoptosis associated protein 3 pseudogene	pseudo
chr1_142614501_142614600	chr1	142614501	142614600	3.31037	0.00444385	+	Intergenic	L1MA3|LINE|L1	99055	NR_046228	100874392	NR_046228	ANKRD20A12P	-	ankyrin repeat domain 20 family, member A12, pseudogene	pseudo
chr1_148909901_148910000	chr1	148909901	148910000	3.31037	0.00444385	+	Intergenic	Intergenic	-18336	NR_027356	645166	NR_027355	LOC645166	-	lymphocyte-specific protein 1 pseudogene	pseudo
chr1_149099201_149099300	chr1	149099201	149099300	3.31037	0.00444385	+	Intergenic	L1P2|LINE|L1	168845	NR_027354	645166	NR_027355	LOC645166	-	lymphocyte-specific protein 1 pseudogene	pseudo
chr1_178021201_178021300	chr1	178021201	178021300	3.31037	0.00444385	+	Intergenic	Intergenic	-14108	NR_037167	730102	NR_037167	LOC730102	-	quinone oxidoreductase-like protein 2 pseudogene	pseudo
chr1_240111501_240111600	chr1	240111501	240111600	3.31037	0.00444385	+	Intergenic	L1PA13|LINE|L1	-59274	NR_036695	645884	NR_036695	RPS7P5	RPS7_2_183	ribosomal protein S7 pseudogene 5	pseudo
chr10_38883801_38883900	chr10	38883801	38883900	3.31037	0.00444385	+	Intergenic	HSATII|Satellite|Satellite	-105877	NR_045000	399746	NR_045000	ACTR3BP5	FKSG74	ARP3 actin-related protein 3 homolog B (yeast) pseudogene 5	pseudo
chr10_49257301_49257400	chr10	49257301	49257400	3.31037	0.00444385	+	Intergenic	AluJo|SINE|Alu	-17692	NR_029396	399753	NR_029396	LOC399753	-	uncharacterized LOC399753	pseudo
chr11_50286001_50286100	chr11	50286001	50286100	3.31037	0.00444385	+	Intergenic	L1PA4|LINE|L1	-28417	NR_003034	441601	NR_003034	LOC441601	-	septin 7 pseudogene	pseudo
chr11_56845001_56845100	chr11	56845001	56845100	3.31037	0.00444385	+	Intergenic	L2a|LINE|L2	40041	NR_036445	219525	NR_036445	OR5AK4P	PJCG3	olfactory receptor, family 5, subfamily AK, member 4 pseudogene	pseudo
chr12_8304601_8304700	chr12	8304601	8304700	3.31037	0.00444385	+	Intergenic	L1PA6|LINE|L1	-17202	NR_036440	642559	NR_036440	POU5F1P3	OTF3L|POU5F1L|POU5FLC12	POU class 5 homeobox 1 pseudogene 3	pseudo
chr13_21864401_21864500	chr13	21864401	21864500	3.31037	0.00444385	+	Intergenic	Intergenic	-7814	NR_038939	650794	NR_038939	MIPEPP3	LINC00539	mitochondrial intermediate peptidase pseudogene 3	pseudo
chr14_35381701_35381800	chr14	35381701	35381800	3.31037	0.00444385	+	Intergenic	Intergenic	-27378	NR_002937	280655	NR_002937	IGBP1P1	C14orf19	immunoglobulin (CD79A) binding protein 1 pseudogene 1	pseudo
chr15_20306101_20306200	chr15	20306101	20306200	3.31037	0.00444385	+	Intergenic	(GCTG)n|Simple_repeat|Simple_repeat	-181847	NR_038836	646096	NR_038836	CHEK2P2	-	checkpoint kinase 2 pseudogene 2	pseudo
chr15_20306201_20306300	chr15	20306201	20306300	3.31037	0.00444385	+	Intergenic	(GCTG)n|Simple_repeat|Simple_repeat	-181747	NR_038836	646096	NR_038836	CHEK2P2	-	checkpoint kinase 2 pseudogene 2	pseudo
chr15_20570201_20570300	chr15	20570201	20570300	3.31037	0.00444385	+	Intergenic	L1MD2|LINE|L1	82253	NR_038836	646096	NR_038836	CHEK2P2	-	checkpoint kinase 2 pseudogene 2	pseudo
chr15_20570301_20570400	chr15	20570301	20570400	3.31037	0.00444385	+	Intergenic	L1MD2|LINE|L1	82353	NR_038836	646096	NR_038836	CHEK2P2	-	checkpoint kinase 2 pseudogene 2	pseudo
chr15_78996701_78996800	chr15	78996701	78996800	3.31037	0.00444385	+	Intergenic	Intergenic	-47629	NR_036495	646938	NR_036495	LOC646938	-	TBC1 domain family, member 2B pseudogene	pseudo
chr16_25050201_25050300	chr16	25050201	25050300	3.31037	0.00444385	+	Intergenic	L2|LINE|L2	7188	NR_038379	554206	NR_038379	LOC554206	-	leucine carboxyl methyltransferase 1 pseudogene	pseudo
chr17_60302101_60302200	chr17	60302101	60302200	3.31037	0.00444385	+	Intergenic	AluSx|SINE|Alu	50866	NR_027486	440452	NR_027486	TBC1D3P2	-	TBC1 domain family, member 3 pseudogene 2	pseudo
chr17_60302201_60302300	chr17	60302201	60302300	3.31037	0.00444385	+	Intergenic	AluSx|SINE|Alu	50766	NR_027486	440452	NR_027486	TBC1D3P2	-	TBC1 domain family, member 3 pseudogene 2	pseudo
chr19_35065401_35065500	chr19	35065401	35065500	3.31037	0.00444385	+	Intergenic	AluSz|SINE|Alu	3146	NR_027620	643719	NR_027620	SCGB1B2P	SCGB4A1P	secretoglobin, family 1B, member 2, pseudogene	pseudo
chr19_59116201_59116300	chr19	59116201	59116300	3.31037	0.00444385	+	Intergenic	L1MC|LINE|L1	29484	NR_026052	65996	NM_023939	MGC2752	-	CENPB DNA-binding domains containing 1 pseudogene	pseudo
chr19_59116301_59116400	chr19	59116301	59116400	3.31037	0.00444385	+	Intergenic	L1MC|LINE|L1	29584	NR_026052	65996	NM_023939	MGC2752	-	CENPB DNA-binding domains containing 1 pseudogene	pseudo
chr2_84204701_84204800	chr2	84204701	84204800	3.31037	0.00444385	+	Intergenic	L1PA4|LINE|L1	-313056	NR_003663	388965	NR_003663	FUNDC2P2	-	FUN14 domain containing 2 pseudogene 2	pseudo
chr2_89058401_89058500	chr2	89058401	89058500	3.31037	0.00444385	+	Intergenic	THE1B-int|LTR|ERVL-MaLR	-6969	NR_015424	645784	NR_015424	ANKRD36BP2	-	ankyrin repeat domain 36B pseudogene 2	pseudo
chr2_91635101_91635200	chr2	91635101	91635200	3.31037	0.00444385	+	Intergenic	CpG	212825	NR_027238	654342	NR_027238	LOC654342	-	lymphocyte-specific protein 1 pseudogene	pseudo
chr2_91931401_91931500	chr2	91931401	91931500	3.31037	0.00444385	+	Intergenic	Intergenic	-31918	NR_003503	645367	NR_003503	GGT8P	GGT1P1	gamma-glutamyltransferase 8 pseudogene	pseudo
chr20_29604601_29604700	chr20	29604601	29604700	3.31037	0.00444385	+	Intergenic	MER5A|DNA|hAT-Charlie	-7229	NR_003579	284802	NR_003579	FRG1B	C20orf80|bA348I14.2	FSHD region gene 1 family, member B	pseudo
chr21_10143101_10143200	chr21	10143101	10143200	3.31037	0.00444385	+	Intergenic	HERVK9-int|LTR|ERVK	-174557	NR_038328	100132288	NM_001033515	TEKT4P2	MAFIPL|TEKT4P	tektin 4 pseudogene 2	pseudo
chr21_10146101_10146200	chr21	10146101	10146200	3.31037	0.00444385	+	Intergenic	LTR49-int|LTR|ERV1	-177557	NR_038328	100132288	NM_001033515	TEKT4P2	MAFIPL|TEKT4P	tektin 4 pseudogene 2	pseudo
chr22_18813701_18813800	chr22	18813701	18813800	3.31037	0.00444385	+	Intergenic	Intergenic	-34276	NR_003267	2679	NR_003267	GGT3P	GGT3	gamma-glutamyltransferase 3 pseudogene	pseudo
chr22_22650201_22650300	chr22	22650201	22650300	3.31037	0.00444385	+	Intergenic	REP522|Satellite|telo	-2213	NR_027293	96610	NR_027293	LOC96610	-	BMS1 homolog, ribosome assembly protein (yeast) pseudogene	pseudo
chr4_13329501_13329600	chr4	13329501	13329600	3.31037	0.00444385	+	Intergenic	L2a|LINE|L2	-5487	NR_003132	391634	NR_003132	HSP90AB2P	HSP90BB	heat shock protein 90kDa alpha (cytosolic), class B member 2, pseudogene	pseudo
chr5_21596601_21596700	chr5	21596601	21596700	3.31037	0.00444385	+	Intergenic	Intergenic	137061	NR_027028	728411	NM_207331	GUSBP1	-	glucuronidase, beta pseudogene 1	pseudo
chr5_104698301_104698400	chr5	104698301	104698400	3.31037	0.00444385	+	Intergenic	L1MA4A|LINE|L1	263175	NR_000039	9366	NR_000039	RAB9BP1	RAB9P1	RAB9B, member RAS oncogene family pseudogene 1	pseudo
chr6_118646901_118647000	chr6	118646901	118647000	3.31037	0.00444385	+	Intergenic	L2|LINE|L2	-175586	NR_002730	23629	NR_002730	BRD7P3	BP75	bromodomain containing 7 pseudogene 3	pseudo
chr7_61418701_61418800	chr7	61418701	61418800	3.31037	0.00444385	+	Intergenic	L1HS|LINE|L1	1345684	NR_003952	643955	NR_003952	LOC643955	-	zinc finger protein 479 pseudogene	pseudo
chr7_61804401_61804500	chr7	61804401	61804500	3.31037	0.00444385	+	Intergenic	Intergenic	959984	NR_003952	643955	NR_003952	LOC643955	-	zinc finger protein 479 pseudogene	pseudo
chr7_66960801_66960900	chr7	66960801	66960900	3.31037	0.00444385	+	Intergenic	Intergenic	193225	NR_040585	64940	NM_022906	STAG3L4	-	stromal antigen 3-like 4	pseudo
chr7_109588501_109588600	chr7	109588501	109588600	3.31037	0.00444385	+	Intergenic	Intergenic	11720	NR_003024	442720	NR_003024	EIF3IP1	RG208K23	eukaryotic translation initiation factor 3, subunit I pseudogene 1	pseudo
chr9_14952801_14952900	chr9	14952801	14952900	3.31037	0.00444385	+	Intergenic	L1PA7|LINE|L1	-40475	NR_003920	389705	NR_003920	LOC389705	-	chromosome 4 open reading frame 27 pseudogene	pseudo
chr9_14952901_14953000	chr9	14952901	14953000	3.31037	0.00444385	+	Intergenic	L1PA7|LINE|L1	-40375	NR_003920	389705	NR_003920	LOC389705	-	chromosome 4 open reading frame 27 pseudogene	pseudo
chr14_71744201_71744300	chr14	71744201	71744300	3.31037	0.00444385	+	Intergenic	L2a|LINE|L2	-120804	NR_001276	319139	NR_001276	SNORD56B	RNU56B	small nucleolar RNA, C/D box 56B	snoRNA
chr20_47973001_47973100	chr20	47973001	47973100	3.31037	0.00444385	+	Intergenic	Intergenic	75830	NR_003030	692057	NR_003030	SNORD12	HBII-99|MIR1259|MIRN1259	small nucleolar RNA, C/D box 12	snoRNA
chr7_22955401_22955500	chr7	22955401	22955500	3.31037	0.00444385	+	Intergenic	HERVH-int|LTR|ERV1	59218	NR_003075	692210	NR_003075	SNORD93	HBII-336	small nucleolar RNA, C/D box 93	snoRNA
chrX_54843801_54843900	chrX	54843801	54843900	3.31037	0.00444385	+	Intergenic	L2|LINE|L2	3047	NR_002953	677799	NR_002953	SNORA11	SNORA11A|U107	small nucleolar RNA, H/ACA box 11	snoRNA
chr3_86589301_86589400	chr3	86589301	86589400	3.31037	0.00444385	+	Intergenic	HERVH-int|LTR|ERV1	-98989	NR_046939	100873773	NR_046939	RNU6-69	-	RNA, U6 small nuclear 69	snRNA
chr11_130625601_130625700	chr11	130625601	130625700	3.32253	5e-05	+	Intergenic	HERVH-int|LTR|ERV1	160732	NM_014758	399979	NM_014758	SNX19	CHET8	sorting nexin 19	protein-coding
chr1_203256601_203256700	chr1	203256601	203256700	3.41622	0.00250381	+	Intergenic	Intergenic	17803	NR_034151	730227	NR_034150	LOC730227	-	uncharacterized LOC730227	miscRNA
chr10_1994801_1994900	chr10	1994801	1994900	3.41622	0.00250381	+	Intergenic	MER76|LTR|ERVL	61692	NR_040253	282980	NR_040253	LOC282980	-	uncharacterized LOC282980	miscRNA
chr10_58730401_58730500	chr10	58730401	58730500	3.41622	0.00250381	+	Intergenic	MER112|DNA|hAT-Charlie	333869	NR_037490	100500834	NR_037490	MIR3924	-	microRNA 3924	miscRNA
chr12_47823101_47823200	chr12	47823101	47823200	3.41622	0.00250381	+	Intergenic	L1PA3|LINE|L1	-212924	NR_026544	100233209	NR_026544	PCED1B-AS1	-	PCED1B antisense RNA 1	miscRNA
chr13_59954001_59954100	chr13	59954001	59954100	3.41622	0.00250381	+	Intergenic	L1PA7|LINE|L1	-632835	NR_046539	100874195	NR_046539	DIAPH3-AS1	-	DIAPH3 antisense RNA 1	miscRNA
chr13_61777101_61777200	chr13	61777101	61777200	3.41622	0.00250381	+	Intergenic	Intergenic	-3136	NR_036128	100422973	NR_036128	MIR3169	-	microRNA 3169	miscRNA
chr14_97776301_97776400	chr14	97776301	97776400	3.41622	0.00250381	+	Intergenic	MLT1J|LTR|ERVL-MaLR	376645	NR_033943	100129345	NR_033943	LOC100129345	-	uncharacterized LOC100129345	miscRNA
chr18_24322701_24322800	chr18	24322701	24322800	3.41622	0.00250381	+	Intergenic	Intergenic	-39148	NR_024259	728606	NR_024259	LOC728606	-	uncharacterized LOC728606	miscRNA
chr2_12261001_12261100	chr2	12261001	12261100	3.41622	0.00250381	+	Intergenic	Intergenic	-283938	NR_036226	100422996	NR_036226	MIR4262	-	microRNA 4262	miscRNA
chr2_13523701_13523800	chr2	13523701	13523800	3.41622	0.00250381	+	Intergenic	Intergenic	-376612	NR_038434	100506474	NR_038434	LOC100506474	-	uncharacterized LOC100506474	miscRNA
chr2_90436801_90436900	chr2	90436801	90436900	3.41622	0.00250381	+	Intergenic	AluSc8|SINE|Alu	1324966	NR_039635	100616399	NR_039635	MIR4436A	-	microRNA 4436a	miscRNA
chr20_43303501_43303600	chr20	43303501	43303600	3.41622	0.00250381	+	Intergenic	HERVH-int|LTR|ERV1	-3170	NR_034104	79015	NM_024049	LOC79015	-	uncharacterized LOC79015	miscRNA
chr20_49001501_49001600	chr20	49001501	49001600	3.41622	0.00250381	+	Intergenic	L2a|LINE|L2	92293	NR_034124	284751	NR_034124	LOC284751	-	uncharacterized LOC284751	miscRNA
chr21_24292401_24292500	chr21	24292401	24292500	3.41622	0.00250381	+	Intergenic	L1PA5|LINE|L1	464706	NR_040254	266917	NR_040254	D21S2088E	-	D21S2088E	miscRNA
chr21_29739701_29739800	chr21	29739701	29739800	3.41622	0.00250381	+	Intergenic	L1MA3|LINE|L1	-171890	NR_026553	118421	NM_145033	LINC00161	C21orf100|NCRNA00161	long intergenic non-protein coding RNA 161	miscRNA
chr22_39838801_39838900	chr22	39838801	39838900	3.41622	0.00250381	+	Intergenic	L1MB3|LINE|L1	10685	NR_040535	100506472	NR_040535	LOC100506472	-	uncharacterized LOC100506472	miscRNA
chr3_142701201_142701300	chr3	142701201	142701300	3.41622	0.00250381	+	Intergenic	MIRb|SINE|MIR	19059	NR_034032	100289361	NR_034032	LOC100289361	-	uncharacterized LOC100289361	miscRNA
chr3_149759501_149759600	chr3	149759501	149759600	3.41622	0.00250381	+	Intergenic	L1MEc|LINE|L1	70484	NR_036538	646903	NR_036538	LOC646903	-	uncharacterized LOC646903	miscRNA
chr3_163428301_163428400	chr3	163428301	163428400	3.41622	0.00250381	+	Intergenic	AluSx|SINE|Alu	-407261	NR_033945	647107	NR_033945	LOC647107	-	uncharacterized LOC647107	miscRNA
chr4_28529501_28529600	chr4	28529501	28529600	3.41622	0.00250381	+	Intergenic	Intergenic	-291654	NR_036237	100422937	NR_036237	MIR4275	-	microRNA 4275	miscRNA
chr4_28529601_28529700	chr4	28529601	28529700	3.41622	0.00250381	+	Intergenic	Intergenic	-291554	NR_036237	100422937	NR_036237	MIR4275	-	microRNA 4275	miscRNA
chr4_68901301_68901400	chr4	68901301	68901400	3.41622	0.00250381	+	Intergenic	HERVH-int|LTR|ERV1	-17876	NR_046116	550113	NR_046116	LOC550113	-	uncharacterized LOC550113	miscRNA
chr4_109433201_109433300	chr4	109433201	109433300	3.41622	0.00250381	+	Intergenic	Intergenic	108363	NR_026968	285456	NM_182591	RPL34-AS1	-	RPL34 antisense RNA 1	miscRNA
chr4_185822901_185823000	chr4	185822901	185823000	3.41622	0.00250381	+	Intergenic	Intergenic	-2335	NR_039976	100506229	NR_039975	LOC100506229	-	uncharacterized LOC100506229	miscRNA
chr4_189677501_189677600	chr4	189677501	189677600	3.41622	0.00250381	+	Intergenic	Intergenic	300818	NR_033869	401164	NR_033869	LOC401164	-	uncharacterized LOC401164	miscRNA
chr5_4323701_4323800	chr5	4323701	4323800	3.41622	0.00250381	+	Intergenic	L1MA6|LINE|L1	-710722	NR_026994	340094	NR_026994	LOC340094	-	uncharacterized LOC340094	miscRNA
chr5_17527001_17527100	chr5	17527001	17527100	3.41622	0.00250381	+	Intergenic	Charlie2a|DNA|hAT-Charlie	-139631	NR_033975	401177	NR_033975	LOC401177	-	uncharacterized LOC401177	miscRNA
chr5_95198001_95198100	chr5	95198001	95198100	3.41622	0.00250381	+	Intergenic	Intergenic	10114	NR_026936	202299	NM_175616	C5orf27	FIS	chromosome 5 open reading frame 27	miscRNA
chr5_174526101_174526200	chr5	174526101	174526200	3.41622	0.00250381	+	Intergenic	(CAT)n|Simple_repeat|Simple_repeat	-103416	NR_046113	441116	NM_001004348	FLJ16171	-	FLJ16171 protein	miscRNA
chr6_72339301_72339400	chr6	72339301	72339400	3.41622	0.00250381	+	Intergenic	Intergenic	-208902	NR_026807	79940	NM_024882	LINC00472	C6orf155|dJ288M22.3	long intergenic non-protein coding RNA 472	miscRNA
chr6_133971101_133971200	chr6	133971101	133971200	3.41622	0.00250381	+	Intergenic	L1HS|LINE|L1	-171135	NR_027030	154089	NR_027030	MGC34034	-	uncharacterized protein MGC34034	miscRNA
chr6_139022801_139022900	chr6	139022801	139022900	3.41622	0.00250381	+	Intergenic	Intergenic	10045	NR_033896	441172	NR_033896	FLJ46906	-	uncharacterized LOC441172	miscRNA
chr6_170486801_170486900	chr6	170486801	170486900	3.41622	0.00250381	+	Intergenic	Intergenic	84807	NR_002787	154449	NR_002787	LOC154449	-	uncharacterized LOC154449	miscRNA
chr6_170486901_170487000	chr6	170486901	170487000	3.41622	0.00250381	+	Intergenic	Intergenic	84707	NR_002787	154449	NR_002787	LOC154449	-	uncharacterized LOC154449	miscRNA
chr8_65154001_65154100	chr8	65154001	65154100	3.41622	0.00250381	+	Intergenic	L1PA3|LINE|L1	-131725	NR_034102	100130155	NR_034102	LOC100130155	-	uncharacterized LOC100130155	miscRNA
chr8_66399901_66400000	chr8	66399901	66400000	3.41622	0.00250381	+	Intergenic	L1MC4|LINE|L1	74951	NR_033893	286186	NR_033893	LOC286186	-	uncharacterized LOC286186	miscRNA
chr8_75450801_75450900	chr8	75450801	75450900	3.41622	0.00250381	+	Intergenic	L1PA11|LINE|L1	-9928	NR_049860	100847058	NR_049860	MIR5681A	-	microRNA 5681a	miscRNA
chr8_122469201_122469300	chr8	122469201	122469300	3.41622	0.00250381	+	Intergenic	(CATA)n|Simple_repeat|Simple_repeat	-182336	NR_002835	594842	NR_002835	HAS2-AS1	HAS2-AS|HAS2AS|HASNT|NCRNA00077	HAS2 antisense RNA 1	miscRNA
chr8_136207001_136207100	chr8	136207001	136207100	3.41622	0.00250381	+	Intergenic	L2a|LINE|L2	-39324	NR_026706	286094	NR_026706	LOC286094	-	uncharacterized LOC286094	miscRNA
chr9_46206901_46207000	chr9	46206901	46207000	3.41622	0.00250381	+	Intergenic	Intergenic	479921	NR_024060	548321	NM_001024942	FAM27A	FAM27A1|bA7G23.5	family with sequence similarity 27, member A	miscRNA
chr9_122682801_122682900	chr9	122682801	122682900	3.41622	0.00250381	+	Intergenic	L1MA6|LINE|L1	324478	NR_029604	406939	NR_029604	MIR147A	MIR147|MIRN147|hsa-mir-147a	microRNA 147a	miscRNA
chr9_122683001_122683100	chr9	122683001	122683100	3.41622	0.00250381	+	Intergenic	L1MA6|LINE|L1	324278	NR_029604	406939	NR_029604	MIR147A	MIR147|MIRN147|hsa-mir-147a	microRNA 147a	miscRNA
chrX_45463001_45463100	chrX	45463001	45463100	3.41622	0.00250381	+	Intergenic	T-rich|Low_complexity|Low_complexity	142644	NR_029635	407006	NR_029635	MIR221	MIRN221|miRNA221|mir-221	microRNA 221	miscRNA
chrY_14713901_14714000	chrY	14713901	14714000	3.41622	0.00250381	+	Intergenic	HERV9-int|LTR|ERV1	-60348	NR_001545	64595	NR_001545	TTTY15	NCRNA00138	testis-specific transcript, Y-linked 15 (non-protein coding)	miscRNA
chrY_14714001_14714100	chrY	14714001	14714100	3.41622	0.00250381	+	Intergenic	HERV9-int|LTR|ERV1	-60248	NR_001545	64595	NR_001545	TTTY15	NCRNA00138	testis-specific transcript, Y-linked 15 (non-protein coding)	miscRNA
chr1_13625801_13625900	chr1	13625801	13625900	3.41622	0.00250381	+	Intergenic	AluSx|SINE|Alu	-14300	NM_001012276	391002	NM_001012276	PRAMEF8	-	PRAME family member 8	protein-coding
chr1_14427901_14428000	chr1	14427901	14428000	3.41622	0.00250381	+	Intergenic	MIR|SINE|MIR	352074	NM_001007257	7799	NM_001007257	PRDM2	HUMHOXY1|KMT8|MTB-ZF|RIZ|RIZ1|RIZ2	PR domain containing 2, with ZNF domain	protein-coding
chr1_18190701_18190800	chr1	18190701	18190800	3.41622	0.00250381	+	Intergenic	(TCCA)n|Simple_repeat|Simple_repeat	108942	NM_030812	81569	NM_030812	ACTL8	CT57	actin-like 8	protein-coding
chr1_18190801_18190900	chr1	18190801	18190900	3.41622	0.00250381	+	Intergenic	LTR79|LTR|ERVL	109042	NM_030812	81569	NM_030812	ACTL8	CT57	actin-like 8	protein-coding
chr1_29128501_29128600	chr1	29128501	29128600	3.41622	0.00250381	+	Intergenic	Intergenic	-10104	NM_000911	4985	NM_000911	OPRD1	OPRD	opioid receptor, delta 1	protein-coding
chr1_43244201_43244300	chr1	43244201	43244300	3.41622	0.00250381	+	Intergenic	Intergenic	-9411	NM_001242750	100129924	NM_001242750	LOC100129924	-	uncharacterized LOC100129924	protein-coding
chr1_50682401_50682500	chr1	50682401	50682500	3.41622	0.00250381	+	Intergenic	L2|LINE|L2	107856	NM_021952	1996	NM_001144774	ELAVL4	HUD|PNEM	ELAV (embryonic lethal, abnormal vision, Drosophila)-like 4	protein-coding
chr1_61107701_61107800	chr1	61107701	61107800	3.41622	0.00250381	+	Intergenic	L1PA2|LINE|L1	-435196	NM_001145511	4774	NM_001134673	NFIA	CTF|NF-I/A|NF1-A|NFI-A|NFI-L	nuclear factor I/A	protein-coding
chr1_61107801_61107900	chr1	61107801	61107900	3.41622	0.00250381	+	Intergenic	L1PA2|LINE|L1	-435096	NM_001145511	4774	NM_001134673	NFIA	CTF|NF-I/A|NF1-A|NFI-A|NFI-L	nuclear factor I/A	protein-coding
chr1_75644401_75644500	chr1	75644401	75644500	3.41622	0.00250381	+	Intergenic	L1PA6|LINE|L1	43883	NM_001256114	431707	NM_001001933	LHX8	LHX7	LIM homeobox 8	protein-coding
chr1_80796501_80796600	chr1	80796501	80796600	3.41622	0.00250381	+	Intergenic	(CATATA)n|Simple_repeat|Simple_repeat	-1324055	NM_022159	64123	NM_022159	ELTD1	ETL|KPG_003	EGF, latrophilin and seven transmembrane domain containing 1	protein-coding
chr1_84887001_84887100	chr1	84887001	84887100	3.41622	0.00250381	+	Intergenic	L3|LINE|CR1	13016	NM_058248	58511	NM_021233	DNASE2B	DLAD	deoxyribonuclease II beta	protein-coding
chr1_91912101_91912200	chr1	91912101	91912200	3.41622	0.00250381	+	Intergenic	L1PA6|LINE|L1	-41724	NM_001017975	164045	NM_001017975	HFM1	MER3|RP11-539G11.1|SEC63D1|Si-11|Si-11-6|helicase	HFM1, ATP-dependent DNA helicase homolog (S. cerevisiae)	protein-coding
chr1_107232001_107232100	chr1	107232001	107232100	3.41622	0.00250381	+	Intergenic	Intergenic	-367217	NM_018137	55170	NM_018137	PRMT6	HRMT1L6	protein arginine methyltransferase 6	protein-coding
chr1_112833701_112833800	chr1	112833701	112833800	3.41622	0.00250381	+	Intergenic	L1PA5|LINE|L1	-105050	NM_018704	55917	NM_018704	CTTNBP2NL	-	CTTNBP2 N-terminal like	protein-coding
chr1_112833801_112833900	chr1	112833801	112833900	3.41622	0.00250381	+	Intergenic	L1PA5|LINE|L1	-104950	NM_018704	55917	NM_018704	CTTNBP2NL	-	CTTNBP2 N-terminal like	protein-coding
chr1_184309601_184309700	chr1	184309601	184309700	3.41622	0.00250381	+	Intergenic	L1PA4|LINE|L1	-46500	NM_030806	81563	NM_030806	C1orf21	PIG13	chromosome 1 open reading frame 21	protein-coding
chr1_200155601_200155700	chr1	200155601	200155700	3.41622	0.00250381	+	Intergenic	L1PA4|LINE|L1	-27006	NM_001105517	339521	NM_001105517	FAM58BP	FAM58B	family with sequence similarity 58, member B, pseudogene	protein-coding
chr1_209726001_209726100	chr1	209726001	209726100	3.41622	0.00250381	+	Intergenic	L2c|LINE|L2	-30995	NM_020439	57172	NM_020439	CAMK1G	CLICKIII|VWS1|dJ272L16.1	calcium/calmodulin-dependent protein kinase IG	protein-coding
chr1_222574001_222574100	chr1	222574001	222574100	3.41622	0.00250381	+	Intergenic	(CA)n|Simple_repeat|Simple_repeat	147394	NM_024746	79802	NM_024746	HHIPL2	KIAA1822L	HHIP-like 2	protein-coding
chr1_222624601_222624700	chr1	222624601	222624700	3.41622	0.00250381	+	Intergenic	L2a|LINE|L2	96794	NM_024746	79802	NM_024746	HHIPL2	KIAA1822L	HHIP-like 2	protein-coding
chr1_227006101_227006200	chr1	227006101	227006200	3.41622	0.00250381	+	Intergenic	L1MA2|LINE|L1	-52123	NM_012486	5664	NM_000447	PSEN2	AD3L|AD4|CMD1V|PS2|STM2	presenilin 2 (Alzheimer disease 4)	protein-coding
chr1_229063701_229063800	chr1	229063701	229063800	3.41622	0.00250381	+	Intergenic	L2a|LINE|L2	192926	NM_021205	58480	NM_021205	RHOU	ARHU|CDC42L1|DJ646B12.2|WRCH1|fJ646B12.2|hG28K	ras homolog family member U	protein-coding
chr1_229063801_229063900	chr1	229063801	229063900	3.41622	0.00250381	+	Intergenic	L2a|LINE|L2	193026	NM_021205	58480	NM_021205	RHOU	ARHU|CDC42L1|DJ646B12.2|WRCH1|fJ646B12.2|hG28K	ras homolog family member U	protein-coding
chr10_37200101_37200200	chr10	37200101	37200200	3.41622	0.00250381	+	Intergenic	L1PA4|LINE|L1	-214635	NM_052997	91074	NM_052997	ANKRD30A	NY-BR-1	ankyrin repeat domain 30A	protein-coding
chr10_75350901_75351000	chr10	75350901	75351000	3.41622	0.00250381	+	Intergenic	Intergenic	-15517	NM_152586	159195	NM_152586	USP54	C10orf29|bA137L10.3|bA137L10.4	ubiquitin specific peptidase 54	protein-coding
chr10_75431201_75431300	chr10	75431201	75431300	3.41622	0.00250381	+	Intergenic	L2a|LINE|L2	-15418	NM_001114133	79933	NM_001114133	SYNPO2L	-	synaptopodin 2-like	protein-coding
chr10_94567501_94567600	chr10	94567501	94567600	3.41622	0.00250381	+	Intergenic	L1MB8|LINE|L1	-26920	NM_001013848	54536	NM_001013848	EXOC6	EXOC6A|SEC15|SEC15L|SEC15L1|SEC15L3|Sec15p	exocyst complex component 6	protein-coding
chr10_131176901_131177000	chr10	131176901	131177000	3.41622	0.00250381	+	Intergenic	L2|LINE|L2	-88504	NM_002412	4255	NM_002412	MGMT	-	O-6-methylguanine-DNA methyltransferase	protein-coding
chr11_6277401_6277500	chr11	6277401	6277500	3.41622	0.00250381	+	Intergenic	Intergenic	-3454	NM_176875	887	NM_176875	CCKBR	CCK-B|CCK2R|GASR	cholecystokinin B receptor	protein-coding
chr11_6718601_6718700	chr11	6718601	6718700	3.41622	0.00250381	+	Intergenic	L2c|LINE|L2	-14018	NM_022061	63875	NM_022061	MRPL17	L17mt|LIP2|MRP-L17|MRP-L26|RPL17L|RPML26	mitochondrial ribosomal protein L17	protein-coding
chr11_17582101_17582200	chr11	17582101	17582200	3.41622	0.00250381	+	Intergenic	Intergenic	-16187	NM_005709	10083	NM_005709	USH1C	AIE-75|DFNB18|NY-CO-37|NY-CO-38|PDZ-45|PDZ-73|PDZ-73/NY-CO-38|PDZ73|ush1cpst	Usher syndrome 1C (autosomal recessive, severe)	protein-coding
chr11_22514701_22514800	chr11	22514701	22514800	3.41622	0.00250381	+	Intergenic	L2c|LINE|L2	132637	NM_022725	2188	NM_022725	FANCF	FAF	Fanconi anemia, complementation group F	protein-coding
chr11_27260801_27260900	chr11	27260801	27260900	3.41622	0.00250381	+	Intergenic	Intergenic	123945	NM_030771	91057	NM_030771	CCDC34	NY-REN-41|RAMA3	coiled-coil domain containing 34	protein-coding
chr11_29455101_29455200	chr11	29455101	29455200	3.41622	0.00250381	+	Intergenic	L2c|LINE|L2	583427	NM_002233	3739	NM_002233	KCNA4	HBK4|HK1|HPCN2|HUKII|KCNA4L|KCNA8|KV1.4|PCN2	potassium voltage-gated channel, shaker-related subfamily, member 4	protein-coding
chr11_30215701_30215800	chr11	30215701	30215800	3.41622	0.00250381	+	Intergenic	L2c|LINE|L2	-36813	NM_000510	2488	NM_000510	FSHB	-	follicle stimulating hormone, beta polypeptide	protein-coding
chr11_33439401_33439500	chr11	33439401	33439500	3.41622	0.00250381	+	Intergenic	AluSz6|SINE|Alu	-124427	NM_012194	25758	NM_012194	KIAA1549L	C11orf41|C11orf69|G2	KIAA1549-like	protein-coding
chr11_63002901_63003000	chr11	63002901	63003000	3.41622	0.00250381	+	Intergenic	L1P1|LINE|L1	-5826	NM_199352	387601	NM_199352	SLC22A25	HIMTP|UST6	solute carrier family 22, member 25	protein-coding
chr11_91221701_91221800	chr11	91221701	91221800	3.41622	0.00250381	+	Intergenic	L1PB1|LINE|L1	-863512	NM_001008781	120114	NM_001008781	FAT3	CDHF15|CDHR10	FAT tumor suppressor homolog 3 (Drosophila)	protein-coding
chr11_97640901_97641000	chr11	97640901	97641000	3.41622	0.00250381	+	Intergenic	FRAM|SINE|Alu	-1250756	NM_001243270	53942	NM_001243270	CNTN5	HNB-2s|NB-2	contactin 5	protein-coding
chr11_106966601_106966700	chr11	106966601	106966700	3.41622	0.00250381	+	Intergenic	L1PA7|LINE|L1	-77479	NM_001256424	2977	NM_000855	GUCY1A2	GC-SA2|GUC1A2	guanylate cyclase 1, soluble, alpha 2	protein-coding
chr11_109317001_109317100	chr11	109317001	109317100	3.41622	0.00250381	+	Intergenic	Intergenic	24204	NM_207645	399947	NM_207645	C11orf87	LOH11CR1A	chromosome 11 open reading frame 87	protein-coding
chr12_6379301_6379400	chr12	6379301	6379400	3.41622	0.00250381	+	Intergenic	Intergenic	-40252	NM_018173	55200	NM_001144856	PLEKHG6	MyoGEF	pleckstrin homology domain containing, family G (with RhoGef domain) member 6	protein-coding
chr12_16301401_16301500	chr12	16301401	16301500	3.41622	0.00250381	+	Intergenic	L2a|LINE|L2	129169	NM_001170798	729025	NM_001170798	SLC15A5	-	solute carrier family 15, member 5	protein-coding
chr12_33461701_33461800	chr12	33461701	33461800	3.41622	0.00250381	+	Intergenic	LTR9|LTR|ERV1	131004	NM_198992	341359	NM_198992	SYT10	-	synaptotagmin X	protein-coding
chr12_38034801_38034900	chr12	38034801	38034900	3.41622	0.00250381	+	Intergenic	ALR/Alpha|Satellite|centr	-675707	NM_001013620	144245	NM_001013620	ALG10B	ALG10|KCR1	asparagine-linked glycosylation 10, alpha-1,2-glucosyltransferase homolog B (yeast)	protein-coding
chr12_43622801_43622900	chr12	43622801	43622900	3.41622	0.00250381	+	Intergenic	L1PA3|LINE|L1	322874	NM_025003	80070	NM_025003	ADAMTS20	ADAM-TS20|ADAMTS-20|GON-1	ADAM metallopeptidase with thrombospondin type 1 motif, 20	protein-coding
chr12_53484201_53484300	chr12	53484201	53484300	3.41622	0.00250381	+	Intergenic	L1MC4a|LINE|L1	-7186	NM_002178	3489	NM_002178	IGFBP6	IBP6	insulin-like growth factor binding protein 6	protein-coding
chr12_65989201_65989300	chr12	65989201	65989300	3.41622	0.00250381	+	Intergenic	Intergenic	-228990	NM_003484	8091	NM_003483	HMGA2	BABL|HMGI-C|HMGIC|LIPO|STQTL9	high mobility group AT-hook 2	protein-coding
chr12_68061501_68061600	chr12	68061501	68061600	3.41622	0.00250381	+	Intergenic	Intergenic	19038	NM_003583	8445	NM_003583	DYRK2	-	dual-specificity tyrosine-(Y)-phosphorylation regulated kinase 2	protein-coding
chr12_70867201_70867300	chr12	70867201	70867300	3.41622	0.00250381	+	Intergenic	L1PA5|LINE|L1	107188	NM_014505	27345	NM_014505	KCNMB4	-	potassium large conductance calcium-activated channel, subfamily M, beta member 4	protein-coding
chr12_71398401_71398500	chr12	71398401	71398500	3.41622	0.00250381	+	Intergenic	Intergenic	-83866	NM_002849	5801	NM_001207015	PTPRR	EC-PTP|PCPTP1|PTP-SL|PTPBR7|PTPRQ	protein tyrosine phosphatase, receptor type, R	protein-coding
chr12_93064801_93064900	chr12	93064801	93064900	3.41622	0.00250381	+	Intergenic	MIR|SINE|MIR	-31769	NM_001037671	338809	NM_001037671	C12orf74	-	chromosome 12 open reading frame 74	protein-coding
chr12_102370701_102370800	chr12	102370701	102370800	3.41622	0.00250381	+	Intergenic	L2c|LINE|L2	85149	NM_016053	51019	NM_016053	CCDC53	CGI-116	coiled-coil domain containing 53	protein-coding
chr12_111265801_111265900	chr12	111265801	111265900	3.41622	0.00250381	+	Intergenic	MLT1K|LTR|ERVL-MaLR	-18961	NM_152591	160762	NM_152591	CCDC63	-	coiled-coil domain containing 63	protein-coding
chr12_133466701_133466800	chr12	133466701	133466800	3.41622	0.00250381	+	Intergenic	HERVH-int|LTR|ERV1	-2546	NM_001161346	55743	NM_001161344	CHFR	RNF116|RNF196	checkpoint with forkhead and ring finger domains, E3 ubiquitin protein ligase	protein-coding
chr13_68284001_68284100	chr13	68284001	68284100	3.41622	0.00250381	+	Intergenic	MER89|LTR|ERV1	-479582	NM_203487	5101	NM_020403	PCDH9	-	protocadherin 9	protein-coding
chr13_72657801_72657900	chr13	72657801	72657900	3.41622	0.00250381	+	Intergenic	L1PA5|LINE|L1	-216520	NM_004392	1602	NM_004392	DACH1	DACH	dachshund homolog 1 (Drosophila)	protein-coding
chr13_73906501_73906600	chr13	73906501	73906600	3.41622	0.00250381	+	Intergenic	L1ME1|LINE|L1	273408	NM_001730	688	NM_001730	KLF5	BTEB2|CKLF|IKLF	Kruppel-like factor 5 (intestinal)	protein-coding
chr13_73906601_73906700	chr13	73906601	73906700	3.41622	0.00250381	+	Intergenic	L1ME1|LINE|L1	273508	NM_001730	688	NM_001730	KLF5	BTEB2|CKLF|IKLF	Kruppel-like factor 5 (intestinal)	protein-coding
chr14_46220801_46220900	chr14	46220801	46220900	3.41622	0.00250381	+	Intergenic	L1PA7|LINE|L1	-498245	NM_018353	55320	NM_018353	MIS18BP1	C14orf106|HSA242977|KNL2|M18BP1	MIS18 binding protein 1	protein-coding
chr14_85930401_85930500	chr14	85930401	85930500	3.41622	0.00250381	+	Intergenic	MSTB-int|LTR|ERVL-MaLR	-66038	NM_013231	23768	NM_013231	FLRT2	-	fibronectin leucine rich transmembrane protein 2	protein-coding
chr14_96636001_96636100	chr14	96636001	96636100	3.41622	0.00250381	+	Intergenic	L2c|LINE|L2	-35085	NM_000623	624	NM_000623	BDKRB2	B2R|BK-2|BK2|BKR2|BRB2	bradykinin receptor B2	protein-coding
chr14_97652601_97652700	chr14	97652601	97652700	3.41622	0.00250381	+	Intergenic	Intergenic	388966	NM_003384	7443	NM_003384	VRK1	PCH1|PCH1A	vaccinia related kinase 1	protein-coding
chr14_104915001_104915100	chr14	104915001	104915100	3.41622	0.00250381	+	Intergenic	L1ME1|LINE|L1	-131006	NM_001008404	400258	NM_001008404	C14orf180	C14orf77	chromosome 14 open reading frame 180	protein-coding
chr14_105265801_105265900	chr14	105265801	105265900	3.41622	0.00250381	+	Intergenic	MIR|SINE|MIR	-1083	NM_001137601	100128927	NM_001137601	ZBTB42	ZNF925	zinc finger and BTB domain containing 42	protein-coding
chr15_44545001_44545100	chr15	44545001	44545100	3.41622	0.00250381	+	Intergenic	L1PA2|LINE|L1	-35859	NM_177974	113201	NM_138423	CASC4	H63	cancer susceptibility candidate 4	protein-coding
chr15_56329301_56329400	chr15	56329301	56329400	3.41622	0.00250381	+	Intergenic	MIR3|SINE|MIR	-43515	NM_006154	4734	NM_006154	NEDD4	NEDD4-1|RPF1	neural precursor cell expressed, developmentally down-regulated 4, E3 ubiquitin protein ligase	protein-coding
chr15_64159501_64159600	chr15	64159501	64159600	3.41622	0.00250381	+	Intergenic	L1MB3|LINE|L1	-33403	NM_003922	8925	NM_003922	HERC1	p532|p619	HECT and RLD domain containing E3 ubiquitin protein ligase family member 1	protein-coding
chr15_67137801_67137900	chr15	67137801	67137900	3.41622	0.00250381	+	Intergenic	L2a|LINE|L2	136920	NM_001142861	4091	NM_001142861	SMAD6	AOVD2|HsT17432|MADH6|MADH7	SMAD family member 6	protein-coding
chr15_91850801_91850900	chr15	91850801	91850900	3.41622	0.00250381	+	Intergenic	Intergenic	207311	NM_014848	9899	NM_001167580	SV2B	HsT19680	synaptic vesicle glycoprotein 2B	protein-coding
[truncated: 6,692 more rows]
