# Supplementary material for: Genome-wide alteration in DNA hydroxymethylation in the sperm from bisphenol A-exposed men
Source: PLoS One. 2017 Jun 5;12(6):e0178535. doi: 10.1371/journal.pone.0178535 (PMC5459435; doi:10.1371/journal.pone.0178535)
Supplement: S8 Table — (XLS) [file pone.0178535.s010.xls]

## Sheet: S8 Table
S8 Table. Genes affected by hypo-hMRs in BPA exposed population
key	chr	start	stop	edgeR.logFC	edgeR.p.value	Strand	Annotation	Detailed.Annotation	Distance.to.TSS	Nearest.PromoterID	Entrez.ID	Nearest.Refseq	Gene.Name	Gene.Alias	Gene.Description	Gene.Type
chr1_1075701_1075800	chr1	1075701	1075800	-6.6042	0.000667207	+	intron (NR_038869, intron 1 of 2)	intron (NR_038869, intron 1 of 2)	3353	NR_038869	254099	NR_038869	LOC254099	-	uncharacterized LOC254099	miscRNA
chr1_1658901_1659000	chr1	1658901	1659000	-2.28857	0.00106861	+	3' UTR (NM_182838, exon 6 of 6)	3' UTR (NM_182838, exon 6 of 6)	-3159	NM_033529	728642	NM_024011	CDK11A	CDC2L2|CDC2L3|CDK11-p110|CDK11-p46|CDK11-p58|PITSLRE|p58GTA	cyclin-dependent kinase 11A	protein-coding
chr1_1659001_1659100	chr1	1659001	1659100	-1.81408	0.00429585	+	3' UTR (NM_182838, exon 6 of 6)	3' UTR (NM_182838, exon 6 of 6)	-3259	NM_033529	728642	NM_024011	CDK11A	CDC2L2|CDC2L3|CDK11-p110|CDK11-p46|CDK11-p58|PITSLRE|p58GTA	cyclin-dependent kinase 11A	protein-coding
chr1_8733301_8733400	chr1	8733301	8733400	-6.15032	0.00464265	+	intron (NM_001042681, intron 1 of 22)	AluSq2|SINE|Alu	144349	NM_012102	473	NM_001042681	RERE	ARG|ARP|ATN1L|DNB1	arginine-glutamic acid dipeptide (RE) repeats	protein-coding
chr1_11511101_11511200	chr1	11511101	11511200	-6.15032	0.00464265	+	Intergenic	MIR3|SINE|MIR	-28145	NM_020780	57540	NM_020780	PTCHD2	DISP3	patched domain containing 2	protein-coding
chr1_11511201_11511300	chr1	11511201	11511300	-6.15032	0.00464265	+	Intergenic	Intergenic	-28045	NM_020780	57540	NM_020780	PTCHD2	DISP3	patched domain containing 2	protein-coding
chr1_31338401_31338500	chr1	31338401	31338500	-2.97333	0.00339444	+	Intergenic	L1MC5|LINE|L1	43030	NM_014654	9672	NM_014654	SDC3	SDCN|SYND3	syndecan 3	protein-coding
chr1_33280101_33280200	chr1	33280101	33280200	-3.53968	0.00444385	+	intron (NM_003680, intron 1 of 12)	AluSx1|SINE|Alu	-2893	NM_001256121	64766	NM_001256121	S100PBP	S100PBPR	S100P binding protein	protein-coding
chr1_40503901_40504000	chr1	40503901	40504000	-3.53968	0.00444385	+	Intergenic	L2b|LINE|L2	-2305	NM_001105530	10487	NM_001105530	CAP1	CAP|CAP1-PEN	CAP, adenylate cyclase-associated protein 1 (yeast)	protein-coding
chr1_48662301_48662400	chr1	48662301	48662400	-6.15032	0.00464265	+	Intergenic	LTR29|LTR|ERV1	-14250	NR_026749	391037	NR_026749	SKINTL	SKINT1|SKINTP	Skint-like, pseudogene	pseudo
chr1_52944301_52944400	chr1	52944301	52944400	-6.15032	0.00464265	+	intron (NM_001009881, intron 11 of 29)	intron (NM_001009881, intron 11 of 29)	74131	NM_032864	84950	NM_032284	PRPF38A	Prp38|RP5-965L7.1	PRP38 pre-mRNA processing factor 38 (yeast) domain containing A	protein-coding
chr1_56646701_56646800	chr1	56646701	56646800	-6.15032	0.00464265	+	Intergenic	L2|LINE|L2	398507	NM_003713	8613	NM_003713	PPAP2B	Dri42|LPP3|PAP2B|VCIP	phosphatidic acid phosphatase type 2B	protein-coding
chr1_64845501_64845600	chr1	64845501	64845600	-6.15032	0.00464265	+	Intergenic	Intergenic	-90926	NM_020925	57685	NM_020925	CACHD1	RP4-655E10.1	cache domain containing 1	protein-coding
chr1_64845601_64845700	chr1	64845601	64845700	-6.31799	0.00242129	+	Intergenic	MamRep488|DNA|hAT	-90826	NM_020925	57685	NM_020925	CACHD1	RP4-655E10.1	cache domain containing 1	protein-coding
chr1_70183401_70183500	chr1	70183401	70183500	-1.58137	0.000820646	+	Intergenic	A-rich|Low_complexity|Low_complexity	-42408	NM_020794	57554	NM_020794	LRRC7	DENSIN	leucine rich repeat containing 7	protein-coding
chr1_70183501_70183600	chr1	70183501	70183600	-1.39428	0.00241843	+	Intergenic	(GAAA)n|Simple_repeat|Simple_repeat	-42308	NM_020794	57554	NM_020794	LRRC7	DENSIN	leucine rich repeat containing 7	protein-coding
chr1_70711101_70711200	chr1	70711101	70711200	-6.15032	0.00464265	+	intron (NM_004768, intron 9 of 12)	intron (NM_004768, intron 9 of 12)	39785	NM_001190987	9295	NM_001190987	SRSF11	NET2|SFRS11|dJ677H15.2|p54	serine/arginine-rich splicing factor 11	protein-coding
chr1_70920901_70921000	chr1	70920901	70921000	-6.15032	0.00464265	+	Intergenic	Intergenic	44049	NM_001902	1491	NM_001190463	CTH	-	cystathionase (cystathionine gamma-lyase)	protein-coding
chr1_72963701_72963800	chr1	72963701	72963800	-6.15032	0.00464265	+	Intergenic	Intergenic	-215473	NM_173808	257194	NM_173808	NEGR1	DMML2433|IGLON4|KILON|Ntra	neuronal growth regulator 1	protein-coding
chr1_78646801_78646900	chr1	78646801	78646900	-3.53968	0.00444385	+	Intergenic	L1MB4|LINE|L1	-48433	NR_027310	149047	NM_144700	MGC27382	-	uncharacterized MGC27382	miscRNA
chr1_78646901_78647000	chr1	78646901	78647000	-3.66397	0.00250381	+	Intergenic	L1MB4|LINE|L1	-48333	NR_027310	149047	NM_144700	MGC27382	-	uncharacterized MGC27382	miscRNA
chr1_78647001_78647100	chr1	78647001	78647100	-6.6042	0.000667207	+	Intergenic	Intergenic	-48233	NR_027310	149047	NM_144700	MGC27382	-	uncharacterized MGC27382	miscRNA
chr1_86205301_86205400	chr1	86205301	86205400	-2.21111	0.00394482	+	intron (NM_152890, intron 57 of 59)	L2a|LINE|L2	-31234	NM_017953	54680	NM_001170670	ZNHIT6	BCD1|C1orf181|NY-BR-75	zinc finger, HIT-type containing 6	protein-coding
chr1_87556401_87556500	chr1	87556401	87556500	-6.15032	0.00464265	+	intron (NM_001134492, intron 3 of 4)	L2a|LINE|L2	-38998	NR_026989	339524	NM_207357	LOC339524	-	uncharacterized LOC339524	miscRNA
chr1_87556501_87556600	chr1	87556501	87556600	-6.31799	0.00242129	+	intron (NM_001134492, intron 3 of 4)	L2a|LINE|L2	-38898	NR_026989	339524	NM_207357	LOC339524	-	uncharacterized LOC339524	miscRNA
chr1_88593201_88593300	chr1	88593201	88593300	-2.21111	0.00394482	+	Intergenic	L2a|LINE|L2	-556672	NM_006256	5586	NM_006256	PKN2	PAK2|PRK2|PRKCL2|PRO2042|Pak-2	protein kinase N2	protein-coding
chr1_89034201_89034300	chr1	89034201	89034300	-6.46818	0.00126829	+	Intergenic	AluJr4|SINE|Alu	-115672	NM_006256	5586	NM_006256	PKN2	PAK2|PRK2|PRKCL2|PRO2042|Pak-2	protein kinase N2	protein-coding
chr1_89034301_89034400	chr1	89034301	89034400	-6.7285	0.000352487	+	Intergenic	AluJr4|SINE|Alu	-115572	NM_006256	5586	NM_006256	PKN2	PAK2|PRK2|PRKCL2|PRO2042|Pak-2	protein kinase N2	protein-coding
chr1_89034401_89034500	chr1	89034401	89034500	-3.66397	0.00250381	+	Intergenic	Intergenic	-115472	NM_006256	5586	NM_006256	PKN2	PAK2|PRK2|PRKCL2|PRO2042|Pak-2	protein kinase N2	protein-coding
chr1_89662501_89662600	chr1	89662501	89662600	-6.15032	0.00464265	+	intron (NM_052941, intron 2 of 10)	L2|LINE|L2	2083	NM_052941	115361	NM_052941	GBP4	Mpa2	guanylate binding protein 4	protein-coding
chr1_91872201_91872300	chr1	91872201	91872300	-3.53968	0.00444385	+	Intergenic	Intergenic	-1824	NM_001017975	164045	NM_001017975	HFM1	MER3|RP11-539G11.1|SEC63D1|Si-11|Si-11-6|helicase	HFM1, ATP-dependent DNA helicase homolog (S. cerevisiae)	protein-coding
chr1_91872301_91872400	chr1	91872301	91872400	-3.53968	0.00444385	+	Intergenic	L1M4b|LINE|L1	-1924	NM_001017975	164045	NM_001017975	HFM1	MER3|RP11-539G11.1|SEC63D1|Si-11|Si-11-6|helicase	HFM1, ATP-dependent DNA helicase homolog (S. cerevisiae)	protein-coding
chr1_91874001_91874100	chr1	91874001	91874100	-2.77924	0.00148807	+	Intergenic	T-rich|Low_complexity|Low_complexity	-3624	NM_001017975	164045	NM_001017975	HFM1	MER3|RP11-539G11.1|SEC63D1|Si-11|Si-11-6|helicase	HFM1, ATP-dependent DNA helicase homolog (S. cerevisiae)	protein-coding
chr1_96511301_96511400	chr1	96511301	96511400	-6.15032	0.00464265	+	Intergenic	Intergenic	571057	NR_033966	440594	NR_033966	FLJ31662	-	uncharacterized LOC440594	miscRNA
chr1_96511401_96511500	chr1	96511401	96511500	-6.15032	0.00464265	+	Intergenic	Intergenic	571157	NR_033966	440594	NR_033966	FLJ31662	-	uncharacterized LOC440594	miscRNA
chr1_104759501_104759600	chr1	104759501	104759600	-6.15032	0.00464265	+	Intergenic	LTR12C|LTR|ERV1	143905	NR_033990	100129138	NR_033990	LOC100129138	-	THAP domain containing, apoptosis associated protein 3 pseudogene	pseudo
chr1_114332501_114332600	chr1	114332501	114332600	-6.15032	0.00464265	+	intron (NM_018364, intron 2 of 6)	L1ME3C|LINE|L1	22520	NM_018364	54665	NM_018364	RSBN1	ROSBIN|RP11-324J2.1	round spermatid basic protein 1	protein-coding
chr1_115538301_115538400	chr1	115538301	115538400	-3.66397	0.00250381	+	TTS (NM_003176)	TTS (NM_003176)	-34065	NM_000549	7252	NM_000549	TSHB	TSH-B|TSH-BETA	thyroid stimulating hormone, beta	protein-coding
chr1_119663901_119664000	chr1	119663901	119664000	-6.15032	0.00464265	+	intron (NM_015836, intron 1 of 5)	L1PB1|LINE|L1	19345	NM_201263	10352	NM_015836	WARS2	TrpRS	tryptophanyl tRNA synthetase 2, mitochondrial	protein-coding
chr1_120596901_120597000	chr1	120596901	120597000	-6.15032	0.00464265	+	intron (NM_001200001, intron 1 of 21)	intron (NM_001200001, intron 1 of 21)	15367	NM_001200001	4853	NM_001200001	NOTCH2	AGS2|HJCYS|hN2	notch 2	protein-coding
chr1_121362301_121362400	chr1	121362301	121362400	-3.53968	0.00444385	+	Intergenic	ALR/Alpha|Satellite|centr	101440	NR_003955	647121	NR_003955	EMBP1	-	embigin pseudogene 1	pseudo
chr1_144178901_144179000	chr1	144178901	144179000	-1.88084	0.00285251	+	Intergenic	Intergenic	161823	NR_024510	728855	XR_159354	LINC00623	-	long intergenic non-protein coding RNA 623	miscRNA
chr1_148660901_148661000	chr1	148660901	148661000	-6.15032	0.00464265	+	Intergenic	MER31-int|LTR|ERV1	16939	NM_001144032	730262	NM_001144032	PPIAL4E	COAS2	peptidylprolyl isomerase A (cyclophilin A)-like 4E	protein-coding
chr1_160098201_160098300	chr1	160098201	160098300	-6.15032	0.00464265	+	intron (NM_000702, intron 8 of 22)	L2|LINE|L2	12730	NM_000702	477	NM_000702	ATP1A2	FHM2|MHP2	ATPase, Na+/K+ transporting, alpha 2 polypeptide	protein-coding
chr1_174203701_174203800	chr1	174203701	174203800	-6.15032	0.00464265	+	intron (NM_014857, intron 4 of 20)	L1PA2|LINE|L1	75198	NM_014857	9910	NM_001035230	RABGAP1L	HHL|TBC1D18	RAB GTPase activating protein 1-like	protein-coding
chr1_180434301_180434400	chr1	180434301	180434400	-6.15032	0.00464265	+	intron (NM_032360, intron 3 of 7)	L1PA14|LINE|L1	-26825	NR_036067	100423032	NR_036067	MIR3121	-	microRNA 3121	miscRNA
chr1_186400801_186400900	chr1	186400801	186400900	-1.81654	0.00282728	+	intron (NR_031642, intron 1 of 3)	L2|LINE|L2	17006	NM_022576	5132	NM_002597	PDC	MEKA|PHD|PhLOP|PhLP	phosducin	protein-coding
chr1_186400901_186401000	chr1	186400901	186401000	-1.87516	0.00190528	+	intron (NR_031642, intron 1 of 3)	L2|LINE|L2	16906	NM_022576	5132	NM_002597	PDC	MEKA|PHD|PhLOP|PhLP	phosducin	protein-coding
chr1_186401001_186401100	chr1	186401001	186401100	-1.70791	0.00401524	+	intron (NR_031642, intron 1 of 3)	intron (NR_031642, intron 1 of 3)	16806	NM_022576	5132	NM_002597	PDC	MEKA|PHD|PhLOP|PhLP	phosducin	protein-coding
chr1_186401101_186401200	chr1	186401101	186401200	-2.3799	0.00148807	+	intron (NR_031642, intron 1 of 3)	intron (NR_031642, intron 1 of 3)	16706	NM_022576	5132	NM_002597	PDC	MEKA|PHD|PhLOP|PhLP	phosducin	protein-coding
chr1_196869701_196869800	chr1	196869701	196869800	-6.15032	0.00464265	+	intron (NM_001201551, intron 1 of 9)	intron (NM_001201551, intron 1 of 9)	12606	NM_001201551	10877	NM_001201550	CFHR4	CFHL4|FHR-4|FHR4	complement factor H-related 4	protein-coding
chr1_202062301_202062400	chr1	202062301	202062400	-6.15032	0.00464265	+	Intergenic	AluYc|SINE|Alu	-29679	NM_004767	9283	NM_004767	GPR37L1	ET(B)R-LP-2|ETBR-LP-2	G protein-coupled receptor 37 like 1	protein-coding
chr1_205380501_205380600	chr1	205380501	205380600	-1.81408	0.00429585	+	intron (NR_037583, intron 2 of 3)	AluYc3|SINE|Alu	10664	NM_001199052	93273	NM_001001552	LEMD1	CT50|LEMP-1	LEM domain containing 1	protein-coding
chr1_212460101_212460200	chr1	212460101	212460200	-6.31799	0.00242129	+	intron (NM_006243, intron 1 of 12)	intron (NM_006243, intron 1 of 12)	1271	NM_006243	5525	NM_001199756	PPP2R5A	B56A|PR61A	protein phosphatase 2, regulatory subunit B', alpha	protein-coding
chr1_222288001_222288100	chr1	222288001	222288100	-6.15032	0.00464265	+	Intergenic	(TAGA)n|Simple_repeat|Simple_repeat	-372534	NM_144729	11221	NM_007207	DUSP10	MKP-5|MKP5	dual specificity phosphatase 10	protein-coding
chr1_224754701_224754800	chr1	224754701	224754800	-6.15032	0.00464265	+	Intergenic	L1PA7|LINE|L1	-49429	NM_152495	149111	NM_152495	CNIH3	CNIH-3	cornichon homolog 3 (Drosophila)	protein-coding
chr1_236303201_236303300	chr1	236303201	236303300	-6.15032	0.00464265	+	Intergenic	AluSx|SINE|Alu	-2582	NM_003272	7107	NM_003272	GPR137B	TM7SF1	G protein-coupled receptor 137B	protein-coding
chr1_236877801_236877900	chr1	236877801	236877900	-2.45742	0.000910749	+	intron (NM_001103, intron 1 of 20)	intron (NM_001103, intron 1 of 20)	28080	NM_001103	88	NM_001103	ACTN2	CMD1AA	actinin, alpha 2	protein-coding
chr1_236877901_236878000	chr1	236877901	236878000	-2.77924	0.00148807	+	intron (NM_001103, intron 1 of 20)	intron (NM_001103, intron 1 of 20)	28180	NM_001103	88	NM_001103	ACTN2	CMD1AA	actinin, alpha 2	protein-coding
chr1_236878001_236878100	chr1	236878001	236878100	-4.16247	0.000142819	+	intron (NM_001103, intron 1 of 20)	intron (NM_001103, intron 1 of 20)	28280	NM_001103	88	NM_001103	ACTN2	CMD1AA	actinin, alpha 2	protein-coding
chr1_236878101_236878200	chr1	236878101	236878200	-3.7784	0.00141036	+	intron (NM_001103, intron 1 of 20)	intron (NM_001103, intron 1 of 20)	28380	NM_001103	88	NM_001103	ACTN2	CMD1AA	actinin, alpha 2	protein-coding
chr1_238527001_238527100	chr1	238527001	238527100	-6.31799	0.00242129	+	Intergenic	L1MC3|LINE|L1	122267	NR_015407	339535	NR_015407	LOC339535	-	uncharacterized LOC339535	miscRNA
chr1_239612801_239612900	chr1	239612801	239612900	-3.66397	0.00250381	+	Intergenic	Intergenic	-179523	NM_000740	1131	NM_000740	CHRM3	EGBRS|HM3	cholinergic receptor, muscarinic 3	protein-coding
chr1_240371301_240371400	chr1	240371301	240371400	-6.31799	0.00242129	+	exon (NM_020066, exon 5 of 18)	exon (NM_020066, exon 5 of 18)	116165	NM_020066	56776	NM_020066	FMN2	-	formin 2	protein-coding
chr1_241997001_241997100	chr1	241997001	241997100	-6.15032	0.00464265	+	Intergenic	Intergenic	-14443	NM_130398	9156	NM_003686	EXO1	HEX1|hExoI	exonuclease 1	protein-coding
chr1_248149601_248149700	chr1	248149601	248149700	-6.15032	0.00464265	+	intron (NM_175911, intron 1 of 2)	L1PA4|LINE|L1	-3919	NR_002145	26247	NR_002145	OR2L1P	HSHTPCRX02|HTPCRX02|OR2L1|OR2L7P	olfactory receptor, family 2, subfamily L, member 1 pseudogene	pseudo
chr10_1540901_1541000	chr10	1540901	1541000	-2.145	0.00268219	+	intron (NM_018702, intron 1 of 9)	L1ME3|LINE|L1	-27875	NR_033387	642394	NR_033387	ADARB2-AS1	C10orf109|NCRNA00168|bA466B20.1	ADARB2 antisense RNA 1	miscRNA
chr10_1541001_1541100	chr10	1541001	1541100	-1.45071	0.00203931	+	intron (NM_018702, intron 1 of 9)	(CTCA)n|Simple_repeat|Simple_repeat	-27775	NR_033387	642394	NR_033387	ADARB2-AS1	C10orf109|NCRNA00168|bA466B20.1	ADARB2 antisense RNA 1	miscRNA
chr10_3561701_3561800	chr10	3561701	3561800	-6.15032	0.00464265	+	Intergenic	Intergenic	265723	NM_001160125	1316	NM_001160124	KLF6	BCD1|CBA1|COPEB|CPBP|GBF|PAC1|ST12|ZF9	Kruppel-like factor 6	protein-coding
chr10_6162901_6163000	chr10	6162901	6163000	-6.15032	0.00464265	+	Intergenic	Intergenic	-23893	NM_001145443	5209	NM_001145443	PFKFB3	IPFK2|PFK2	6-phosphofructo-2-kinase/fructose-2,6-biphosphatase 3	protein-coding
chr10_11312601_11312700	chr10	11312601	11312700	-6.31799	0.00242129	+	exon (NM_006561, exon 7 of 15)	exon (NM_006561, exon 7 of 15)	105657	NM_001083591	10659	NM_001025076	CELF2	BRUNOL3|CUGBP2|ETR-3|ETR3|NAPOR	CUGBP, Elav-like family member 2	protein-coding
chr10_11312701_11312800	chr10	11312701	11312800	-6.15032	0.00464265	+	exon (NM_006561, exon 7 of 15)	exon (NM_006561, exon 7 of 15)	105757	NM_001083591	10659	NM_001025076	CELF2	BRUNOL3|CUGBP2|ETR-3|ETR3|NAPOR	CUGBP, Elav-like family member 2	protein-coding
chr10_16871101_16871200	chr10	16871101	16871200	-6.15032	0.00464265	+	intron (NM_001081, intron 65 of 66)	intron (NM_001081, intron 65 of 66)	-11697	NM_012425	6251	NM_012425	RSU1	RSP-1	Ras suppressor protein 1	protein-coding
chr10_18236001_18236100	chr10	18236001	18236100	-6.15032	0.00464265	+	Intergenic	L1P3|LINE|L1	-4718	NM_152725	221074	NM_001145195	SLC39A12	LZT-Hs8|ZIP-12|bA570F3.1	solute carrier family 39 (zinc transporter), member 12	protein-coding
chr10_20504101_20504200	chr10	20504101	20504200	-6.15032	0.00464265	+	intron (NM_032812, intron 10 of 13)	L2|LINE|L2	-336749	NR_039822	100616383	NR_039822	MIR4675	-	microRNA 4675	miscRNA
chr10_22906801_22906900	chr10	22906801	22906900	-6.15032	0.00464265	+	intron (NM_005028, intron 1 of 9)	intron (NM_005028, intron 1 of 9)	96653	NM_005028	5305	NM_005028	PIP4K2A	PI5P4KA|PIP5K2A|PIP5KII-alpha|PIP5KIIA|PIPK	phosphatidylinositol-5-phosphate 4-kinase, type II, alpha	protein-coding
chr10_27636401_27636500	chr10	27636401	27636500	-1.81408	0.00429585	+	Intergenic	Intergenic	66847	NM_001034842	374308	NM_001034842	PTCHD3	PTR	patched domain containing 3	protein-coding
chr10_27818401_27818500	chr10	27818401	27818500	-6.15032	0.00464265	+	intron (NM_001256412, intron 3 of 4)	intron (NM_001256412, intron 3 of 4)	25347	NM_001256412	22931	NM_001256410	RAB18	RAB18LI1|WARBM3	RAB18, member RAS oncogene family	protein-coding
chr10_27991001_27991100	chr10	27991001	27991100	-6.15032	0.00464265	+	intron (NM_173576, intron 5 of 6)	UCON31|Unknown|Unknown	43728	NM_001242702	283078	NM_001242702	MKX	C10orf48|IFRX|IRXL1	mohawk homeobox	protein-coding
chr10_32249301_32249400	chr10	32249301	32249400	-6.15032	0.00464265	+	Intergenic	MER50-int|LTR|ERV1	-31546	NM_018287	94134	NM_001270695	ARHGAP12	-	Rho GTPase activating protein 12	protein-coding
chr10_32534701_32534800	chr10	32534701	32534800	-6.15032	0.00464265	+	Intergenic	AluSz6|SINE|Alu	101363	NM_025209	80314	NM_025209	EPC1	Epl1	enhancer of polycomb homolog 1 (Drosophila)	protein-coding
chr10_32534801_32534900	chr10	32534801	32534900	-6.46818	0.00126829	+	Intergenic	AluSz6|SINE|Alu	101263	NM_025209	80314	NM_025209	EPC1	Epl1	enhancer of polycomb homolog 1 (Drosophila)	protein-coding
chr10_34140401_34140500	chr10	34140401	34140500	-6.15032	0.00464265	+	Intergenic	L1PA4|LINE|L1	-78842	NR_038932	100505583	NR_038932	LOC100505583	-	uncharacterized LOC100505583	miscRNA
chr10_39003401_39003500	chr10	39003401	39003500	-6.15032	0.00464265	+	Intergenic	L1MEe|LINE|L1	13723	NR_045000	399746	NR_045000	ACTR3BP5	FKSG74	ARP3 actin-related protein 3 homolog B (yeast) pseudogene 5	pseudo
chr10_47968601_47968700	chr10	47968601	47968700	-3.53968	0.00444385	+	Intergenic	Intergenic	74627	NM_018232	55747	NM_018232	FAM21B	FAM21A|bA98I6.1	family with sequence similarity 21, member B	protein-coding
chr10_58848501_58848600	chr10	58848501	58848600	-6.31799	0.00242129	+	Intergenic	MSTA|LTR|ERVL-MaLR	215769	NR_037490	100500834	NR_037490	MIR3924	-	microRNA 3924	miscRNA
chr10_61910001_61910100	chr10	61910001	61910100	-2.06748	0.00423033	+	intron (NM_001204404, intron 23 of 43)	intron (NM_001204404, intron 23 of 43)	-9276	NM_001149	288	NM_001149	ANK3	ANKYRIN-G	ankyrin 3, node of Ranvier (ankyrin G)	protein-coding
chr10_67650701_67650800	chr10	67650701	67650800	-2.3799	0.00148807	+	Intergenic	Intergenic	-1035042	NM_178011	347731	NM_178011	LRRTM3	-	leucine rich repeat transmembrane neuronal 3	protein-coding
chr10_74510001_74510100	chr10	74510001	74510100	-6.15032	0.00464265	+	intron (NM_001270680, intron 1 of 7)	intron (NM_001270680, intron 1 of 7)	29263	NR_039823	100616286	NR_039823	MIR4676	-	microRNA 4676	miscRNA
chr10_96630201_96630300	chr10	96630201	96630300	-6.15032	0.00464265	+	Intergenic	AluYa5|SINE|Alu	-68165	NM_000771	1559	NM_000771	CYP2C9	CPC9|CYP2C|CYP2C10|CYPIIC9|P450IIC9	cytochrome P450, family 2, subfamily C, polypeptide 9	protein-coding
chr10_102828201_102828300	chr10	102828201	102828300	-6.46818	0.00126829	+	Intergenic	AluSz|SINE|Alu	7251	NM_030929	81621	NM_030929	KAZALD1	BONO1|FKSG28|FKSG40|IGFBP-rP10	Kazal-type serine peptidase inhibitor domain 1	protein-coding
chr10_102828301_102828400	chr10	102828301	102828400	-6.15032	0.00464265	+	Intergenic	(TATG)n|Simple_repeat|Simple_repeat	7351	NM_030929	81621	NM_030929	KAZALD1	BONO1|FKSG28|FKSG40|IGFBP-rP10	Kazal-type serine peptidase inhibitor domain 1	protein-coding
chr10_105408301_105408400	chr10	105408301	105408400	-6.15032	0.00464265	+	intron (NM_014631, intron 8 of 13)	intron (NM_014631, intron 8 of 13)	-98187	NR_038940	100505839	NR_038940	LOC100505839	-	uncharacterized LOC100505839	miscRNA
chr10_105408401_105408500	chr10	105408401	105408500	-6.15032	0.00464265	+	intron (NM_014631, intron 8 of 13)	intron (NM_014631, intron 8 of 13)	-98087	NR_038940	100505839	NR_038940	LOC100505839	-	uncharacterized LOC100505839	miscRNA
chr10_106760101_106760200	chr10	106760101	106760200	-6.46818	0.00126829	+	intron (NM_014978, intron 4 of 26)	intron (NM_014978, intron 4 of 26)	359291	NM_014978	22986	NM_014978	SORCS3	SORCS	sortilin-related VPS10 domain containing receptor 3	protein-coding
chr10_106760201_106760300	chr10	106760201	106760300	-3.53968	0.00444385	+	intron (NM_014978, intron 4 of 26)	(TTTTG)n|Simple_repeat|Simple_repeat	359391	NM_014978	22986	NM_014978	SORCS3	SORCS	sortilin-related VPS10 domain containing receptor 3	protein-coding
chr10_119693301_119693400	chr10	119693301	119693400	-6.15032	0.00464265	+	Intergenic	L1MA5|LINE|L1	112764	NM_014904	22841	NM_014904	RAB11FIP2	Rab11-FIP2|nRip11	RAB11 family interacting protein 2 (class I)	protein-coding
chr10_119713701_119713800	chr10	119713701	119713800	-2.29797	0.0024261	+	Intergenic	Intergenic	92364	NM_014904	22841	NM_014904	RAB11FIP2	Rab11-FIP2|nRip11	RAB11 family interacting protein 2 (class I)	protein-coding
chr10_119713801_119713900	chr10	119713801	119713900	-2.3799	0.00148807	+	Intergenic	CT-rich|Low_complexity|Low_complexity	92264	NM_014904	22841	NM_014904	RAB11FIP2	Rab11-FIP2|nRip11	RAB11 family interacting protein 2 (class I)	protein-coding
chr10_120807801_120807900	chr10	120807801	120807900	-3.53968	0.00444385	+	intron (NM_003750, intron 17 of 21)	intron (NM_003750, intron 17 of 21)	11800	NR_002917	641451	NR_002917	SNORA19	ACA19	small nucleolar RNA, H/ACA box 19	snoRNA
chr10_129137701_129137800	chr10	129137701	129137800	-6.15032	0.00464265	+	intron (NM_001380, intron 30 of 51)	intron (NM_001380, intron 30 of 51)	-143328	NM_001039762	642938	NM_001039762	FAM196A	C10orf141	family with sequence similarity 196, member A	protein-coding
chr10_133537001_133537100	chr10	133537001	133537100	-6.15032	0.00464265	+	Intergenic	L1HS|LINE|L1	85485	NR_038365	399827	NM_001001677	FLJ46300	-	FLJ46300 protein	miscRNA
chr11_245301_245400	chr11	245301	245400	-3.53968	0.00444385	+	intron (NM_002817, intron 6 of 12)	L1MC4|LINE|L1	8542	NM_175932	5719	NM_002817	PSMD13	HSPC027|Rpn9|S11|p40.5	proteasome (prosome, macropain) 26S subunit, non-ATPase, 13	protein-coding
chr11_2645901_2646000	chr11	2645901	2646000	-6.31799	0.00242129	+	non-coding (NR_002728, exon 1 of 1)	non-coding (NR_002728, exon 1 of 1)	75278	NR_002728	10984	NR_002728	KCNQ1OT1	KCNQ1-AS2|KCNQ10T1|KvDMR1|KvLQT1-AS|LIT1|NCRNA00012	KCNQ1 opposite strand/antisense transcript 1 (non-protein coding)	miscRNA
chr11_2646001_2646100	chr11	2646001	2646100	-6.15032	0.00464265	+	non-coding (NR_002728, exon 1 of 1)	non-coding (NR_002728, exon 1 of 1)	75178	NR_002728	10984	NR_002728	KCNQ1OT1	KCNQ1-AS2|KCNQ10T1|KvDMR1|KvLQT1-AS|LIT1|NCRNA00012	KCNQ1 opposite strand/antisense transcript 1 (non-protein coding)	miscRNA
chr11_4325101_4325200	chr11	4325101	4325200	-6.15032	0.00464265	+	Intergenic	Intergenic	64466	NM_001005161	143496	NM_001005161	OR52B4	OR11-3	olfactory receptor, family 52, subfamily B, member 4	protein-coding
chr11_10165201_10165300	chr11	10165201	10165300	-6.15032	0.00464265	+	intron (NM_030962, intron 2 of 39)	L1M5|LINE|L1	150504	NM_030962	81846	NM_030962	SBF2	CMT4B2|DENND7B|MTMR13	SET binding factor 2	protein-coding
chr11_10165301_10165400	chr11	10165301	10165400	-6.31799	0.00242129	+	intron (NM_030962, intron 2 of 39)	AluYk4|SINE|Alu	150404	NM_030962	81846	NM_030962	SBF2	CMT4B2|DENND7B|MTMR13	SET binding factor 2	protein-coding
chr11_10877301_10877400	chr11	10877301	10877400	-6.6042	0.000667207	+	intron (NM_021211, intron 2 of 2)	intron (NM_021211, intron 2 of 2)	2270	NM_001143667	58486	NM_001143667	ZBED5	Buster1	zinc finger, BED-type containing 5	protein-coding
chr11_15208001_15208100	chr11	15208001	15208100	-6.15032	0.00464265	+	intron (NM_001031853, intron 5 of 12)	intron (NM_001031853, intron 5 of 12)	71566	NM_001042536	387755	NM_001031853	INSC	-	inscuteable homolog (Drosophila)	protein-coding
chr11_16372701_16372800	chr11	16372701	16372800	-2.06748	0.00423033	+	intron (NM_033326, intron 1 of 15)	intron (NM_033326, intron 1 of 15)	51663	NM_001145819	55553	NM_001145811	SOX6	HSSOX6|SOXD	SRY (sex determining region Y)-box 6	protein-coding
chr11_21475801_21475900	chr11	21475801	21475900	-6.15032	0.00464265	+	intron (NM_201551, intron 15 of 18)	L1PA2|LINE|L1	-738872	NM_213599	203859	NM_001142649	ANO5	GDD1|LGMD2L|TMEM16E	anoctamin 5	protein-coding
chr11_22809801_22809900	chr11	22809801	22809900	-6.31799	0.00242129	+	intron (NM_001143830, intron 7 of 7)	L2c|LINE|L2	41532	NM_148893	258010	NM_148893	SVIP	-	small VCP/p97-interacting protein	protein-coding
chr11_30719001_30719100	chr11	30719001	30719100	-6.15032	0.00464265	+	Intergenic	Intergenic	-111120	NM_001145399	744	NM_001145399	MPPED2	239FB|C11orf8	metallophosphoesterase domain containing 2	protein-coding
chr11_31266501_31266600	chr11	31266501	31266600	-6.84293	0.000187	+	Intergenic	Intergenic	124807	NM_181807	341019	NM_181807	DCDC1	-	doublecortin domain containing 1	protein-coding
chr11_34710201_34710300	chr11	34710201	34710300	-6.46818	0.00126829	+	Intergenic	L1PA2|LINE|L1	56239	NM_001206616	26298	NM_001206615	EHF	ESE3|ESE3B|ESEJ	ets homologous factor	protein-coding
chr11_34710301_34710400	chr11	34710301	34710400	-6.31799	0.00242129	+	Intergenic	L1PA2|LINE|L1	56339	NM_001206616	26298	NM_001206615	EHF	ESE3|ESE3B|ESEJ	ets homologous factor	protein-coding
chr11_35396801_35396900	chr11	35396801	35396900	-3.66397	0.00250381	+	intron (NM_001252652, intron 1 of 11)	intron (NM_001252652, intron 1 of 11)	44255	NM_004171	6506	NM_001195728	SLC1A2	EAAT2|GLT-1	solute carrier family 1 (glial high affinity glutamate transporter), member 2	protein-coding
chr11_35396901_35397000	chr11	35396901	35397000	-6.15032	0.00464265	+	intron (NM_001252652, intron 1 of 11)	intron (NM_001252652, intron 1 of 11)	44155	NM_004171	6506	NM_001195728	SLC1A2	EAAT2|GLT-1	solute carrier family 1 (glial high affinity glutamate transporter), member 2	protein-coding
chr11_35397001_35397100	chr11	35397001	35397100	-6.15032	0.00464265	+	intron (NM_001252652, intron 1 of 11)	intron (NM_001252652, intron 1 of 11)	44055	NM_004171	6506	NM_001195728	SLC1A2	EAAT2|GLT-1	solute carrier family 1 (glial high affinity glutamate transporter), member 2	protein-coding
chr11_39560401_39560500	chr11	39560401	39560500	-6.15032	0.00464265	+	Intergenic	L1M3b|LINE|L1	754230	NR_047674	57689	NM_001258419	LRRC4C	NGL-1|NGL1	leucine rich repeat containing 4C	protein-coding
chr11_40610201_40610300	chr11	40610201	40610300	-2.21111	0.00394482	+	intron (NM_001258419, intron 3 of 6)	L1PA2|LINE|L1	-295570	NR_047673	57689	NM_001258419	LRRC4C	NGL-1|NGL1	leucine rich repeat containing 4C	protein-coding
chr11_43601601_43601700	chr11	43601601	43601700	-6.15032	0.00464265	+	Intergenic	Intergenic	-1294	NR_029697	406918	NR_029697	MIR129-2	MIR-129b|MIRN129-2|mir-129-2	microRNA 129-2	miscRNA
chr11_43839701_43839800	chr11	43839701	43839800	-6.31799	0.00242129	+	intron (NM_016142, intron 6 of 10)	intron (NM_016142, intron 6 of 10)	-62607	NM_139178	221120	NM_139178	ALKBH3	ABH3|DEPC-1|DEPC1|PCA1	alkB, alkylation repair homolog 3 (E. coli)	protein-coding
chr11_47605601_47605700	chr11	47605601	47605700	-6.6042	0.000667207	+	intron (NM_004551, intron 6 of 6)	intron (NM_004551, intron 6 of 6)	-2580	NM_001164379	399888	NM_001164379	FAM180B	-	family with sequence similarity 180, member B	protein-coding
chr11_51444301_51444400	chr11	51444301	51444400	-6.31799	0.00242129	+	Intergenic	L1MA2|LINE|L1	-31902	NM_001005272	81318	NM_001005272	OR4A5	OR11-111	olfactory receptor, family 4, subfamily A, member 5	protein-coding
chr11_66893701_66893800	chr11	66893701	66893800	-6.15032	0.00464265	+	intron (NM_012308, intron 2 of 20)	intron (NM_012308, intron 2 of 20)	7010	NR_027473	22992	NM_001256405	KDM2A	CXXC8|FBL11|FBL7|FBXL11|JHDM1A|LILINA	lysine (K)-specific demethylase 2A	protein-coding
chr11_67881401_67881500	chr11	67881401	67881500	-6.15032	0.00464265	+	intron (NM_001277, intron 1 of 11)	AluSq2|SINE|Alu	7408	NM_212469	1119	NM_001277	CHKA	CHK|CK|CKI|EK	choline kinase alpha	protein-coding
chr11_68741301_68741400	chr11	68741301	68741400	-6.15032	0.00464265	+	Intergenic	LTR12D|LTR|ERV1	7105	NM_198923	116512	NM_198923	MRGPRD	MRGD|TGR7	MAS-related GPR, member D	protein-coding
chr11_75211001_75211100	chr11	75211001	75211100	-6.31799	0.00242129	+	intron (NM_030792, intron 1 of 16)	intron (NM_030792, intron 1 of 16)	25549	NM_030792	81544	NM_030792	GDPD5	GDE2|PP1665	glycerophosphodiester phosphodiesterase domain containing 5	protein-coding
chr11_79371001_79371100	chr11	79371001	79371100	-6.31799	0.00242129	+	Intergenic	Intergenic	-219355	NM_001098816	26011	NM_001098816	TENM4	Doc4|ODZ4|TNM4|Ten-M4	teneurin transmembrane protein 4	protein-coding
chr11_79691601_79691700	chr11	79691601	79691700	-6.15032	0.00464265	+	Intergenic	L2c|LINE|L2	-539955	NM_001098816	26011	NM_001098816	TENM4	Doc4|ODZ4|TNM4|Ten-M4	teneurin transmembrane protein 4	protein-coding
chr11_82546901_82547000	chr11	82546901	82547000	-6.31799	0.00242129	+	intron (NM_199418, intron 9 of 9)	intron (NM_199418, intron 9 of 9)	64607	NM_199418	5547	NM_005040	PRCP	HUMPCP|PCP	prolylcarboxypeptidase (angiotensinase C)	protein-coding
chr11_83385001_83385100	chr11	83385001	83385100	-6.15032	0.00464265	+	intron (NM_001206769, intron 12 of 21)	intron (NM_001206769, intron 12 of 21)	8418	NM_001142702	1740	NM_001142699	DLG2	PPP1R58|PSD-93|PSD93|chapsyn-110	discs, large homolog 2 (Drosophila)	protein-coding
chr11_83385101_83385200	chr11	83385101	83385200	-6.15032	0.00464265	+	intron (NM_001206769, intron 12 of 21)	intron (NM_001206769, intron 12 of 21)	8318	NM_001142702	1740	NM_001142699	DLG2	PPP1R58|PSD-93|PSD93|chapsyn-110	discs, large homolog 2 (Drosophila)	protein-coding
chr11_87178901_87179000	chr11	87178901	87179000	-2.77924	0.00148807	+	Intergenic	Intergenic	430064	NR_033149	65084	NM_001168724	TMEM135	PMP52	transmembrane protein 135	protein-coding
chr11_87179001_87179100	chr11	87179001	87179100	-2.77924	0.00148807	+	Intergenic	(GA)n|Simple_repeat|Simple_repeat	430164	NR_033149	65084	NM_001168724	TMEM135	PMP52	transmembrane protein 135	protein-coding
chr11_87179101_87179200	chr11	87179101	87179200	-2.77924	0.00148807	+	Intergenic	Intergenic	430264	NR_033149	65084	NM_001168724	TMEM135	PMP52	transmembrane protein 135	protein-coding
chr11_90892901_90893000	chr11	90892901	90893000	-6.15032	0.00464265	+	Intergenic	Tigger3b|DNA|TcMar-Tigger	-603925	NR_039711	100616186	NR_039711	MIR4490	-	microRNA 4490	miscRNA
chr11_101783401_101783500	chr11	101783401	101783500	-6.15032	0.00464265	+	intron (NM_178127, intron 1 of 8)	MER49|LTR|ERV1	-2296	NM_020802	57562	NM_020802	KIAA1377	-	KIAA1377	protein-coding
chr11_102882001_102882100	chr11	102882001	102882100	-6.31799	0.00242129	+	Intergenic	Intergenic	-55587	NM_002427	4322	NM_002427	MMP13	CLG3|MANDP1	matrix metallopeptidase 13 (collagenase 3)	protein-coding
chr11_110412301_110412400	chr11	110412301	110412400	-1.70791	0.00401524	+	Intergenic	Intergenic	111689	NM_004109	2230	NM_004109	FDX1	ADX|FDX|LOH11CR1D	ferredoxin 1	protein-coding
chr11_110412401_110412500	chr11	110412401	110412500	-1.6686	0.00381958	+	Intergenic	Intergenic	111789	NM_004109	2230	NM_004109	FDX1	ADX|FDX|LOH11CR1D	ferredoxin 1	protein-coding
chr11_110902001_110902100	chr11	110902001	110902100	-6.46818	0.00126829	+	Intergenic	L1PA13|LINE|L1	-224657	NM_198498	341032	NM_198498	C11orf53	-	chromosome 11 open reading frame 53	protein-coding
chr11_111325401_111325500	chr11	111325401	111325500	-6.15032	0.00464265	+	Intergenic	Intergenic	-36539	NR_046085	100132078	NR_046085	LOC100132078	-	uncharacterized LOC100132078	miscRNA
chr11_113824501_113824600	chr11	113824501	113824600	-6.15032	0.00464265	+	Intergenic	L1MA4|LINE|L1	-21247	NR_046363	3359	NM_000869	HTR3A	5-HT-3|5-HT3A|5-HT3R|5HT3R|HTR3	5-hydroxytryptamine (serotonin) receptor 3A, ionotropic	protein-coding
chr11_113824601_113824700	chr11	113824601	113824700	-6.15032	0.00464265	+	Intergenic	L1MA4|LINE|L1	-21147	NR_046363	3359	NM_000869	HTR3A	5-HT-3|5-HT3A|5-HT3R|5HT3R|HTR3	5-hydroxytryptamine (serotonin) receptor 3A, ionotropic	protein-coding
chr11_114749901_114750000	chr11	114749901	114750000	-6.15032	0.00464265	+	Intergenic	L2a|LINE|L2	200750	NM_182495	120406	NM_182495	NXPE2	FAM55B	neurexophilin and PC-esterase domain family, member 2	protein-coding
chr11_116890101_116890200	chr11	116890101	116890200	-6.15032	0.00464265	+	intron (NM_025164, intron 1 of 23)	MIR3|SINE|MIR	78843	NM_025164	23387	NM_025164	SIK3	QSK|SIK-3	SIK family kinase 3	protein-coding
chr11_118570701_118570800	chr11	118570701	118570800	-6.15032	0.00464265	+	Intergenic	Intergenic	-20369	NM_007180	11181	NM_007180	TREH	TRE|TREA	trehalase (brush-border membrane glycoprotein)	protein-coding
chr11_131714001_131714100	chr11	131714001	131714100	-6.15032	0.00464265	+	intron (NM_001048209, intron 1 of 7)	L1ME3C|LINE|L1	-66662	NM_001144058	50863	NM_001048209	NTM	HNT|IGLON2|NTRI	neurotrimin	protein-coding
chr12_4360601_4360700	chr12	4360601	4360700	-3.66397	0.00250381	+	Intergenic	MIRb|SINE|MIR	-22252	NM_001759	894	NM_001759	CCND2	KIAK0002	cyclin D2	protein-coding
chr12_25140101_25140200	chr12	25140101	25140200	-6.15032	0.00464265	+	Intergenic	MLT-int|LTR|ERVL-MaLR	10223	NM_001101339	196415	NM_001101339	C12orf77	-	chromosome 12 open reading frame 77	protein-coding
chr12_27073001_27073100	chr12	27073001	27073100	-2.06748	0.00423033	+	intron (NM_018164, intron 8 of 16)	AluY|SINE|Alu	18204	NM_018164	55726	NM_018164	ASUN	C12orf11|Mat89Bb|NET48|SPATA30	asunder, spermatogenesis regulator homolog (Drosphila)	protein-coding
chr12_28005401_28005500	chr12	28005401	28005500	-3.53968	0.00444385	+	Intergenic	L2b|LINE|L2	72263	NM_020782	57542	NM_020782	KLHDC5	Ctb9	kelch domain containing 5	protein-coding
chr12_34717901_34718000	chr12	34717901	34718000	-6.15032	0.00464265	+	Intergenic	ALR/Alpha|Satellite|centr	542734	NM_032834	84920	NM_032834	ALG10	DIE2|KCR1	asparagine-linked glycosylation 10, alpha-1,2-glucosyltransferase homolog (S. pombe)	protein-coding
chr12_41628701_41628800	chr12	41628701	41628800	-6.31799	0.00242129	+	intron (NM_001164595, intron 3 of 9)	intron (NM_001164595, intron 3 of 9)	46500	NM_001164595	29951	NM_001164595	PDZRN4	LNX4|SAMCAP3L	PDZ domain containing ring finger 4	protein-coding
chr12_41628801_41628900	chr12	41628801	41628900	-6.15032	0.00464265	+	intron (NM_001164595, intron 3 of 9)	intron (NM_001164595, intron 3 of 9)	46600	NM_001164595	29951	NM_001164595	PDZRN4	LNX4|SAMCAP3L	PDZ domain containing ring finger 4	protein-coding
chr12_53421601_53421700	chr12	53421601	53421700	-6.15032	0.00464265	+	exon (NM_001417, exon 7 of 15)	exon (NM_001417, exon 7 of 15)	-19160	NM_198316	23371	NM_015319	TENC1	C1-TEN|C1TEN|TNS2	tensin like C1 domain containing phosphatase (tensin 2)	protein-coding
chr12_53584101_53584200	chr12	53584101	53584200	-6.15032	0.00464265	+	TTS (NM_000889)	TTS (NM_000889)	-9457	NM_001244705	51380	NM_001244705	CSAD	CSD|PCAP	cysteine sulfinic acid decarboxylase	protein-coding
chr12_59145801_59145900	chr12	59145801	59145900	-6.15032	0.00464265	+	Intergenic	Intergenic	167477	NM_001136051	121227	NM_001136051	LRIG3	LIG3	leucine-rich repeats and immunoglobulin-like domains 3	protein-coding
chr12_66807901_66808000	chr12	66807901	66808000	-6.31799	0.00242129	+	intron (NM_001178074, intron 14 of 22)	L1PA11|LINE|L1	111615	NM_033647	92797	NM_033647	HELB	hDHB	helicase (DNA) B	protein-coding
chr12_66808001_66808100	chr12	66808001	66808100	-6.6042	0.000667207	+	intron (NM_001178074, intron 14 of 22)	L1PA11|LINE|L1	111715	NM_033647	92797	NM_033647	HELB	hDHB	helicase (DNA) B	protein-coding
chr12_66808101_66808200	chr12	66808101	66808200	-6.15032	0.00464265	+	intron (NM_001178074, intron 14 of 22)	L1PA11|LINE|L1	111815	NM_033647	92797	NM_033647	HELB	hDHB	helicase (DNA) B	protein-coding
chr12_66808201_66808300	chr12	66808201	66808300	-6.15032	0.00464265	+	intron (NM_001178074, intron 14 of 22)	L1PA11|LINE|L1	111915	NM_033647	92797	NM_033647	HELB	hDHB	helicase (DNA) B	protein-coding
chr12_72845201_72845300	chr12	72845201	72845300	-6.15032	0.00464265	+	intron (NM_013381, intron 3 of 18)	L1MA8|LINE|L1	-177961	NR_026836	283392	NR_026836	TRHDE-AS1	-	TRHDE antisense RNA 1	miscRNA
chr12_79702301_79702400	chr12	79702301	79702400	-1.70791	0.00401524	+	intron (NM_001135805, intron 9 of 11)	(GAAA)n|Simple_repeat|Simple_repeat	-110687	NR_031700	100302136	NR_031700	MIR1252	MIRN1252|hsa-mir-1252	microRNA 1252	miscRNA
chr12_79702401_79702500	chr12	79702401	79702500	-1.87516	0.00190528	+	intron (NM_001135805, intron 9 of 11)	intron (NM_001135805, intron 9 of 11)	-110587	NR_031700	100302136	NR_031700	MIR1252	MIRN1252|hsa-mir-1252	microRNA 1252	miscRNA
chr12_84402801_84402900	chr12	84402801	84402900	-2.29797	0.0024261	+	Intergenic	L1PA3|LINE|L1	903758	NM_018057	55117	NM_001146335	SLC6A15	NTT73|SBAT1|V7-3|hv7-3	solute carrier family 6 (neutral amino acid transporter), member 15	protein-coding
chr12_88823301_88823400	chr12	88823301	88823400	-3.66397	0.00250381	+	Intergenic	L1MEc|LINE|L1	150900	NM_003994	4254	NM_000899	KITLG	FPH2|KL-1|Kitl|MGF|SCF|SF|SHEP7	KIT ligand	protein-coding
chr12_88823401_88823500	chr12	88823401	88823500	-3.53968	0.00444385	+	Intergenic	AluSc|SINE|Alu	150800	NM_003994	4254	NM_000899	KITLG	FPH2|KL-1|Kitl|MGF|SCF|SF|SHEP7	KIT ligand	protein-coding
chr12_91730601_91730700	chr12	91730601	91730700	-6.15032	0.00464265	+	Intergenic	L1ME1|LINE|L1	-153844	NM_001920	1634	NM_001920	DCN	CSCD|DSPG2|PG40|PGII|PGS2|SLRR1B	decorin	protein-coding
chr12_92113801_92113900	chr12	92113801	92113900	-2.21857	0.00169524	+	Intergenic	GA-rich|Low_complexity|Low_complexity	421639	NR_046159	256021	NM_001256373	LOC256021	-	uncharacterized LOC256021	protein-coding
chr12_103628401_103628500	chr12	103628401	103628500	-6.15032	0.00464265	+	Intergenic	Intergenic	261296	NM_198521	374470	NM_001099336	C12orf42	-	chromosome 12 open reading frame 42	protein-coding
chr12_110317901_110318000	chr12	110317901	110318000	-1.9619	0.00432709	+	intron (NM_016433, intron 1 of 4)	intron (NM_016433, intron 1 of 4)	343	NM_016433	51228	NM_016433	GLTP	-	glycolipid transfer protein	protein-coding
chr12_110318001_110318100	chr12	110318001	110318100	-3.53968	0.00444385	+	intron (NM_016433, intron 1 of 4)	CpG	243	NM_016433	51228	NM_016433	GLTP	-	glycolipid transfer protein	protein-coding
chr12_115102401_115102500	chr12	115102401	115102500	-6.31799	0.00242129	+	Intergenic	Intergenic	19519	NM_016569	6926	NM_005996	TBX3	TBX3-ISO|UMS|XHL	T-box 3	protein-coding
chr12_115102601_115102700	chr12	115102601	115102700	-6.15032	0.00464265	+	Intergenic	Intergenic	19319	NM_016569	6926	NM_005996	TBX3	TBX3-ISO|UMS|XHL	T-box 3	protein-coding
chr12_115102701_115102800	chr12	115102701	115102800	-6.15032	0.00464265	+	Intergenic	CpG	19219	NM_016569	6926	NM_005996	TBX3	TBX3-ISO|UMS|XHL	T-box 3	protein-coding
chr12_120987701_120987800	chr12	120987701	120987800	-6.46818	0.00126829	+	intron (NM_014868, intron 2 of 16)	L2a|LINE|L2	15618	NM_014868	9921	NM_014868	RNF10	RIE2	ring finger protein 10	protein-coding
chr12_121715201_121715300	chr12	121715201	121715300	-6.15032	0.00464265	+	intron (NM_153500, intron 1 of 14)	L1MB4|LINE|L1	-2862	NM_001270486	10645	NM_001270485	CAMKK2	CAMKK|CAMKKB	calcium/calmodulin-dependent protein kinase kinase 2, beta	protein-coding
chr12_123307001_123307100	chr12	123307001	123307100	-6.31799	0.00242129	+	intron (NR_027918, intron 11 of 12)	L1MA7|LINE|L1	-12989	NM_003959	9026	NM_003959	HIP1R	HIP12|HIP3|ILWEQ	huntingtin interacting protein 1 related	protein-coding
chr12_123307101_123307200	chr12	123307101	123307200	-6.31799	0.00242129	+	intron (NR_027918, intron 11 of 12)	AluYc|SINE|Alu	-12889	NM_003959	9026	NM_003959	HIP1R	HIP12|HIP3|ILWEQ	huntingtin interacting protein 1 related	protein-coding
chr12_123307201_123307300	chr12	123307201	123307300	-6.15032	0.00464265	+	intron (NR_027918, intron 11 of 12)	L1MA7|LINE|L1	-12789	NM_003959	9026	NM_003959	HIP1R	HIP12|HIP3|ILWEQ	huntingtin interacting protein 1 related	protein-coding
chr12_123854701_123854800	chr12	123854701	123854800	-6.15032	0.00464265	+	Intergenic	Intergenic	-13954	NM_020382	387893	NM_020382	SETD8	KMT5A|PR-Set7|SET07|SET8	SET domain containing (lysine methyltransferase) 8	protein-coding
chr12_124461601_124461700	chr12	124461601	124461700	-6.31799	0.00242129	+	intron (NM_001204299, intron 2 of 4)	intron (NM_001204299, intron 2 of 4)	3888	NM_001204299	100533183	NM_001204299	ZNF664-FAM101A	-	protein FAM101A	protein-coding
chr12_124461701_124461800	chr12	124461701	124461800	-6.15032	0.00464265	+	intron (NM_001204299, intron 2 of 4)	intron (NM_001204299, intron 2 of 4)	3988	NM_001204299	100533183	NM_001204299	ZNF664-FAM101A	-	protein FAM101A	protein-coding
chr12_125059001_125059100	chr12	125059001	125059100	-1.81408	0.00429585	+	Intergenic	L1PB4|LINE|L1	-7040	NM_001206654	9612	NM_001077261	NCOR2	CTG26|N-CoR2|SMAP270|SMRT|SMRTE|SMRTE-tau|TNRC14|TRAC|TRAC-1|TRAC1	nuclear receptor corepressor 2	protein-coding
chr13_29724001_29724100	chr13	29724001	29724100	-6.15032	0.00464265	+	intron (NM_001033602, intron 3 of 13)	L1PA11|LINE|L1	125302	NM_001033602	23281	NM_001033602	MTUS2	CAZIP|KIAA0774|TIP150	microtubule associated tumor suppressor candidate 2	protein-coding
chr13_34731001_34731100	chr13	34731001	34731100	-6.31799	0.00242129	+	Intergenic	Intergenic	338844	NM_181558	5983	NM_002915	RFC3	RFC38	replication factor C (activator 1) 3, 38kDa	protein-coding
chr13_45406001_45406100	chr13	45406001	45406100	-6.15032	0.00464265	+	Intergenic	Intergenic	-22284	NR_038433	144817	NR_038433	LINC00330	NCRNA00330	long intergenic non-protein coding RNA 330	miscRNA
chr13_57817501_57817600	chr13	57817501	57817600	-1.37849	0.00408027	+	Intergenic	(TAGA)n|Simple_repeat|Simple_repeat	76219	NM_001130407	729250	NM_001130407	PRR20E	-	proline rich 20E	protein-coding
chr13_61206301_61206400	chr13	61206301	61206400	-3.66397	0.00250381	+	Intergenic	L1MA8|LINE|L1	234923	NM_001146070	81550	NM_001146070	TDRD3	-	tudor domain containing 3	protein-coding
chr13_64044001_64044100	chr13	64044001	64044100	-6.15032	0.00464265	+	Intergenic	L1MA9|LINE|L1	-267518	NR_002171	283491	NR_002171	OR7E156P	-	olfactory receptor, family 7, subfamily E, member 156 pseudogene	pseudo
chr13_70890801_70890900	chr13	70890801	70890900	-6.15032	0.00464265	+	Intergenic	L1MC3|LINE|L1	-208225	NM_020866	57626	NM_020866	KLHL1	MRP2	kelch-like 1 (Drosophila)	protein-coding
chr13_70916501_70916600	chr13	70916501	70916600	-6.31799	0.00242129	+	Intergenic	L1PA15-16|LINE|L1	-233925	NM_020866	57626	NM_020866	KLHL1	MRP2	kelch-like 1 (Drosophila)	protein-coding
chr13_71399801_71399900	chr13	71399801	71399900	-6.15032	0.00464265	+	Intergenic	L2c|LINE|L2	-189423	NR_047699	100885781	NR_047699	LINC00348	-	long intergenic non-protein coding RNA 348	miscRNA
chr13_71399901_71400000	chr13	71399901	71400000	-6.46818	0.00126829	+	Intergenic	L2c|LINE|L2	-189323	NR_047699	100885781	NR_047699	LINC00348	-	long intergenic non-protein coding RNA 348	miscRNA
chr13_74472101_74472200	chr13	74472101	74472200	-6.15032	0.00464265	+	intron (NM_007249, intron 3 of 7)	L2c|LINE|L2	235916	NM_007249	11278	NM_016285	KLF12	AP-2rep|AP2REP	Kruppel-like factor 12	protein-coding
chr13_76842801_76842900	chr13	76842801	76842900	-6.15032	0.00464265	+	Intergenic	L1PA5|LINE|L1	397676	NM_001257995	729420	NM_001257995	C13orf45	-	chromosome 13 open reading frame 45	protein-coding
chr13_76845501_76845600	chr13	76845501	76845600	-6.15032	0.00464265	+	Intergenic	L1PA5|LINE|L1	400376	NM_001257995	729420	NM_001257995	C13orf45	-	chromosome 13 open reading frame 45	protein-coding
chr13_78251601_78251700	chr13	78251601	78251700	-6.31799	0.00242129	+	Intergenic	L1PA4|LINE|L1	-20339	NM_001242868	122060	NM_001040153	SLAIN1	C13orf32	SLAIN motif family, member 1	protein-coding
chr13_81898601_81898700	chr13	81898601	81898700	-6.31799	0.00242129	+	Intergenic	Intergenic	-983564	NM_005842	10253	NM_005842	SPRY2	hSPRY2	sprouty homolog 2 (Drosophila)	protein-coding
chr13_83870201_83870300	chr13	83870201	83870300	-6.31799	0.00242129	+	Intergenic	L1PA16|LINE|L1	586278	NM_052910	114798	NM_052910	SLITRK1	LRRC12|RP11-395N17.1|TTM	SLIT and NTRK-like family, member 1	protein-coding
chr13_83870301_83870400	chr13	83870301	83870400	-6.15032	0.00464265	+	Intergenic	L1PA16|LINE|L1	586178	NM_052910	114798	NM_052910	SLITRK1	LRRC12|RP11-395N17.1|TTM	SLIT and NTRK-like family, member 1	protein-coding
chr13_85355501_85355600	chr13	85355501	85355600	-2.97333	0.00339444	+	Intergenic	L2a|LINE|L2	-582188	NR_046989	100874137	NR_046989	LINC00351	-	long intergenic non-protein coding RNA 351	miscRNA
chr13_92684301_92684400	chr13	92684301	92684400	-6.15032	0.00464265	+	intron (NM_004466, intron 6 of 7)	L1PB1|LINE|L1	633415	NM_004466	2262	NM_004466	GPC5	-	glypican 5	protein-coding
chr13_103291201_103291300	chr13	103291201	103291300	-6.31799	0.00242129	+	intron (NM_003291, intron 15 of 28)	intron (NM_003291, intron 15 of 28)	41964	NM_003291	7174	NM_003291	TPP2	TPP-2	tripeptidyl peptidase II	protein-coding
chr13_113968901_113969000	chr13	113968901	113969000	-6.15032	0.00464265	+	intron (NM_005561, intron 4 of 8)	intron (NM_005561, intron 4 of 8)	17481	NM_005561	3916	NM_005561	LAMP1	CD107a|LAMPA|LGP120	lysosomal-associated membrane protein 1	protein-coding
chr14_25568701_25568800	chr14	25568701	25568800	-6.15032	0.00464265	+	Intergenic	L1PA13|LINE|L1	-49655	NM_014178	29091	NM_014178	STXBP6	amisyn	syntaxin binding protein 6 (amisyn)	protein-coding
chr14_25568801_25568900	chr14	25568801	25568900	-6.15032	0.00464265	+	Intergenic	L1PA13|LINE|L1	-49755	NM_014178	29091	NM_014178	STXBP6	amisyn	syntaxin binding protein 6 (amisyn)	protein-coding
chr14_32448901_32449000	chr14	32448901	32449000	-6.15032	0.00464265	+	Intergenic	L1PA16|LINE|L1	96955	NR_027263	84837	NM_032751	ARHGAP5-AS1	C14orf128	ARHGAP5 antisense RNA 1	miscRNA
chr14_37756201_37756300	chr14	37756201	37756300	-6.15032	0.00464265	+	intron (NM_001195297, intron 9 of 14)	MIR|SINE|MIR	89132	NM_001195296	145282	NM_001195296	MIPOL1	-	mirror-image polydactyly 1	protein-coding
chr14_37756301_37756400	chr14	37756301	37756400	-6.15032	0.00464265	+	intron (NM_001195297, intron 9 of 14)	MIR|SINE|MIR	89232	NM_001195296	145282	NM_001195296	MIPOL1	-	mirror-image polydactyly 1	protein-coding
chr14_43020101_43020200	chr14	43020101	43020200	-6.15032	0.00464265	+	Intergenic	AluSz|SINE|Alu	943386	NM_152447	145581	NM_152447	LRFN5	C14orf146|FIGLER8|SALM5	leucine rich repeat and fibronectin type III domain containing 5	protein-coding
chr14_44242301_44242400	chr14	44242301	44242400	-3.53968	0.00444385	+	Intergenic	Intergenic	734149	NM_032135	84075	NM_032135	FSCB	C14orf155	fibrous sheath CABYR binding protein	protein-coding
chr14_49232201_49232300	chr14	49232201	49232300	-6.15032	0.00464265	+	Intergenic	AluSp|SINE|Alu	820844	NM_001032	6235	NM_001030001	RPS29	S29	ribosomal protein S29	protein-coding
chr14_53904101_53904200	chr14	53904101	53904200	-3.53968	0.00444385	+	Intergenic	MIRb|SINE|MIR	-284104	NM_001160148	80821	NM_001160147	DDHD1	PA-PLA1|PAPLA1	DDHD domain containing 1	protein-coding
chr14_58633901_58634000	chr14	58633901	58634000	-2.61045	0.00394482	+	Intergenic	Intergenic	-15103	NM_001001872	145407	NM_001001872	C14orf37	c14_5376	chromosome 14 open reading frame 37	protein-coding
chr14_60906901_60907000	chr14	60906901	60907000	-3.66397	0.00250381	+	intron (NM_174978, intron 17 of 17)	L2a|LINE|L2	45814	NM_174978	317761	NM_174978	C14orf39	Six6os1	chromosome 14 open reading frame 39	protein-coding
chr14_62153201_62153300	chr14	62153201	62153300	-3.53968	0.00444385	+	Intergenic	L1MC2|LINE|L1	-8869	NM_181054	3091	NM_001243084	HIF1A	HIF-1A|HIF-1alpha|HIF1|HIF1-ALPHA|MOP1|PASD8|bHLHe78	hypoxia inducible factor 1, alpha subunit (basic helix-loop-helix transcription factor)	protein-coding
chr14_82872101_82872200	chr14	82872101	82872200	-6.15032	0.00464265	+	Intergenic	L1ME3|LINE|L1	-871945	NM_005065	6400	NM_001244984	SEL1L	PRO1063|SEL1-LIKE|SEL1L1	sel-1 suppressor of lin-12-like (C. elegans)	protein-coding
chr14_87428901_87429000	chr14	87428901	87429000	-6.15032	0.00464265	+	Intergenic	L1MA3|LINE|L1	56828	NR_038445	283585	NR_038445	LOC283585	-	uncharacterized LOC283585	miscRNA
chr14_88206001_88206100	chr14	88206001	88206100	-6.15032	0.00464265	+	Intergenic	(TCTA)n|Simple_repeat|Simple_repeat	253565	NM_001201401	2581	NM_000153	GALC	-	galactosylceramidase	protein-coding
chr14_89705401_89705500	chr14	89705401	89705500	-6.15032	0.00464265	+	intron (NM_001085471, intron 4 of 6)	intron (NM_001085471, intron 4 of 6)	178004	NM_005197	1112	NM_001085471	FOXN3	C14orf116|CHES1|PRO1635	forkhead box N3	protein-coding
chr14_90733101_90733200	chr14	90733101	90733200	-6.15032	0.00464265	+	intron (NM_002802, intron 7 of 10)	intron (NM_002802, intron 7 of 10)	10256	NM_002802	5700	NM_002802	PSMC1	P26S4|S4|p56	proteasome (prosome, macropain) 26S subunit, ATPase, 1	protein-coding
chr14_93280401_93280500	chr14	93280401	93280500	-1.88084	0.00285251	+	intron (NM_005113, intron 6 of 12)	L2c|LINE|L2	19800	NM_005113	9950	NM_005113	GOLGA5	GOLIM5|RFG5|ret-II	golgin A5	protein-coding
chr14_97704901_97705000	chr14	97704901	97705000	-6.15032	0.00464265	+	Intergenic	Intergenic	441266	NM_003384	7443	NM_003384	VRK1	PCH1|PCH1A	vaccinia related kinase 1	protein-coding
chr14_99133101_99133200	chr14	99133101	99133200	-2.61045	0.00394482	+	Intergenic	Intergenic	-44800	NM_182560	283598	NM_182560	C14orf177	-	chromosome 14 open reading frame 177	protein-coding
chr14_99133201_99133300	chr14	99133201	99133300	-3.00033	8.47e-05	+	Intergenic	HAL1-3A_ME|LINE|L1	-44700	NM_182560	283598	NM_182560	C14orf177	-	chromosome 14 open reading frame 177	protein-coding
chr14_99133301_99133400	chr14	99133301	99133400	-2.66775	0.000126105	+	Intergenic	HAL1-3A_ME|LINE|L1	-44600	NM_182560	283598	NM_182560	C14orf177	-	chromosome 14 open reading frame 177	protein-coding
chr14_99133401_99133500	chr14	99133401	99133500	-2.77924	0.00148807	+	Intergenic	C-rich|Low_complexity|Low_complexity	-44500	NM_182560	283598	NM_182560	C14orf177	-	chromosome 14 open reading frame 177	protein-coding
chr14_105339601_105339700	chr14	105339601	105339700	-2.21111	0.00394482	+	intron (NM_001112726, intron 2 of 18)	intron (NM_001112726, intron 2 of 18)	8000	NM_015005	283638	NM_001112726	KIAA0284	FAM68C	KIAA0284	protein-coding
chr15_28887201_28887300	chr15	28887201	28887300	-6.15032	0.00464265	+	Intergenic	Intergenic	-12338	NR_036443	440248	NR_036443	HERC2P9	-	hect domain and RLD 2 pseudogene 9	pseudo
chr15_31509701_31509800	chr15	31509701	31509800	-6.31799	0.00242129	+	Intergenic	AluSg|SINE|Alu	13300	NM_001243538	283710	NM_001243538	LOC283710	-	uncharacterized LOC283710	protein-coding
chr15_32615001_32615100	chr15	32615001	32615100	-3.66397	0.00250381	+	Intergenic	Intergenic	112015	NR_026859	89837	NR_026859	ULK4P3	D-X|FAM7A3	unc-51-like kinase 4 (C. elegans) pseudogene 3	pseudo
chr15_38743201_38743300	chr15	38743201	38743300	-6.15032	0.00464265	+	Intergenic	L1MEg|LINE|L1	-3078	NM_173611	283742	NM_001042429	FAM98B	-	family with sequence similarity 98, member B	protein-coding
chr15_40187501_40187600	chr15	40187501	40187600	-6.15032	0.00464265	+	intron (NM_007223, intron 1 of 2)	intron (NM_007223, intron 1 of 2)	25543	NM_007223	11245	NM_007223	GPR176	GPR|Gm1012	G protein-coupled receptor 176	protein-coding
chr15_41944601_41944700	chr15	41944601	41944700	-3.53968	0.00444385	+	Intergenic	AluJr|SINE|Alu	-7960	NM_001164273	23269	NM_001080541	MGA	MAD5|MXD5	MAX gene associated	protein-coding
chr15_48086001_48086100	chr15	48086001	48086100	-6.15032	0.00464265	+	Intergenic	Intergenic	75364	NM_024966	80031	NM_001198999	SEMA6D	-	sema domain, transmembrane domain (TM), and cytoplasmic domain, (semaphorin) 6D	protein-coding
chr15_49768501_49768600	chr15	49768501	49768600	-6.15032	0.00464265	+	intron (NM_002009, intron 2 of 3)	intron (NM_002009, intron 2 of 3)	53175	NM_002009	2252	NM_002009	FGF7	HBGF-7|KGF	fibroblast growth factor 7	protein-coding
chr15_51004501_51004600	chr15	51004501	51004600	-3.53968	0.00444385	+	intron (NM_032802, intron 14 of 14)	intron (NM_032802, intron 14 of 14)	-25538	NM_017672	54822	NM_017672	TRPM7	ALSPDC|CHAK|CHAK1|LTRPC7|TRP-PLIK	transient receptor potential cation channel, subfamily M, member 7	protein-coding
chr15_54850701_54850800	chr15	54850701	54850800	-6.15032	0.00464265	+	intron (NM_001080534, intron 27 of 30)	intron (NM_001080534, intron 27 of 30)	545649	NM_001080534	440279	NM_001080534	UNC13C	-	unc-13 homolog C (C. elegans)	protein-coding
chr15_68320401_68320500	chr15	68320401	68320500	-6.15032	0.00464265	+	Intergenic	LTR1D|LTR|ERV1	-26122	NM_016166	8554	NM_016166	PIAS1	DDXBP1|GBP|GU/RH-II|ZMIZ3	protein inhibitor of activated STAT, 1	protein-coding
chr15_71885901_71886000	chr15	71885901	71886000	-6.15032	0.00464265	+	intron (NM_024817, intron 6 of 16)	intron (NM_024817, intron 6 of 16)	-216944	NM_014249	10002	NM_014249	NR2E3	ESCS|PNR|RNR|RP37|rd7	nuclear receptor subfamily 2, group E, member 3	protein-coding
chr15_74293701_74293800	chr15	74293701	74293800	-6.15032	0.00464265	+	intron (NM_033246, intron 2 of 5)	AluSx1|SINE|Alu	6736	NM_002675	5371	NM_002675	PML	MYL|PP8675|RNF71|TRIM19	promyelocytic leukemia	protein-coding
chr15_74975501_74975600	chr15	74975501	74975600	-6.15032	0.00464265	+	intron (NM_001142443, intron 3 of 9)	L1MD1|LINE|L1	12836	NM_001142443	80153	NM_001142443	EDC3	LSM16|YJDC|YJEFN2	enhancer of mRNA decapping 3 homolog (S. cerevisiae)	protein-coding
chr15_74975601_74975700	chr15	74975601	74975700	-3.66397	0.00250381	+	intron (NM_001142443, intron 3 of 9)	AluSx1|SINE|Alu	12736	NM_001142443	80153	NM_001142443	EDC3	LSM16|YJDC|YJEFN2	enhancer of mRNA decapping 3 homolog (S. cerevisiae)	protein-coding
chr15_75775001_75775100	chr15	75775001	75775100	-6.15032	0.00464265	+	intron (NM_002833, intron 8 of 12)	SVA_F|Other|Other	-26926	NM_001145357	25942	NM_001145357	SIN3A	-	SIN3 transcription regulator homolog A (yeast)	protein-coding
chr15_77187301_77187400	chr15	77187301	77187400	-6.46818	0.00126829	+	Intergenic	L1M1|LINE|L1	-11133	NM_020843	49855	NM_001145923	SCAPER	ZNF291|Zfp291	S-phase cyclin A-associated protein in the ER	protein-coding
chr15_77187401_77187500	chr15	77187401	77187500	-6.15032	0.00464265	+	Intergenic	L1M1|LINE|L1	-11233	NM_020843	49855	NM_001145923	SCAPER	ZNF291|Zfp291	S-phase cyclin A-associated protein in the ER	protein-coding
chr15_78164401_78164500	chr15	78164401	78164500	-2.97333	0.00339444	+	Intergenic	Intergenic	54738	NR_027024	645752	NR_027024	LOC645752	-	golgin A6 family, member A pseudogene	pseudo
chr15_78164501_78164600	chr15	78164501	78164600	-2.29797	0.0024261	+	Intergenic	Intergenic	54638	NR_027024	645752	NR_027024	LOC645752	-	golgin A6 family, member A pseudogene	pseudo
chr15_78364501_78364600	chr15	78364501	78364600	-3.53968	0.00444385	+	intron (NM_015079, intron 1 of 12)	L2a|LINE|L2	5444	NM_144572	23102	NM_015079	TBC1D2B	-	TBC1 domain family, member 2B	protein-coding
chr15_79495801_79495900	chr15	79495801	79495900	-6.15032	0.00464265	+	intron (NR_038997, intron 1 of 1)	intron (NR_038997, intron 1 of 1)	-6280	NR_029705	406960	NR_029705	MIR184	EDICT|MIRN184|miR-184	microRNA 184	miscRNA
chr15_79842301_79842400	chr15	79842301	79842400	-6.31799	0.00242129	+	Intergenic	L2b|LINE|L2	117492	NM_015206	23251	NM_015206	KIAA1024	-	KIAA1024	protein-coding
chr15_88897501_88897600	chr15	88897501	88897600	-3.7784	0.00141036	+	Intergenic	HAL1|LINE|L1	-97588	NM_001012338	4916	NM_001007156	NTRK3	TRKC|gp145(trkC)	neurotrophic tyrosine kinase, receptor, type 3	protein-coding
chr15_97388201_97388300	chr15	97388201	97388300	-2.97333	0.00339444	+	Intergenic	Intergenic	61571	NM_173499	145946	NM_173499	SPATA8	SRG8	spermatogenesis associated 8	protein-coding
chr15_101670701_101670800	chr15	101670701	101670800	-0.947968	0.002133	+	Intergenic	L1MB3|LINE|L1	121387	NM_014918	22856	NM_014918	CHSY1	CHSY|CSS1|ChSy-1|TPBS	chondroitin sulfate synthase 1	protein-coding
chr15_101670801_101670900	chr15	101670801	101670900	-0.832941	0.00383461	+	Intergenic	L1MB3|LINE|L1	121287	NM_014918	22856	NM_014918	CHSY1	CHSY|CSS1|ChSy-1|TPBS	chondroitin sulfate synthase 1	protein-coding
chr15_101670901_101671000	chr15	101670901	101671000	-0.88778	0.0020976	+	Intergenic	L1MB3|LINE|L1	121187	NM_014918	22856	NM_014918	CHSY1	CHSY|CSS1|ChSy-1|TPBS	chondroitin sulfate synthase 1	protein-coding
chr16_1003901_1004000	chr16	1003901	1004000	-1.32836	0.000949785	+	intron (NR_033646, intron 2 of 12)	(CCCA)n|Simple_repeat|Simple_repeat	17034	NR_033646	64788	NM_022773	LMF1	C16orf26|HMFN1876|JFP11|TMEM112|TMEM112A	lipase maturation factor 1	protein-coding
chr16_1004001_1004100	chr16	1004001	1004100	-1.27299	0.00159636	+	intron (NR_033646, intron 2 of 12)	(CCCA)n|Simple_repeat|Simple_repeat	16934	NR_033646	64788	NM_022773	LMF1	C16orf26|HMFN1876|JFP11|TMEM112|TMEM112A	lipase maturation factor 1	protein-coding
chr16_3325001_3325100	chr16	3325001	3325100	-6.31799	0.00242129	+	Intergenic	Intergenic	-8437	NM_005741	10127	NM_005741	ZNF263	FPM315|ZKSCAN12	zinc finger protein 263	protein-coding
chr16_3325101_3325200	chr16	3325101	3325200	-6.15032	0.00464265	+	Intergenic	MLT1G|LTR|ERVL-MaLR	-8337	NM_005741	10127	NM_005741	ZNF263	FPM315|ZKSCAN12	zinc finger protein 263	protein-coding
chr16_11839501_11839600	chr16	11839501	11839600	-2.29797	0.0024261	+	Intergenic	AluSz6|SINE|Alu	-2902	NM_015914	51061	NM_015914	TXNDC11	EFP1	thioredoxin domain containing 11	protein-coding
chr16_11839601_11839700	chr16	11839601	11839700	-2.3799	0.00148807	+	Intergenic	Tigger3a|DNA|TcMar-Tigger	-3002	NM_015914	51061	NM_015914	TXNDC11	EFP1	thioredoxin domain containing 11	protein-coding
chr16_11839701_11839800	chr16	11839701	11839800	-3.3333	0.00041343	+	Intergenic	Tigger3a|DNA|TcMar-Tigger	-3102	NM_015914	51061	NM_015914	TXNDC11	EFP1	thioredoxin domain containing 11	protein-coding
chr16_13205001_13205100	chr16	13205001	13205100	-6.15032	0.00464265	+	intron (NM_001145204, intron 2 of 4)	L1P3|LINE|L1	209573	NM_001145204	729993	NM_001145204	SHISA9	CKAMP44	shisa homolog 9 (Xenopus laevis)	protein-coding
chr16_13220501_13220600	chr16	13220501	13220600	-2.29797	0.0024261	+	intron (NM_001145204, intron 2 of 4)	GA-rich|Low_complexity|Low_complexity	225073	NM_001145204	729993	NM_001145204	SHISA9	CKAMP44	shisa homolog 9 (Xenopus laevis)	protein-coding
chr16_14981301_14981400	chr16	14981301	14981400	-6.15032	0.00464265	+	intron (NM_014287, intron 28 of 30)	AluY|SINE|Alu	-14015	NR_036145	100423006	NR_036145	MIR3179-3	-	microRNA 3179-3	miscRNA
chr16_17968801_17968900	chr16	17968801	17968900	-6.15032	0.00464265	+	Intergenic	HAL1|LINE|L1	-404112	NM_022166	64131	NM_022166	XYLT1	PXYLT1|XT-I|XT1|XTI|XYLTI	xylosyltransferase I	protein-coding
chr16_18307401_18307500	chr16	18307401	18307500	-6.15032	0.00464265	+	Intergenic	Intergenic	188674	NR_036142	100422956	NR_036142	MIR3180-2	-	microRNA 3180-2	miscRNA
chr16_18307501_18307600	chr16	18307501	18307600	-6.15032	0.00464265	+	Intergenic	Intergenic	188574	NR_036142	100422956	NR_036142	MIR3180-2	-	microRNA 3180-2	miscRNA
chr16_24143201_24143300	chr16	24143201	24143300	-3.53968	0.00444385	+	intron (NM_002738, intron 9 of 16)	intron (NM_002738, intron 9 of 16)	-123624	NM_006539	10368	NM_006539	CACNG3	-	calcium channel, voltage-dependent, gamma subunit 3	protein-coding
chr16_25458501_25458600	chr16	25458501	25458600	-6.15032	0.00464265	+	Intergenic	L2|LINE|L2	-189695	NM_001012981	342357	NM_001012981	ZKSCAN2	ZNF694|ZSCAN31	zinc finger with KRAB and SCAN domains 2	protein-coding
chr16_29982201_29982300	chr16	29982201	29982300	-6.15032	0.00464265	+	intron (NM_001083613, intron 4 of 5)	AluSx3|SINE|Alu	-2938	NM_001252043	9344	NM_001252043	TAOK2	MAP3K17|PSK|PSK1|PSK1-BETA|TAO1|TAO2	TAO kinase 2	protein-coding
chr16_31913201_31913300	chr16	31913201	31913300	-6.46818	0.00126829	+	intron (NR_049749, intron 4 of 4)	L1PA4|LINE|L1	28171	NM_001265588	10308	NM_001265588	ZNF267	HZF2	zinc finger protein 267	protein-coding
chr16_32410301_32410400	chr16	32410301	32410400	-6.15032	0.00464265	+	Intergenic	L1PA15|LINE|L1	-109048	NR_033866	390705	NR_033866	LOC390705	-	protein phosphatase 2, regulatory subunit B'', beta pseudogene	pseudo
chr16_47952201_47952300	chr16	47952201	47952300	-6.7285	0.000352487	+	Intergenic	MER4D|LTR|ERV1	228431	NM_033226	94160	NM_033226	ABCC12	MRP9	ATP-binding cassette, sub-family C (CFTR/MRP), member 12	protein-coding
chr16_55142201_55142300	chr16	55142201	55142300	-6.31799	0.00242129	+	Intergenic	MER1A|DNA|hAT-Charlie	177139	NM_001252197	10265	NM_001252197	IRX5	HMMS|IRX-2a|IRXB2	iroquois homeobox 5	protein-coding
chr16_60966701_60966800	chr16	60966701	60966800	-6.15032	0.00464265	+	Intergenic	T-rich|Low_complexity|Low_complexity	1103989	NM_001796	1006	NM_001796	CDH8	Nbla04261	cadherin 8, type 2	protein-coding
chr16_61895901_61896000	chr16	61895901	61896000	-6.31799	0.00242129	+	intron (NM_001796, intron 3 of 11)	intron (NM_001796, intron 3 of 11)	174789	NM_001796	1006	NM_001796	CDH8	Nbla04261	cadherin 8, type 2	protein-coding
chr16_78887201_78887300	chr16	78887201	78887300	-6.15032	0.00464265	+	intron (NM_016373, intron 8 of 8)	AluSz6|SINE|Alu	747372	NM_005360	4094	NM_001031804	MAF	CCA4|c-MAF	v-maf musculoaponeurotic fibrosarcoma oncogene homolog (avian)	protein-coding
chr16_79321001_79321100	chr16	79321001	79321100	-6.15032	0.00464265	+	Intergenic	Intergenic	313572	NM_005360	4094	NM_001031804	MAF	CCA4|c-MAF	v-maf musculoaponeurotic fibrosarcoma oncogene homolog (avian)	protein-coding
chr16_83030901_83031000	chr16	83030901	83031000	-6.15032	0.00464265	+	intron (NM_001220490, intron 2 of 12)	intron (NM_001220490, intron 2 of 12)	370551	NM_001220488	1012	NM_001220488	CDH13	CDHH|P105	cadherin 13, H-cadherin (heart)	protein-coding
chr16_84145801_84145900	chr16	84145801	84145900	-3.16452	0.00118753	+	intron (NM_003791, intron 1 of 22)	L1ME4a|LINE|L1	4667	NM_003791	8720	NM_003791	MBTPS1	PCSK8|S1P|SKI-1	membrane-bound transcription factor peptidase, site 1	protein-coding
chr16_84208401_84208500	chr16	84208401	84208500	-6.15032	0.00464265	+	intron (NM_178452, intron 10 of 11)	intron (NM_178452, intron 10 of 11)	12226	NM_139353	9013	NM_001243156	TAF1C	MGC:39976|SL1|TAFI110|TAFI95	TATA box binding protein (TBP)-associated factor, RNA polymerase I, C, 110kDa	protein-coding
chr16_84208501_84208600	chr16	84208501	84208600	-6.15032	0.00464265	+	intron (NM_178452, intron 10 of 11)	AluSz|SINE|Alu	12126	NM_139353	9013	NM_001243156	TAF1C	MGC:39976|SL1|TAFI110|TAFI95	TATA box binding protein (TBP)-associated factor, RNA polymerase I, C, 110kDa	protein-coding
chr16_88960901_88961000	chr16	88960901	88961000	-3.66397	0.00250381	+	intron (NM_175931, intron 2 of 10)	(CA)n|Simple_repeat|Simple_repeat	-27882	NM_001080487	390748	NM_001080487	PABPN1L	PABPNL1|ePABP2	poly(A) binding protein, nuclear 1-like (cytoplasmic)	protein-coding
chr16_90168301_90168400	chr16	90168301	90168400	-6.31799	0.00242129	+	Intergenic	MIRb|SINE|MIR	-26012	NM_001098173	11105	NM_001098173	PRDM7	PFM4|ZNF910	PR domain containing 7	protein-coding
chr17_210701_210800	chr17	210701	210800	-3.3333	0.00041343	+	Intergenic	Intergenic	-8117	NM_006987	9501	NM_001190411	RPH3AL	NOC2	rabphilin 3A-like (without C2 domains)	protein-coding
chr17_210801_210900	chr17	210801	210900	-2.17491	0.000352577	+	Intergenic	Intergenic	-8217	NM_006987	9501	NM_001190411	RPH3AL	NOC2	rabphilin 3A-like (without C2 domains)	protein-coding
chr17_210901_211000	chr17	210901	211000	-1.88084	0.00285251	+	Intergenic	Intergenic	-8317	NM_006987	9501	NM_001190411	RPH3AL	NOC2	rabphilin 3A-like (without C2 domains)	protein-coding
chr17_1640401_1640500	chr17	1640401	1640500	-6.15032	0.00464265	+	intron (NM_001163673, intron 9 of 9)	intron (NM_001163673, intron 9 of 9)	-5680	NM_001165921	5345	NM_000934	SERPINF2	A2AP|AAP|ALPHA-2-PI|API|PLI	serpin peptidase inhibitor, clade F (alpha-2 antiplasmin, pigment epithelium derived factor), member 2	protein-coding
chr17_3590401_3590500	chr17	3590401	3590500	-6.15032	0.00464265	+	intron (NR_037928, intron 9 of 14)	intron (NR_037928, intron 9 of 14)	9248	NM_001204520	5026	NM_001204519	P2RX5	LRH-1|P2X5|P2X5R	purinergic receptor P2X, ligand-gated ion channel, 5	protein-coding
chr17_3590501_3590600	chr17	3590501	3590600	-6.15032	0.00464265	+	intron (NR_037928, intron 9 of 14)	intron (NR_037928, intron 9 of 14)	9148	NM_001204520	5026	NM_001204519	P2RX5	LRH-1|P2X5|P2X5R	purinergic receptor P2X, ligand-gated ion channel, 5	protein-coding
chr17_4730201_4730300	chr17	4730201	4730300	-6.15032	0.00464265	+	Intergenic	AluSc8|SINE|Alu	-6385	NM_170663	50488	NM_001024937	MINK1	B55|MAP4K6|MINK|YSK2|ZC3|hMINK|hMINKbeta	misshapen-like kinase 1	protein-coding
chr17_4730401_4730500	chr17	4730401	4730500	-6.15032	0.00464265	+	Intergenic	AluSc8|SINE|Alu	-6185	NM_170663	50488	NM_001024937	MINK1	B55|MAP4K6|MINK|YSK2|ZC3|hMINK|hMINKbeta	misshapen-like kinase 1	protein-coding
chr17_7061801_7061900	chr17	7061801	7061900	-6.31799	0.00242129	+	Intergenic	L1PB3|LINE|L1	21033	NM_001671	432	NM_001197216	ASGR1	ASGPR|ASGPR1|CLEC4H1|HL-1	asialoglycoprotein receptor 1	protein-coding
chr17_7061901_7062000	chr17	7061901	7062000	-6.31799	0.00242129	+	Intergenic	AluSp|SINE|Alu	20933	NM_001671	432	NM_001197216	ASGR1	ASGPR|ASGPR1|CLEC4H1|HL-1	asialoglycoprotein receptor 1	protein-coding
chr17_11752801_11752900	chr17	11752801	11752900	-6.15032	0.00464265	+	intron (NM_001372, intron 49 of 68)	L2a|LINE|L2	-33369	NM_004662	1770	NM_001372	DNAH9	DNAH17L|DNEL1|DYH9|Dnahc9|HL-20|HL20	dynein, axonemal, heavy chain 9	protein-coding
chr17_17789001_17789100	chr17	17789001	17789100	-6.15032	0.00464265	+	intron (NM_001033551, intron 3 of 13)	AluY|SINE|Alu	-48725	NM_004176	6720	NM_001005291	SREBF1	SREBP-1c|SREBP1|bHLHd1	sterol regulatory element binding transcription factor 1	protein-coding
chr17_18515001_18515100	chr17	18515001	18515100	-6.15032	0.00464265	+	intron (NR_036647, intron 2 of 16)	AluY|SINE|Alu	13880	NR_036647	284047	NR_036647	CCDC144B	-	coiled-coil domain containing 144B (pseudogene)	pseudo
chr17_22197601_22197700	chr17	22197601	22197700	-6.15032	0.00464265	+	Intergenic	L1MA8|LINE|L1	175213	NM_001190452	100462977	NM_001190452	MTRNR2L1	HN1	MT-RNR2-like 1	protein-coding
chr17_25624201_25624300	chr17	25624201	25624300	-6.15032	0.00464265	+	intron (NM_134265, intron 1 of 6)	AluSx|SINE|Alu	3144	NM_134265	26118	NM_015626	WSB1	SWIP1|WSB-1	WD repeat and SOCS box containing 1	protein-coding
chr17_25624301_25624400	chr17	25624301	25624400	-6.15032	0.00464265	+	intron (NM_134265, intron 1 of 6)	AluSx|SINE|Alu	3244	NM_134265	26118	NM_015626	WSB1	SWIP1|WSB-1	WD repeat and SOCS box containing 1	protein-coding
chr17_34576601_34576700	chr17	34576601	34576700	-6.15032	0.00464265	+	Intergenic	AluJo|SINE|Alu	15382	NM_001001418	414060	NM_001001418	TBC1D3C	TBC1D3D	TBC1 domain family, member 3C	protein-coding
chr17_34576701_34576800	chr17	34576701	34576800	-6.31799	0.00242129	+	Intergenic	AluJo|SINE|Alu	15282	NM_001001418	414060	NM_001001418	TBC1D3C	TBC1D3D	TBC1 domain family, member 3C	protein-coding
chr17_36665701_36665800	chr17	36665701	36665800	-6.15032	0.00464265	+	intron (NM_001199417, intron 23 of 23)	intron (NM_001199417, intron 23 of 23)	81030	NM_001199417	57636	NM_020876	ARHGAP23	-	Rho GTPase activating protein 23	protein-coding
chr17_47375701_47375800	chr17	47375701	47375800	-3.7784	0.00141036	+	3' UTR (NM_001145365, exon 6 of 6)	3' UTR (NM_001145365, exon 6 of 6)	50145	NR_034161	124871	NM_001007529	FLJ40194	-	uncharacterized FLJ40194	miscRNA
chr17_48330201_48330300	chr17	48330201	48330300	-6.15032	0.00464265	+	Intergenic	Tigger1|DNA|TcMar-Tigger	-18517	NM_001168215	162461	NM_001168215	TMEM92	-	transmembrane protein 92	protein-coding
chr17_57250501_57250600	chr17	57250501	57250600	-6.31799	0.00242129	+	intron (NM_018304, intron 2 of 9)	LTR12C|LTR|ERV1	17690	NM_018304	55771	NM_018304	PRR11	-	proline rich 11	protein-coding
chr17_57250601_57250700	chr17	57250601	57250700	-6.31799	0.00242129	+	intron (NM_018304, intron 2 of 9)	LTR12C|LTR|ERV1	17790	NM_018304	55771	NM_018304	PRR11	-	proline rich 11	protein-coding
chr17_57977801_57977900	chr17	57977801	57977900	-6.15032	0.00464265	+	intron (NM_003161, intron 1 of 14)	AluSq2|SINE|Alu	7407	NM_003161	6198	NM_003161	RPS6KB1	PS6K|S6K|S6K1|STK14A|p70(S6K)-alpha|p70-S6K|p70-alpha	ribosomal protein S6 kinase, 70kDa, polypeptide 1	protein-coding
chr17_58590401_58590500	chr17	58590401	58590500	-6.31799	0.00242129	+	intron (NM_006380, intron 1 of 12)	intron (NM_006380, intron 1 of 12)	13130	NM_006380	10513	NM_006380	APPBP2	HS.84084|PAT1	amyloid beta precursor protein (cytoplasmic tail) binding protein 2	protein-coding
chr17_60237201_60237300	chr17	60237201	60237300	-3.53968	0.00444385	+	Intergenic	AluSq|SINE|Alu	-94607	NM_005121	9969	NM_005121	MED13	ARC250|DRIP250|HSPC221|THRAP1|TRAP240	mediator complex subunit 13	protein-coding
chr17_68199401_68199500	chr17	68199401	68199500	-2.69731	0.0024261	+	Intergenic	Intergenic	33774	NM_000891	3759	NM_000891	KCNJ2	ATFB9|HHBIRK1|HHIRK1|IRK1|KIR2.1|LQT7|SQT3	potassium inwardly-rectifying channel, subfamily J, member 2	protein-coding
chr17_68199501_68199600	chr17	68199501	68199600	-2.77924	0.00148807	+	Intergenic	MIRb|SINE|MIR	33874	NM_000891	3759	NM_000891	KCNJ2	ATFB9|HHBIRK1|HHIRK1|IRK1|KIR2.1|LQT7|SQT3	potassium inwardly-rectifying channel, subfamily J, member 2	protein-coding
chr17_68199601_68199700	chr17	68199601	68199700	-2.3799	0.00148807	+	Intergenic	MIRb|SINE|MIR	33974	NM_000891	3759	NM_000891	KCNJ2	ATFB9|HHBIRK1|HHIRK1|IRK1|KIR2.1|LQT7|SQT3	potassium inwardly-rectifying channel, subfamily J, member 2	protein-coding
chr17_71523401_71523500	chr17	71523401	71523500	-6.15032	0.00464265	+	intron (NM_001144952, intron 1 of 44)	intron (NM_001144952, intron 1 of 44)	116777	NM_001144952	54549	NM_001144952	SDK2	-	sidekick cell adhesion molecule 2	protein-coding
chr17_71523501_71523600	chr17	71523501	71523600	-6.31799	0.00242129	+	intron (NM_001144952, intron 1 of 44)	intron (NM_001144952, intron 1 of 44)	116677	NM_001144952	54549	NM_001144952	SDK2	-	sidekick cell adhesion molecule 2	protein-coding
chr17_78674001_78674100	chr17	78674001	78674100	-1.37849	0.00408027	+	intron (NM_020761, intron 3 of 33)	L2b|LINE|L2	155425	NM_001163034	57521	NM_001163034	RPTOR	KOG1|Mip1	regulatory associated protein of MTOR, complex 1	protein-coding
chr17_79831501_79831600	chr17	79831501	79831600	-6.31799	0.00242129	+	Intergenic	AluY|SINE|Alu	-2268	NM_001185078	396	NM_001185077	ARHGDIA	GDIA1|RHOGDI|RHOGDI-1	Rho GDP dissociation inhibitor (GDI) alpha	protein-coding
chr18_163601_163700	chr18	163601	163700	-6.15032	0.00464265	+	intron (NM_005151, intron 2 of 15)	intron (NM_005151, intron 2 of 15)	5167	NM_005151	9097	NM_001037334	USP14	TGT	ubiquitin specific peptidase 14 (tRNA-guanine transglycosylase)	protein-coding
chr18_4430801_4430900	chr18	4430801	4430900	-6.31799	0.00242129	+	intron (NM_001242761, intron 1 of 11)	intron (NM_001242761, intron 1 of 11)	24416	NM_001242761	9229	NM_001003809	DLGAP1	DAP-1|DAP-1-ALPHA|DAP-1-BETA|GKAP|SAPAP1|hGKAP	discs, large (Drosophila) homolog-associated protein 1	protein-coding
chr18_5126101_5126200	chr18	5126101	5126200	-6.15032	0.00464265	+	Intergenic	L1PA6|LINE|L1	71105	NM_001145194	642597	NM_001145194	C18orf42	-	chromosome 18 open reading frame 42	protein-coding
chr18_8993701_8993800	chr18	8993701	8993800	-6.6042	0.000667207	+	Intergenic	L1MC1|LINE|L1	-108878	NM_021074	4729	NM_021074	NDUFV2	CI-24k	NADH dehydrogenase (ubiquinone) flavoprotein 2, 24kDa	protein-coding
chr18_20473801_20473900	chr18	20473801	20473900	-6.15032	0.00464265	+	Intergenic	L1PA7|LINE|L1	-39445	NM_002894	5932	NM_002894	RBBP8	CTIP|JWDS|RIM|SAE2|SCKL2	retinoblastoma binding protein 8	protein-coding
chr18_23944501_23944600	chr18	23944501	23944600	-6.31799	0.00242129	+	intron (NM_005640, intron 14 of 14)	intron (NM_005640, intron 14 of 14)	138141	NM_005640	6875	NM_005640	TAF4B	TAF2C2|TAFII105	TAF4b RNA polymerase II, TATA box binding protein (TBP)-associated factor, 105kDa	protein-coding
chr18_25452801_25452900	chr18	25452801	25452900	-6.15032	0.00464265	+	Intergenic	Intergenic	304595	NM_001792	1000	NM_001792	CDH2	CD325|CDHN|CDw325|NCAD	cadherin 2, type 1, N-cadherin (neuronal)	protein-coding
chr18_31744801_31744900	chr18	31744801	31744900	-6.15032	0.00464265	+	intron (NM_001198546, intron 1 of 9)	L1PA3|LINE|L1	57584	NM_001198547	8715	NM_001198546	NOL4	CT125|NOLP	nucleolar protein 4	protein-coding
chr18_39466201_39466300	chr18	39466201	39466300	-6.15032	0.00464265	+	Intergenic	Intergenic	-68949	NM_002647	5289	NM_002647	PIK3C3	VPS34|hVps34	phosphatidylinositol 3-kinase, catalytic subunit type 3	protein-coding
chr18_39499101_39499200	chr18	39499101	39499200	-6.15032	0.00464265	+	Intergenic	Intergenic	-36049	NM_002647	5289	NM_002647	PIK3C3	VPS34|hVps34	phosphatidylinositol 3-kinase, catalytic subunit type 3	protein-coding
chr18_39499201_39499300	chr18	39499201	39499300	-6.31799	0.00242129	+	Intergenic	Intergenic	-35949	NM_002647	5289	NM_002647	PIK3C3	VPS34|hVps34	phosphatidylinositol 3-kinase, catalytic subunit type 3	protein-coding
chr18_39499301_39499400	chr18	39499301	39499400	-6.31799	0.00242129	+	Intergenic	Intergenic	-35849	NM_002647	5289	NM_002647	PIK3C3	VPS34|hVps34	phosphatidylinositol 3-kinase, catalytic subunit type 3	protein-coding
chr18_44485101_44485200	chr18	44485101	44485200	-6.31799	0.00242129	+	intron (NM_173206, intron 1 of 12)	L1ME3A|LINE|L1	12345	NM_173206	9063	NM_004671	PIAS2	ARIP3|DIP|MIZ|MIZ1|PIASX|PIASX-ALPHA|PIASX-BETA|SIZ2|ZMIZ4	protein inhibitor of activated STAT, 2	protein-coding
chr18_46911301_46911400	chr18	46911301	46911400	-3.53968	0.00444385	+	intron (NM_017653, intron 3 of 16)	HAL1b|LINE|L1	75729	NM_017653	54808	NM_017653	DYM	DMC|SMC	dymeclin	protein-coding
chr18_47301101_47301200	chr18	47301101	47301200	-6.15032	0.00464265	+	Intergenic	L1PA3|LINE|L1	39101	NM_006111	10449	NM_006111	ACAA2	DSAEC	acetyl-CoA acyltransferase 2	protein-coding
chr18_48495301_48495400	chr18	48495301	48495400	-6.15032	0.00464265	+	intron (NM_018696, intron 1 of 3)	L1MC5|LINE|L1	963	NM_018696	55520	NM_018696	ELAC1	D29	elaC homolog 1 (E. coli)	protein-coding
chr18_53291701_53291800	chr18	53291701	53291800	-6.15032	0.00464265	+	intron (NM_001243226, intron 2 of 20)	intron (NM_001243226, intron 2 of 20)	11438	NM_001243226	6925	NM_001083962	TCF4	E2-2|ITF-2|ITF2|PTHS|SEF-2|SEF2|SEF2-1|SEF2-1A|SEF2-1B|TCF-4|bHLHb19	transcription factor 4	protein-coding
chr18_59987001_59987100	chr18	59987001	59987100	-6.15032	0.00464265	+	Intergenic	AluSx3|SINE|Alu	-5470	NM_001270951	8792	NM_001270949	TNFRSF11A	CD265|FEO|LOH18CR1|ODFR|OFE|OPTB7|OSTS|PDB2|RANK|TRANCER	tumor necrosis factor receptor superfamily, member 11a, NFKB activator	protein-coding
chr18_59987101_59987200	chr18	59987101	59987200	-6.15032	0.00464265	+	Intergenic	AluSx3|SINE|Alu	-5370	NM_001270951	8792	NM_001270949	TNFRSF11A	CD265|FEO|LOH18CR1|ODFR|OFE|OPTB7|OSTS|PDB2|RANK|TRANCER	tumor necrosis factor receptor superfamily, member 11a, NFKB activator	protein-coding
chr18_65649801_65649900	chr18	65649801	65649900	-6.15032	0.00464265	+	Intergenic	Intergenic	-465883	NM_032160	92126	NM_032160	DSEL	C18orf4	dermatan sulfate epimerase-like	protein-coding
chr18_67756601_67756700	chr18	67756601	67756700	-6.15032	0.00464265	+	intron (NM_173630, intron 30 of 48)	MLT1B|LTR|ERVL-MaLR	116312	NM_173630	25914	NM_173630	RTTN	PMGYS	rotatin	protein-coding
chr18_67756801_67756900	chr18	67756801	67756900	-6.46818	0.00126829	+	intron (NM_173630, intron 30 of 48)	MLT1B-int|LTR|ERVL-MaLR	116112	NM_173630	25914	NM_173630	RTTN	PMGYS	rotatin	protein-coding
chr18_71519401_71519500	chr18	71519401	71519500	-6.15032	0.00464265	+	Intergenic	Intergenic	295549	NM_152676	201456	NM_001142958	FBXO15	FBX15	F-box protein 15	protein-coding
chr18_74211401_74211500	chr18	74211401	74211500	-6.15032	0.00464265	+	Intergenic	Intergenic	-4304	NM_014643	9658	NM_014643	ZNF516	HsT287	zinc finger protein 516	protein-coding
chr19_269701_269800	chr19	269701	269800	-3.53968	0.00444385	+	Intergenic	L1MC3|LINE|L1	21419	NM_177543	8612	NM_003712	PPAP2C	LPP2|PAP-2c|PAP2-g	phosphatidic acid phosphatase type 2C	protein-coding
chr19_1099601_1099700	chr19	1099601	1099700	-6.15032	0.00464265	+	Intergenic	L1MB5|LINE|L1	-4259	NM_002695	5434	NM_002695	POLR2E	RPABC1|RPB5|XAP4|hRPB25|hsRPB5	polymerase (RNA) II (DNA directed) polypeptide E, 25kDa	protein-coding
chr19_1099701_1099800	chr19	1099701	1099800	-6.31799	0.00242129	+	Intergenic	AluSx|SINE|Alu	-4186	NM_001039847	2879	NM_001039847	GPX4	GPx-4|GSHPx-4|MCSP|PHGPx|snGPx|snPHGPx	glutathione peroxidase 4	protein-coding
chr19_1136801_1136900	chr19	1136801	1136900	-6.15032	0.00464265	+	intron (NM_014963, intron 4 of 31)	intron (NM_014963, intron 4 of 31)	-4577	NM_001100122	22904	NM_001100122	SBNO2	KIAA0963|SNO|STNO	strawberry notch homolog 2 (Drosophila)	protein-coding
chr19_1187701_1187800	chr19	1187701	1187800	-6.15032	0.00464265	+	Intergenic	Intergenic	-13468	NM_014963	22904	NM_001100122	SBNO2	KIAA0963|SNO|STNO	strawberry notch homolog 2 (Drosophila)	protein-coding
chr19_1187801_1187900	chr19	1187801	1187900	-6.31799	0.00242129	+	Intergenic	AluSx|SINE|Alu	-13568	NM_014963	22904	NM_001100122	SBNO2	KIAA0963|SNO|STNO	strawberry notch homolog 2 (Drosophila)	protein-coding
chr19_1187901_1188000	chr19	1187901	1188000	-6.15032	0.00464265	+	Intergenic	AluSx|SINE|Alu	-13668	NM_014963	22904	NM_001100122	SBNO2	KIAA0963|SNO|STNO	strawberry notch homolog 2 (Drosophila)	protein-coding
chr19_1420101_1420200	chr19	1420101	1420200	-6.15032	0.00464265	+	intron (NM_018959, intron 4 of 11)	CpG	12566	NM_018959	26528	NM_018959	DAZAP1	-	DAZ associated protein 1	protein-coding
chr19_3677801_3677900	chr19	3677801	3677900	-6.6042	0.000667207	+	intron (NM_012398, intron 1 of 17)	G-rich|Low_complexity|Low_complexity	22627	NM_012398	23396	NM_001195733	PIP5K1C	LCCS3|PIP5K-GAMMA|PIP5Kgamma|PIPKIg_v4	phosphatidylinositol-4-phosphate 5-kinase, type I, gamma	protein-coding
chr19_3677901_3678000	chr19	3677901	3678000	-2.97333	0.00339444	+	intron (NM_012398, intron 1 of 17)	G-rich|Low_complexity|Low_complexity	22527	NM_012398	23396	NM_001195733	PIP5K1C	LCCS3|PIP5K-GAMMA|PIP5Kgamma|PIPKIg_v4	phosphatidylinositol-4-phosphate 5-kinase, type I, gamma	protein-coding
chr19_10108101_10108200	chr19	10108101	10108200	-6.15032	0.00464265	+	intron (NM_015719, intron 10 of 66)	intron (NM_015719, intron 10 of 66)	12997	NM_015719	50509	NM_015719	COL5A3	-	collagen, type V, alpha 3	protein-coding
chr19_10108201_10108300	chr19	10108201	10108300	-6.46818	0.00126829	+	intron (NM_015719, intron 10 of 66)	intron (NM_015719, intron 10 of 66)	12897	NM_015719	50509	NM_015719	COL5A3	-	collagen, type V, alpha 3	protein-coding
chr19_10108301_10108400	chr19	10108301	10108400	-6.46818	0.00126829	+	intron (NM_015719, intron 10 of 66)	AluJr|SINE|Alu	12797	NM_015719	50509	NM_015719	COL5A3	-	collagen, type V, alpha 3	protein-coding
chr19_10192101_10192200	chr19	10192101	10192200	-6.15032	0.00464265	+	Intergenic	AluY|SINE|Alu	-4656	NM_018381	55337	NM_018381	C19orf66	-	chromosome 19 open reading frame 66	protein-coding
chr19_13066501_13066600	chr19	13066501	13066600	-6.15032	0.00464265	+	intron (NM_052850, intron 1 of 1)	AluSx|SINE|Alu	1518	NM_052850	90480	NM_052850	GADD45GIP1	CKBBP2|CRIF1|PLINP-1|PRG6|Plinp1	growth arrest and DNA-damage-inducible, gamma interacting protein 1	protein-coding
chr19_14603301_14603400	chr19	14603301	14603400	-6.15032	0.00464265	+	intron (NM_202468, intron 1 of 7)	AluY|SINE|Alu	3611	NM_005716	10755	NM_202467	GIPC1	C19orf3|GIPC|GLUT1CBP|Hs.6454|IIP-1|NIP|RGS19IP1|SEMCAP|SYNECTIIN|SYNECTIN|TIP-2	GIPC PDZ domain containing family, member 1	protein-coding
chr19_14603401_14603500	chr19	14603401	14603500	-6.15032	0.00464265	+	intron (NM_202468, intron 1 of 7)	intron (NM_202468, intron 1 of 7)	3511	NM_005716	10755	NM_202467	GIPC1	C19orf3|GIPC|GLUT1CBP|Hs.6454|IIP-1|NIP|RGS19IP1|SEMCAP|SYNECTIIN|SYNECTIN|TIP-2	GIPC PDZ domain containing family, member 1	protein-coding
chr19_15692101_15692200	chr19	15692101	15692200	-1.50361	0.00157061	+	Intergenic	CT-rich|Low_complexity|Low_complexity	-33879	NM_007253	11283	NM_007253	CYP4F8	CPF8|CYPIVF8	cytochrome P450, family 4, subfamily F, polypeptide 8	protein-coding
chr19_15973301_15973400	chr19	15973301	15973400	-6.15032	0.00464265	+	Intergenic	Intergenic	33593	NR_015379	652995	NR_015379	UCA1	CUDR|LINC00178|NCRNA00178	urothelial cancer associated 1 (non-protein coding)	miscRNA
chr19_16320501_16320600	chr19	16320501	16320600	-6.15032	0.00464265	+	intron (NM_032493, intron 5 of 11)	intron (NM_032493, intron 5 of 11)	11885	NM_032493	8907	NM_001130524	AP1M1	AP47|CLAPM2|CLTNM|MU-1A	adaptor-related protein complex 1, mu 1 subunit	protein-coding
chr19_16577901_16578000	chr19	16577901	16578000	-6.15032	0.00464265	+	intron (NR_047666, intron 1 of 22)	intron (NR_047666, intron 1 of 22)	4873	NM_001258374	58513	NM_001258374	EPS15L1	EPS15R	epidermal growth factor receptor pathway substrate 15-like 1	protein-coding
chr19_19498401_19498500	chr19	19498401	19498500	-6.6042	0.000667207	+	intron (NM_017660, intron 1 of 11)	intron (NM_017660, intron 1 of 11)	1808	NM_017660	54815	NM_017660	GATAD2A	p66alpha	GATA zinc finger domain containing 2A	protein-coding
chr19_42461301_42461400	chr19	42461301	42461400	-6.15032	0.00464265	+	intron (NM_006423, intron 3 of 4)	intron (NM_006423, intron 3 of 4)	2178	NM_006423	10567	NM_006423	RABAC1	PRA1|PRAF1|YIP3	Rab acceptor 1 (prenylated)	protein-coding
chr19_42461401_42461500	chr19	42461401	42461500	-6.15032	0.00464265	+	intron (NM_006423, intron 3 of 4)	intron (NM_006423, intron 3 of 4)	2078	NM_006423	10567	NM_006423	RABAC1	PRA1|PRAF1|YIP3	Rab acceptor 1 (prenylated)	protein-coding
chr19_42461501_42461600	chr19	42461501	42461600	-6.31799	0.00242129	+	intron (NM_006423, intron 3 of 4)	intron (NM_006423, intron 3 of 4)	1978	NM_006423	10567	NM_006423	RABAC1	PRA1|PRAF1|YIP3	Rab acceptor 1 (prenylated)	protein-coding
chr19_43067501_43067600	chr19	43067501	43067600	-6.15032	0.00464265	+	intron (NR_073180, intron 2 of 2)	MIR|SINE|MIR	31532	NM_001816	1088	NM_001816	CEACAM8	CD66b|CD67|CGM6|NCA-95	carcinoembryonic antigen-related cell adhesion molecule 8	protein-coding
chr19_47420301_47420400	chr19	47420301	47420400	-3.53968	0.00444385	+	Intergenic	L1MB2|LINE|L1	-1583	NM_004491	2909	NM_004491	ARHGAP35	GRF-1|GRLF1|P190-A|P190A|p190ARhoGAP|p190RhoGAP	Rho GTPase activating protein 35	protein-coding
chr19_50615501_50615600	chr19	50615501	50615600	-6.15032	0.00464265	+	TTS (NR_024214).7	TTS (NR_024214).7	195	NR_024225	100169954	NR_024225	SNAR-A11	-	small ILF3/NF90-associated RNA A11	snRNA
chr19_54830801_54830900	chr19	54830801	54830900	-6.15032	0.00464265	+	Intergenic	Intergenic	-6441	NM_181986	353514	NM_021250	LILRA5	CD85|CD85F|ILT-11|ILT11|LILRB7|LIR-9|LIR9	leukocyte immunoglobulin-like receptor, subfamily A (with TM domain), member 5	protein-coding
chr2_4755601_4755700	chr2	4755601	4755700	-6.31799	0.00242129	+	Intergenic	Intergenic	-51838	NR_034134	727982	NR_034134	LOC727982	-	uncharacterized LOC727982	miscRNA
chr2_5807901_5808000	chr2	5807901	5808000	-1.4631	0.00216503	+	Intergenic	(GAAA)n|Simple_repeat|Simple_repeat	-24849	NM_003108	6664	NM_003108	SOX11	-	SRY (sex determining region Y)-box 11	protein-coding
chr2_6329301_6329400	chr2	6329301	6329400	-6.31799	0.00242129	+	Intergenic	L2a|LINE|L2	207240	NR_026833	400940	NR_026833	LOC400940	-	uncharacterized LOC400940	miscRNA
chr2_8925401_8925500	chr2	8925401	8925500	-3.53968	0.00444385	+	intron (NM_020738, intron 17 of 29)	L1MC1|LINE|L1	52305	NM_020738	57498	NM_020738	KIDINS220	ARMS	kinase D-interacting substrate, 220kDa	protein-coding
chr2_15430101_15430200	chr2	15430101	15430200	-1.88084	0.00285251	+	intron (NR_052013, intron 41 of 50)	intron (NR_052013, intron 41 of 50)	271322	NR_052013	51594	NM_015909	NBAS	NAG|SOPH	neuroblastoma amplified sequence	protein-coding
chr2_15430201_15430300	chr2	15430201	15430300	-1.81408	0.00429585	+	intron (NR_052013, intron 41 of 50)	HAL1-3A_ME|LINE|L1	271222	NR_052013	51594	NM_015909	NBAS	NAG|SOPH	neuroblastoma amplified sequence	protein-coding
chr2_15430301_15430400	chr2	15430301	15430400	-2.0319	0.00182283	+	intron (NR_052013, intron 41 of 50)	intron (NR_052013, intron 41 of 50)	271122	NR_052013	51594	NM_015909	NBAS	NAG|SOPH	neuroblastoma amplified sequence	protein-coding
chr2_16181601_16181700	chr2	16181601	16181700	-3.07209	0.00200946	+	Intergenic	L2c|LINE|L2	-99805	NR_026766	10408	NM_006316	MYCNOS	MYCN-AS1|NCYM|NYCM	MYCN opposite strand/antisense RNA	miscRNA
chr2_18325401_18325500	chr2	18325401	18325500	-6.46818	0.00126829	+	Intergenic	L1PA6|LINE|L1	265505	NM_002252	3790	NM_002252	KCNS3	KV9.3	potassium voltage-gated channel, delayed-rectifier, subfamily S, member 3	protein-coding
chr2_21012901_21013000	chr2	21012901	21013000	-6.31799	0.00242129	+	intron (NM_021925, intron 1 of 6)	intron (NM_021925, intron 1 of 6)	9877	NM_021925	60526	NM_021925	C2orf43	-	chromosome 2 open reading frame 43	protein-coding
chr2_21553201_21553300	chr2	21553201	21553300	-6.46818	0.00126829	+	Intergenic	Intergenic	-286305	NM_000384	338	NM_000384	APOB	FLDB|LDLCQ4	apolipoprotein B (including Ag(x) antigen)	protein-coding
chr2_23954201_23954300	chr2	23954201	23954300	-3.66397	0.00250381	+	Intergenic	L1MC5|LINE|L1	195686	NM_017552	54454	NM_001242338	ATAD2B	-	ATPase family, AAA domain containing 2B	protein-coding
chr2_23954301_23954400	chr2	23954301	23954400	-3.66397	0.00250381	+	Intergenic	L1MC5|LINE|L1	195586	NM_017552	54454	NM_001242338	ATAD2B	-	ATPase family, AAA domain containing 2B	protein-coding
chr2_23954401_23954500	chr2	23954401	23954500	-6.6042	0.000667207	+	Intergenic	MER33|DNA|hAT-Charlie	195486	NM_017552	54454	NM_001242338	ATAD2B	-	ATPase family, AAA domain containing 2B	protein-coding
chr2_24291901_24292000	chr2	24291901	24292000	-6.15032	0.00464265	+	intron (NM_016047, intron 2 of 3)	AluSz|SINE|Alu	7364	NM_016047	51639	NM_016047	SF3B14	HSPC175|Ht006|P14|SAP14|SF3B14a	splicing factor 3B, 14 kDa subunit	protein-coding
chr2_24292001_24292100	chr2	24292001	24292100	-6.15032	0.00464265	+	intron (NM_016047, intron 2 of 3)	intron (NM_016047, intron 2 of 3)	7264	NM_016047	51639	NM_016047	SF3B14	HSPC175|Ht006|P14|SAP14|SF3B14a	splicing factor 3B, 14 kDa subunit	protein-coding
chr2_33704401_33704500	chr2	33704401	33704500	-3.53968	0.00444385	+	intron (NM_001139488, intron 1 of 17)	intron (NM_001139488, intron 1 of 17)	3129	NM_001139488	25780	NM_001139488	RASGRP3	GRP3	RAS guanyl releasing protein 3 (calcium and DAG-regulated)	protein-coding
chr2_33704501_33704600	chr2	33704501	33704600	-6.46818	0.00126829	+	intron (NM_001139488, intron 1 of 17)	intron (NM_001139488, intron 1 of 17)	3229	NM_001139488	25780	NM_001139488	RASGRP3	GRP3	RAS guanyl releasing protein 3 (calcium and DAG-regulated)	protein-coding
chr2_35795201_35795300	chr2	35795201	35795300	-6.15032	0.00464265	+	Intergenic	L1MA5|LINE|L1	787463	NR_037631	100288911	NR_037631	LOC100288911	-	uncharacterized LOC100288911	miscRNA
chr2_40896401_40896500	chr2	40896401	40896500	-1.88084	0.00285251	+	Intergenic	Intergenic	-156875	NM_001112802	6546	NM_001112800	SLC8A1	NCX1	solute carrier family 8 (sodium/calcium exchanger), member 1	protein-coding
chr2_40896501_40896600	chr2	40896501	40896600	-3.66397	0.00250381	+	Intergenic	Intergenic	-156975	NM_001112802	6546	NM_001112800	SLC8A1	NCX1	solute carrier family 8 (sodium/calcium exchanger), member 1	protein-coding
chr2_45367001_45367100	chr2	45367001	45367100	-3.53968	0.00444385	+	Intergenic	Intergenic	115030	NR_033831	400952	NR_033831	UNQ6975	-	putative uncharacterized protein UNQ6975/PRO21958	miscRNA
chr2_47498901_47499000	chr2	47498901	47499000	-6.31799	0.00242129	+	Intergenic	Intergenic	-95210	NM_001743	805	NM_001743	CALM2	CAMII|PHKD|PHKD2	calmodulin 2 (phosphorylase kinase, delta)	protein-coding
chr2_53361801_53361900	chr2	53361801	53361900	-1.75543	0.00418133	+	Intergenic	L2a|LINE|L2	-633079	NM_001008708	494143	NM_001008708	CHAC2	-	ChaC, cation transport regulator homolog 2 (E. coli)	protein-coding
chr2_53362001_53362100	chr2	53362001	53362100	-2.00575	0.00124544	+	Intergenic	L2a|LINE|L2	-632879	NM_001008708	494143	NM_001008708	CHAC2	-	ChaC, cation transport regulator homolog 2 (E. coli)	protein-coding
chr2_53362101_53362200	chr2	53362101	53362200	-2.69731	0.0024261	+	Intergenic	L2a|LINE|L2	-632779	NM_001008708	494143	NM_001008708	CHAC2	-	ChaC, cation transport regulator homolog 2 (E. coli)	protein-coding
chr2_59435601_59435700	chr2	59435601	59435700	-3.53968	0.00444385	+	Intergenic	Intergenic	687762	NR_033873	400955	NR_033873	FLJ30838	-	uncharacterized LOC400955	miscRNA
chr2_60624901_60625000	chr2	60624901	60625000	-6.31799	0.00242129	+	Intergenic	Intergenic	-10370	NR_039631	100616473	NR_039631	MIR4432	-	microRNA 4432	miscRNA
chr2_61328601_61328700	chr2	61328601	61328700	-1.9619	0.00432709	+	intron (NM_032506, intron 12 of 21)	AluY|SINE|Alu	35287	NM_032506	84542	NM_001129993	KIAA1841	-	KIAA1841	protein-coding
chr2_61328701_61328800	chr2	61328701	61328800	-1.9619	0.00432709	+	intron (NM_032506, intron 12 of 21)	AluY|SINE|Alu	35387	NM_032506	84542	NM_001129993	KIAA1841	-	KIAA1841	protein-coding
chr2_72941501_72941600	chr2	72941501	72941600	-6.15032	0.00464265	+	intron (NM_015189, intron 6 of 21)	MLT1J2-int|LTR|ERVL-MaLR	111627	NM_015189	23233	NM_015189	EXOC6B	SEC15B|SEC15L2	exocyst complex component 6B	protein-coding
chr2_85058101_85058200	chr2	85058101	85058200	-6.31799	0.00242129	+	intron (NM_001080824, intron 4 of 5)	MLT1B|LTR|ERVL-MaLR	50102	NM_001080824	129293	NM_001080824	TRABD2A	C2orf89|TIKI1	TraB domain containing 2A	protein-coding
chr2_87257101_87257200	chr2	87257101	87257200	-6.31799	0.00242129	+	TTS (NR_026846)	TTS (NR_026846)	-8177	NM_002665	5342	NM_002665	PLGLB2	PLGP1	plasminogen-like B2	protein-coding
chr2_87257201_87257300	chr2	87257201	87257300	-6.15032	0.00464265	+	TTS (NR_026846)	TTS (NR_026846)	-8277	NM_002665	5342	NM_002665	PLGLB2	PLGP1	plasminogen-like B2	protein-coding
chr2_87655701_87655800	chr2	87655701	87655800	-3.66397	0.00250381	+	Intergenic	(CAGC)n|Simple_repeat|Simple_repeat	-99224	NR_024204	112597	NM_052871	LINC00152	C2orf59|NCRNA00152	long intergenic non-protein coding RNA 152	miscRNA
chr2_87655801_87655900	chr2	87655801	87655900	-3.53968	0.00444385	+	Intergenic	(CAGC)n|Simple_repeat|Simple_repeat	-99124	NR_024204	112597	NM_052871	LINC00152	C2orf59|NCRNA00152	long intergenic non-protein coding RNA 152	miscRNA
chr2_87655901_87656000	chr2	87655901	87656000	-3.07209	0.00200946	+	Intergenic	(CAGC)n|Simple_repeat|Simple_repeat	-99024	NR_024204	112597	NM_052871	LINC00152	C2orf59|NCRNA00152	long intergenic non-protein coding RNA 152	miscRNA
chr2_96709001_96709100	chr2	96709001	96709100	-3.53968	0.00444385	+	Intergenic	L1PA6|LINE|L1	-8323	NM_207328	150763	NM_207328	GPAT2	CT123	glycerol-3-phosphate acyltransferase 2, mitochondrial	protein-coding
chr2_96899301_96899400	chr2	96899301	96899400	-6.15032	0.00464265	+	intron (NR_046322, intron 1 of 3)	MIRc|SINE|MIR	-24777	NM_020151	56910	NM_139267	STARD7	GTT1	StAR-related lipid transfer (START) domain containing 7	protein-coding
chr2_97866001_97866100	chr2	97866001	97866100	-2.21111	0.00394482	+	intron (NM_001164315, intron 44 of 75)	intron (NM_001164315, intron 44 of 75)	-82179	NR_040097	100506123	NR_040097	LOC100506123	-	uncharacterized LOC100506123	miscRNA
chr2_111274301_111274400	chr2	111274301	111274400	-6.15032	0.00464265	+	intron (NM_001123363, intron 23 of 23)	L1ME1|LINE|L1	-43698	NM_033514	96626	NM_033514	LIMS3	PINCH-3	LIM and senescent cell antigen-like domains 3	protein-coding
chr2_111274401_111274500	chr2	111274401	111274500	-6.15032	0.00464265	+	intron (NM_001123363, intron 23 of 23)	L1ME1|LINE|L1	-43798	NM_033514	96626	NM_033514	LIMS3	PINCH-3	LIM and senescent cell antigen-like domains 3	protein-coding
chr2_114339601_114339700	chr2	114339601	114339700	-2.97333	0.00339444	+	Intergenic	MIRc|SINE|MIR	-1580	NR_024077	375260	NM_198943	WASH2P	FAM39B	WAS protein family homolog 2 pseudogene	pseudo
chr2_121754101_121754200	chr2	121754101	121754200	-6.15032	0.00464265	+	Intergenic	AluJo|SINE|Alu	199283	NM_005270	2736	NM_005270	GLI2	HPE9|THP1|THP2	GLI family zinc finger 2	protein-coding
chr2_125118801_125118900	chr2	125118801	125118900	-3.07209	0.00200946	+	intron (NM_130773, intron 3 of 23)	L1PA2|LINE|L1	335986	NM_130773	129684	NM_130773	CNTNAP5	caspr5	contactin associated protein-like 5	protein-coding
chr2_125118901_125119000	chr2	125118901	125119000	-3.53968	0.00444385	+	intron (NM_130773, intron 3 of 23)	L1PA2|LINE|L1	336086	NM_130773	129684	NM_130773	CNTNAP5	caspr5	contactin associated protein-like 5	protein-coding
chr2_132574101_132574200	chr2	132574101	132574200	-6.15032	0.00464265	+	Intergenic	MSTA-int|LTR|ERVL-MaLR	-14916	NM_214461	408029	NM_214461	C2orf27B	-	chromosome 2 open reading frame 27B	protein-coding
chr2_132574201_132574300	chr2	132574201	132574300	-6.15032	0.00464265	+	Intergenic	MSTA|LTR|ERVL-MaLR	-15016	NM_214461	408029	NM_214461	C2orf27B	-	chromosome 2 open reading frame 27B	protein-coding
chr2_133148701_133148800	chr2	133148701	133148800	-6.46818	0.00126829	+	Intergenic	Intergenic	-25397	NM_001508	2863	NM_001508	GPR39	-	G protein-coupled receptor 39	protein-coding
chr2_138339201_138339300	chr2	138339201	138339300	-6.31799	0.00242129	+	intron (NM_001080427, intron 16 of 26)	AluYa8|SINE|Alu	-382558	NM_006895	3176	NM_001024074	HNMT	HMT|HNMT-S1|HNMT-S2	histamine N-methyltransferase	protein-coding
chr2_147799901_147800000	chr2	147799901	147800000	-6.15032	0.00464265	+	Intergenic	L1MC1|LINE|L1	455325	NR_026904	728773	NR_026904	PABPC1P2	PABP2|PABP4|PABPCP2|PABPCP4	poly(A) binding protein, cytoplasmic 1 pseudogene 2	pseudo
chr2_157926701_157926800	chr2	157926701	157926800	-6.15032	0.00464265	+	Intergenic	L1PA6|LINE|L1	-187590	NM_014568	11227	NM_014568	GALNT5	GALNAC-T5	UDP-N-acetyl-alpha-D-galactosamine:polypeptide N-acetylgalactosaminyltransferase 5 (GalNAc-T5)	protein-coding
chr2_160421801_160421900	chr2	160421801	160421900	-6.15032	0.00464265	+	intron (NM_013450, intron 1 of 36)	L2a|LINE|L2	51209	NM_013450	29994	NM_013450	BAZ2B	WALp4	bromodomain adjacent to zinc finger domain, 2B	protein-coding
chr2_161327301_161327400	chr2	161327301	161327400	-6.46818	0.00126829	+	intron (NM_016836, intron 1 of 13)	intron (NM_016836, intron 1 of 13)	22968	NM_016836	5937	NM_002897	RBMS1	C2orf12|HCC-4|MSSP|MSSP-1|MSSP-2|MSSP-3|SCR2|YC1	RNA binding motif, single stranded interacting protein 1	protein-coding
chr2_161381001_161381100	chr2	161381001	161381100	-6.15032	0.00464265	+	Intergenic	L2a|LINE|L2	-30732	NM_002897	5937	NM_002897	RBMS1	C2orf12|HCC-4|MSSP|MSSP-1|MSSP-2|MSSP-3|SCR2|YC1	RNA binding motif, single stranded interacting protein 1	protein-coding
chr2_161857501_161857600	chr2	161857501	161857600	-6.31799	0.00242129	+	Intergenic	L1PA3|LINE|L1	-135916	NM_133484	10010	NM_004180	TANK	I-TRAF|TRAF2	TRAF family member-associated NFKB activator	protein-coding
chr2_163546501_163546600	chr2	163546501	163546600	-6.15032	0.00464265	+	intron (NM_173162, intron 2 of 7)	L1PA13|LINE|L1	148707	NM_173162	90134	NM_033272	KCNH7	ERG3|HERG3|Kv11.3	potassium voltage-gated channel, subfamily H (eag-related), member 7	protein-coding
chr2_164920201_164920300	chr2	164920201	164920300	-6.15032	0.00464265	+	Intergenic	L1ME3C|LINE|L1	-327737	NM_018086	55137	NM_018086	FIGN	-	fidgetin	protein-coding
chr2_167988901_167989000	chr2	167988901	167989000	-6.15032	0.00464265	+	intron (NM_152381, intron 2 of 10)	MER20|DNA|hAT-Charlie	-54843	NM_001199144	129446	NM_001079810	XIRP2	CMYA3	xin actin-binding repeat containing 2	protein-coding
chr2_168901001_168901100	chr2	168901001	168901100	-3.53968	0.00444385	+	intron (NM_013233, intron 14 of 17)	intron (NM_013233, intron 14 of 17)	203055	NM_013233	27347	NM_013233	STK39	DCHT|PASK|SPAK	serine threonine kinase 39	protein-coding
chr2_174963201_174963300	chr2	174963201	174963300	-6.31799	0.00242129	+	intron (NM_001011708, intron 6 of 9)	intron (NM_001011708, intron 6 of 9)	-132820	NM_003111	6670	NM_001017371	SP3	SPR2	Sp3 transcription factor	protein-coding
chr2_176456001_176456100	chr2	176456001	176456100	-7.0477	5.33e-05	+	Intergenic	L1PA2|LINE|L1	-409560	NM_001190329	518	NM_001002258	ATP5G3	P3	ATP synthase, H+ transporting, mitochondrial Fo complex, subunit C3 (subunit 9)	protein-coding
chr2_176627601_176627700	chr2	176627601	176627700	-6.31799	0.00242129	+	Intergenic	L1PA3|LINE|L1	239368	NM_030650	80856	NM_030650	KIAA1715	LNP|Ul|ulnaless	KIAA1715	protein-coding
chr2_179956701_179956800	chr2	179956701	179956800	-3.7784	0.00141036	+	Intergenic	L1PA4|LINE|L1	-41964	NM_173648	285025	NM_173648	CCDC141	CAMDI	coiled-coil domain containing 141	protein-coding
chr2_188276701_188276800	chr2	188276701	188276800	-6.15032	0.00464265	+	intron (NM_005795, intron 1 of 14)	intron (NM_005795, intron 1 of 14)	36271	NM_005795	10203	NM_005795	CALCRL	CGRPR|CRLR	calcitonin receptor-like	protein-coding
chr2_189000901_189001000	chr2	189000901	189001000	-6.15032	0.00464265	+	Intergenic	L2c|LINE|L2	-155446	NM_001252669	51454	NM_001252668	GULP1	CED-6|CED6|GULP	GULP, engulfment adaptor PTB domain containing 1	protein-coding
chr2_190420001_190420100	chr2	190420001	190420100	-6.15032	0.00464265	+	Intergenic	Intergenic	25487	NM_014585	30061	NM_014585	SLC40A1	FPN1|HFE4|IREG1|MST079|MTP1|SLC11A3	solute carrier family 40 (iron-regulated transporter), member 1	protein-coding
chr2_190420101_190420200	chr2	190420101	190420200	-6.6042	0.000667207	+	Intergenic	Intergenic	25387	NM_014585	30061	NM_014585	SLC40A1	FPN1|HFE4|IREG1|MST079|MTP1|SLC11A3	solute carrier family 40 (iron-regulated transporter), member 1	protein-coding
chr2_190763801_190763900	chr2	190763801	190763900	-6.15032	0.00464265	+	Intergenic	L2b|LINE|L2	-114753	NM_001128150	94101	NM_001128150	ORMDL1	-	ORM1-like 1 (S. cerevisiae)	protein-coding
chr2_190763901_190764000	chr2	190763901	190764000	-6.15032	0.00464265	+	Intergenic	L2b|LINE|L2	-114853	NM_001128150	94101	NM_001128150	ORMDL1	-	ORM1-like 1 (S. cerevisiae)	protein-coding
chr2_190764001_190764100	chr2	190764001	190764100	-6.15032	0.00464265	+	Intergenic	Intergenic	-114953	NM_001128150	94101	NM_001128150	ORMDL1	-	ORM1-like 1 (S. cerevisiae)	protein-coding
chr2_197704701_197704800	chr2	197704701	197704800	-3.66397	0.00250381	+	3' UTR (NM_024989, exon 27 of 27)	3' UTR (NM_024989, exon 27 of 27)	-29750	NM_213608	401027	NM_213608	C2orf66	UNQ6411	chromosome 2 open reading frame 66	protein-coding
chr2_197704801_197704900	chr2	197704801	197704900	-6.6042	0.000667207	+	3' UTR (NM_024989, exon 27 of 27)	3' UTR (NM_024989, exon 27 of 27)	-29850	NM_213608	401027	NM_213608	C2orf66	UNQ6411	chromosome 2 open reading frame 66	protein-coding
chr2_203840201_203840300	chr2	203840201	203840300	-6.15032	0.00464265	+	intron (NM_024744, intron 13 of 16)	AluSx|SINE|Alu	-39352	NM_001114132	65065	NM_001099273	NBEAL1	A530083I02Rik|ALS2CR16|ALS2CR17	neurobeachin-like 1	protein-coding
chr2_203840301_203840400	chr2	203840301	203840400	-6.15032	0.00464265	+	intron (NM_024744, intron 13 of 16)	intron (NM_024744, intron 13 of 16)	-39252	NM_001114132	65065	NM_001099273	NBEAL1	A530083I02Rik|ALS2CR16|ALS2CR17	neurobeachin-like 1	protein-coding
chr2_204676101_204676200	chr2	204676101	204676200	-6.15032	0.00464265	+	Intergenic	L1MC4a|LINE|L1	-56361	NM_001037631	1493	NM_001037631	CTLA4	CD|CD152|CELIAC3|CTLA-4|GRD4|GSE|ICOS|IDDM12	cytotoxic T-lymphocyte-associated protein 4	protein-coding
chr2_217124901_217125000	chr2	217124901	217125000	-6.15032	0.00464265	+	intron (NM_020814, intron 3 of 3)	intron (NM_020814, intron 3 of 3)	43338	NR_037701	150967	NM_001199924	PKI55	-	DKFZp434H1419	miscRNA
chr2_217140501_217140600	chr2	217140501	217140600	-6.15032	0.00464265	+	intron (NM_020814, intron 3 of 3)	MLT1I|LTR|ERVL-MaLR	58938	NR_037701	150967	NM_001199924	PKI55	-	DKFZp434H1419	miscRNA
chr2_217140601_217140700	chr2	217140601	217140700	-6.15032	0.00464265	+	intron (NM_020814, intron 3 of 3)	MLT1I|LTR|ERVL-MaLR	59038	NR_037701	150967	NM_001199924	PKI55	-	DKFZp434H1419	miscRNA
chr2_218420001_218420100	chr2	218420001	218420100	-6.31799	0.00242129	+	intron (NR_026597, intron 2 of 12)	intron (NR_026597, intron 2 of 12)	201266	NR_026597	729582	NR_026597	DIRC3	-	disrupted in renal carcinoma 3	miscRNA
chr2_218420101_218420200	chr2	218420101	218420200	-6.15032	0.00464265	+	intron (NR_026597, intron 2 of 12)	intron (NR_026597, intron 2 of 12)	201166	NR_026597	729582	NR_026597	DIRC3	-	disrupted in renal carcinoma 3	miscRNA
chr2_221501801_221501900	chr2	221501801	221501900	-6.31799	0.00242129	+	Intergenic	L2a|LINE|L2	-730564	NR_036228	100422959	NR_036228	MIR4268	-	microRNA 4268	miscRNA
chr2_224184801_224184900	chr2	224184801	224184900	-6.15032	0.00464265	+	Intergenic	Intergenic	267988	NM_080671	23704	NM_080671	KCNE4	MIRP3	potassium voltage-gated channel, Isk-related family, member 4	protein-coding
chr2_224734501_224734600	chr2	224734501	224734600	-6.31799	0.00242129	+	Intergenic	AluSg|SINE|Alu	-32231	NM_001039569	130340	NM_178814	AP1S3	-	adaptor-related protein complex 1, sigma 3 subunit	protein-coding
chr2_225380301_225380400	chr2	225380301	225380400	-6.15032	0.00464265	+	intron (NM_003590, intron 3 of 15)	intron (NM_003590, intron 3 of 15)	54192	NM_001257198	8452	NM_001257197	CUL3	CUL-3|PHA2E	cullin 3	protein-coding
chr2_227933801_227933900	chr2	227933801	227933900	-6.15032	0.00464265	+	intron (NM_000092, intron 25 of 47)	L1PA3|LINE|L1	95425	NM_000092	1286	NM_000092	COL4A4	CA44	collagen, type IV, alpha 4	protein-coding
chr2_231490601_231490700	chr2	231490601	231490700	-2.06748	0.00423033	+	Intergenic	Intergenic	74594	NR_040038	151475	NR_040038	LOC151475	-	uncharacterized LOC151475	miscRNA
chr2_232371601_232371700	chr2	232371601	232371700	-6.31799	0.00242129	+	Intergenic	AluY|SINE|Alu	7400	NR_024079	151477	NR_024079	LINC00471	C2orf52	long intergenic non-protein coding RNA 471	miscRNA
chr2_232577801_232577900	chr2	232577801	232577900	-6.31799	0.00242129	+	promoter-TSS (NR_036262).2	promoter-TSS (NR_036262).2	-174	NR_036263	100422872	NR_036263	MIR1244-3	-	microRNA 1244-3	miscRNA
chr2_232577901_232578000	chr2	232577901	232578000	-6.15032	0.00464265	+	promoter-TSS (NR_036262).2	promoter-TSS (NR_036262).2	-74	NR_036263	100422872	NR_036263	MIR1244-3	-	microRNA 1244-3	miscRNA
chr2_233522801_233522900	chr2	233522801	233522900	-6.15032	0.00464265	+	intron (NM_025202, intron 1 of 3)	AluSx|SINE|Alu	24643	NM_025202	80303	NM_001243252	EFHD1	MST133|MSTP133|SWS2	EF-hand domain family, member D1	protein-coding
chr2_239666301_239666400	chr2	239666301	239666400	-6.31799	0.00242129	+	Intergenic	L1MEf|LINE|L1	-90323	NM_057179	117581	NM_057179	TWIST2	DERMO1|SETLSS|bHLHa39	twist homolog 2 (Drosophila)	protein-coding
chr2_242058801_242058900	chr2	242058801	242058900	-6.15032	0.00464265	+	intron (NM_015148, intron 12 of 17)	intron (NM_015148, intron 12 of 17)	-17103	NM_182501	130916	NM_182501	MTERFD2	-	MTERF domain containing 2	protein-coding
chr2_242657801_242657900	chr2	242657801	242657900	-3.53968	0.00444385	+	intron (NM_032329, intron 5 of 7)	AluSx|SINE|Alu	-16180	NM_152783	728294	NM_152783	D2HGDH	D2HGD	D-2-hydroxyglutarate dehydrogenase	protein-coding
chr2_242949201_242949300	chr2	242949201	242949300	-6.15032	0.00464265	+	Intergenic	CpG	-81594	NR_024437	728323	NR_024437	LOC728323	-	uncharacterized LOC728323	miscRNA
chr20_3895201_3895300	chr20	3895201	3895300	-6.15032	0.00464265	+	intron (NM_024960, intron 4 of 6)	intron (NM_024960, intron 4 of 6)	-2891	NR_029519	406896	NR_029519	MIR103A2	MIR103-2|MIRN103-2	microRNA 103a-2	miscRNA
chr20_12601801_12601900	chr20	12601801	12601900	-6.15032	0.00464265	+	Intergenic	AluY|SINE|Alu	-387777	NM_018327	55304	NM_018327	SPTLC3	C20orf38|LCB2B|LCB3|SPT3|SPTLC2L|dJ718P11|dJ718P11.1|hLCB2b	serine palmitoyltransferase, long chain base subunit 3	protein-coding
chr20_17395001_17395100	chr20	17395001	17395100	-6.15032	0.00464265	+	intron (NM_001201529, intron 5 of 10)	L1PA6|LINE|L1	116963	NM_001195	631	NM_001161705	BFSP1	CP115|CP94|LIFL-H	beaded filament structural protein 1, filensin	protein-coding
chr20_17395101_17395200	chr20	17395101	17395200	-6.15032	0.00464265	+	intron (NM_001201529, intron 5 of 10)	L1PA6|LINE|L1	116863	NM_001195	631	NM_001161705	BFSP1	CP115|CP94|LIFL-H	beaded filament structural protein 1, filensin	protein-coding
chr20_24816801_24816900	chr20	24816801	24816900	-1.70791	0.00401524	+	Intergenic	(CCCA)n|Simple_repeat|Simple_repeat	-113016	NM_003650	8530	NM_003650	CST7	CMAP	cystatin F (leukocystatin)	protein-coding
chr20_24816901_24817000	chr20	24816901	24817000	-1.76424	0.00275824	+	Intergenic	Intergenic	-112916	NM_003650	8530	NM_003650	CST7	CMAP	cystatin F (leukocystatin)	protein-coding
chr20_24817001_24817100	chr20	24817001	24817100	-1.94464	0.00188767	+	Intergenic	Intergenic	-112816	NM_003650	8530	NM_003650	CST7	CMAP	cystatin F (leukocystatin)	protein-coding
chr20_25703401_25703500	chr20	25703401	25703500	-6.15032	0.00464265	+	Intergenic	L1PB4|LINE|L1	-25981	NM_015655	26152	NM_015655	ZNF337	-	zinc finger protein 337	protein-coding
chr20_32823301_32823400	chr20	32823301	32823400	-6.46818	0.00126829	+	Intergenic	Tigger3|DNA|TcMar-Tigger	-24821	NM_001672	434	NM_001672	ASIP	AGSW|AGTI|AGTIL|ASP|SHEP9	agouti signaling protein	protein-coding
chr20_32823401_32823500	chr20	32823401	32823500	-3.53968	0.00444385	+	Intergenic	AluJr|SINE|Alu	-24721	NM_001672	434	NM_001672	ASIP	AGSW|AGTI|AGTIL|ASP|SHEP9	agouti signaling protein	protein-coding
chr20_34186501_34186600	chr20	34186501	34186600	-2.06748	0.00423033	+	intron (NR_024377, intron 19 of 40)	L2|LINE|L2	8934	NR_024377	80307	NR_024377	FER1L4	C20orf124|bA563A22B.1|dJ309K20.1	fer-1-like 4 (C. elegans) pseudogene	pseudo
chr20_34186601_34186700	chr20	34186601	34186700	-2.45742	0.000910749	+	intron (NR_024377, intron 19 of 40)	intron (NR_024377, intron 19 of 40)	8834	NR_024377	80307	NR_024377	FER1L4	C20orf124|bA563A22B.1|dJ309K20.1	fer-1-like 4 (C. elegans) pseudogene	pseudo
chr20_34186701_34186800	chr20	34186701	34186800	-3.07209	0.00200946	+	intron (NR_024377, intron 19 of 40)	intron (NR_024377, intron 19 of 40)	8734	NR_024377	80307	NR_024377	FER1L4	C20orf124|bA563A22B.1|dJ309K20.1	fer-1-like 4 (C. elegans) pseudogene	pseudo
chr20_37226601_37226700	chr20	37226601	37226700	-1.9619	0.00432709	+	Intergenic	HERVH-int|LTR|ERV1	-3927	NM_001164431	343578	NM_001164431	ARHGAP40	C20orf95|dJ1100H13.4	Rho GTPase activating protein 40	protein-coding
chr20_42622001_42622100	chr20	42622001	42622100	-2.21111	0.00394482	+	intron (NM_001098797, intron 2 of 8)	L2a|LINE|L2	47514	NM_001098798	84969	NM_001098796	TOX2	C20orf100|GCX-1|dJ1108D11.2|dJ495O3.1	TOX high mobility group box family member 2	protein-coding
chr20_48375501_48375600	chr20	48375501	48375600	-6.15032	0.00464265	+	Intergenic	ERV3-16A3_LTR|LTR|ERVL	-45129	NM_004776	9334	NM_004776	B4GALT5	B4Gal-T5|BETA4-GALT-IV|beta4Gal-T5|beta4GalT-V|gt-V	UDP-Gal:betaGlcNAc beta 1,4- galactosyltransferase, polypeptide 5	protein-coding
chr20_48375601_48375700	chr20	48375601	48375700	-6.15032	0.00464265	+	Intergenic	MLT1L|LTR|ERVL-MaLR	-45229	NM_004776	9334	NM_004776	B4GALT5	B4Gal-T5|BETA4-GALT-IV|beta4Gal-T5|beta4GalT-V|gt-V	UDP-Gal:betaGlcNAc beta 1,4- galactosyltransferase, polypeptide 5	protein-coding
chr20_48375701_48375800	chr20	48375701	48375800	-6.15032	0.00464265	+	Intergenic	MLT1L|LTR|ERVL-MaLR	-45329	NM_004776	9334	NM_004776	B4GALT5	B4Gal-T5|BETA4-GALT-IV|beta4Gal-T5|beta4GalT-V|gt-V	UDP-Gal:betaGlcNAc beta 1,4- galactosyltransferase, polypeptide 5	protein-coding
chr20_54815501_54815600	chr20	54815501	54815600	-6.15032	0.00464265	+	Intergenic	L1PA5|LINE|L1	-8238	NM_019888	4159	NM_019888	MC3R	BMIQ9|MC3|MC3-R|OB20|OQTL	melanocortin 3 receptor	protein-coding
chr20_56272901_56273000	chr20	56272901	56273000	-1.94464	0.00188767	+	intron (NM_199171, intron 1 of 3)	intron (NM_199171, intron 1 of 3)	-7270	NM_001255976	56937	NM_001255976	PMEPA1	STAG1|TMEPAI	prostate transmembrane protein, androgen induced 1	protein-coding
chr20_59466101_59466200	chr20	59466101	59466200	-6.31799	0.00242129	+	Intergenic	Intergenic	-361332	NM_001794	1002	NM_001252338	CDH4	CAD4|RCAD	cadherin 4, type 1, R-cadherin (retinal)	protein-coding
chr20_60529801_60529900	chr20	60529801	60529900	-6.15032	0.00464265	+	Intergenic	Intergenic	-1132	NR_031658	100302168	NR_031658	MIR1257	MIRN1257|hsa-mir-1257	microRNA 1257	miscRNA
chr20_61351001_61351100	chr20	61351001	61351100	-2.21111	0.00394482	+	intron (NM_002531, intron 1 of 3)	L1MEf|LINE|L1	10861	NM_002531	4923	NM_002531	NTSR1	NTR	neurotensin receptor 1 (high affinity)	protein-coding
chr20_62467301_62467400	chr20	62467301	62467400	-1.21246	0.00480939	+	Intergenic	G-rich|Low_complexity|Low_complexity	-25216	NM_080622	140701	NM_080622	ABHD16B	C20orf135|dJ591C20.1	abhydrolase domain containing 16B	protein-coding
chr20_62757901_62758000	chr20	62757901	62758000	-2.06748	0.00423033	+	Intergenic	L1MC|LINE|L1	-19766	NM_005286	2832	NM_005286	NPBWR2	GPR8	neuropeptides B/W receptor 2	protein-coding
chr21_9528101_9528200	chr21	9528101	9528200	-6.15032	0.00464265	+	Intergenic	Intergenic	-297682	NR_037421	100500862	NR_037421	MIR3648	-	microRNA 3648	miscRNA
chr21_9528201_9528300	chr21	9528201	9528300	-6.15032	0.00464265	+	Intergenic	Intergenic	-297582	NR_037421	100500862	NR_037421	MIR3648	-	microRNA 3648	miscRNA
chr21_10097801_10097900	chr21	10097801	10097900	-6.15032	0.00464265	+	Intergenic	Intergenic	-129257	NR_038328	100132288	NM_001033515	TEKT4P2	MAFIPL|TEKT4P	tektin 4 pseudogene 2	pseudo
chr21_11183401_11183500	chr21	11183401	11183500	-6.15032	0.00464265	+	Intergenic	L1MCa|LINE|L1	-84513	NM_001187	574	NM_001187	BAGE	BAGE1|CT2.1	B melanoma antigen	protein-coding
chr21_18703901_18704000	chr21	18703901	18704000	-6.31799	0.00242129	+	Intergenic	L1PA2|LINE|L1	-107258	NR_037586	100505929	NM_001005521	C21orf37	-	chromosome 21 open reading frame 37	miscRNA
chr21_18704001_18704100	chr21	18704001	18704100	-6.15032	0.00464265	+	Intergenic	L1PA2|LINE|L1	-107158	NR_037586	100505929	NM_001005521	C21orf37	-	chromosome 21 open reading frame 37	miscRNA
chr21_21217201_21217300	chr21	21217201	21217300	-6.15032	0.00464265	+	Intergenic	Intergenic	958176	NR_024090	387486	NR_024090	LINC00320	C21orf131|NCRNA00320|PRED14	long intergenic non-protein coding RNA 320	miscRNA
chr21_21647101_21647200	chr21	21647101	21647200	-6.31799	0.00242129	+	Intergenic	L1MB5|LINE|L1	528276	NR_024090	387486	NR_024090	LINC00320	C21orf131|NCRNA00320|PRED14	long intergenic non-protein coding RNA 320	miscRNA
chr21_23419401_23419500	chr21	23419401	23419500	-6.15032	0.00464265	+	Intergenic	L1ME2|LINE|L1	-51486	NR_038400	54143	NR_038400	LINC00308	C21orf74|NCRNA00308	long intergenic non-protein coding RNA 308	miscRNA
chr21_27186601_27186700	chr21	27186601	27186700	-6.15032	0.00464265	+	Intergenic	L1MB2|LINE|L1	-78685	NM_001685	522	NM_001003696	ATP5J	ATP5|ATP5A|ATPM|CF6|F6	ATP synthase, H+ transporting, mitochondrial Fo complex, subunit F6	protein-coding
chr21_29542101_29542200	chr21	29542101	29542200	-6.15032	0.00464265	+	Intergenic	L1ME3C|LINE|L1	156468	NR_027246	246705	NM_145180	LINC00314	C21orf94|NCRNA00314	long intergenic non-protein coding RNA 314	miscRNA
chr21_30161501_30161600	chr21	30161501	30161600	-6.15032	0.00464265	+	Intergenic	Intergenic	96145	NR_047510	29104	NM_013240	N6AMT1	C21orf127|HEMK2|MTQ2|N6AMT	N-6 adenine-specific DNA methyltransferase 1 (putative)	protein-coding
chr21_37484201_37484300	chr21	37484201	37484300	-6.46818	0.00126829	+	intron (NR_040084, intron 1 of 3)	intron (NR_040084, intron 1 of 3)	14688	NR_040084	100133286	NR_040084	LOC100133286	-	uncharacterized LOC100133286	miscRNA
chr21_43321101_43321200	chr21	43321101	43321200	-6.15032	0.00464265	+	intron (NM_015500, intron 12 of 13)	intron (NM_015500, intron 12 of 13)	-21559	NM_022115	63977	NM_144771	PRDM15	C21orf83|PFM15|ZNF298	PR domain containing 15	protein-coding
chr21_44820401_44820500	chr21	44820401	44820500	-6.15032	0.00464265	+	Intergenic	Intergenic	26552	NM_173354	150094	NM_173354	SIK1	MSK|SIK|SNF1LK	salt-inducible kinase 1	protein-coding
chr21_47236001_47236100	chr21	47236001	47236100	-1.3708	0.00377845	+	Intergenic	(TGAG)n|Simple_repeat|Simple_repeat	20283	NR_038876	100129027	NR_038876	LOC100129027	-	uncharacterized LOC100129027	miscRNA
chr22_16194001_16194100	chr22	16194001	16194100	-2.29797	0.0024261	+	Intergenic	L1P1|LINE|L1	93887	NM_001136213	23784	NM_001136213	POTEH	A26C3|ACTBL1|CT104.7|POTE22	POTE ankyrin domain family, member H	protein-coding
chr22_16880701_16880800	chr22	16880701	16880800	-6.46818	0.00126829	+	Intergenic	L1PBa|LINE|L1	192950	NM_014406	150160	NM_014406	CCT8L2	CESK1	chaperonin containing TCP1, subunit 8 (theta)-like 2	protein-coding
chr22_21936401_21936500	chr22	21936401	21936500	-6.15032	0.00464265	+	intron (NR_046082, intron 1 of 3)	intron (NR_046082, intron 1 of 3)	14431	NR_046082	7332	NM_001256355	UBE2L3	E2-F1|L-UBC|UBCH7|UbcM4	ubiquitin-conjugating enzyme E2L 3	protein-coding
chr22_22733201_22733300	chr22	22733201	22733300	-6.15032	0.00464265	+	Intergenic	Intergenic	80787	NR_027293	96610	NR_027293	LOC96610	-	BMS1 homolog, ribosome assembly protein (yeast) pseudogene	pseudo
chr22_26686701_26686800	chr22	26686701	26686800	-6.15032	0.00464265	+	intron (NM_001184774, intron 1 of 15)	intron (NM_001184774, intron 1 of 15)	121310	NM_001184777	23544	NM_001184773	SEZ6L	-	seizure related 6 homolog (mouse)-like	protein-coding
chr22_30348001_30348100	chr22	30348001	30348100	-3.53968	0.00444385	+	intron (NM_021090, intron 1 of 19)	AluJb|SINE|Alu	68892	NM_021090	8897	NM_021090	MTMR3	FYVE-DSP1|ZFYVE10	myotubularin related protein 3	protein-coding
chr22_31871701_31871800	chr22	31871701	31871800	-3.53968	0.00444385	+	intron (NM_019843, intron 2 of 18)	AluJb|SINE|Alu	13797	NM_001164501	56478	NM_001164501	EIF4ENIF1	4E-T|Clast4	eukaryotic translation initiation factor 4E nuclear import factor 1	protein-coding
chr22_35856401_35856500	chr22	35856401	35856500	-6.15032	0.00464265	+	Intergenic	AluSx|SINE|Alu	60334	NM_006739	4174	NM_006739	MCM5	CDC46|P1-CDC46	minichromosome maintenance complex component 5	protein-coding
chr22_36242601_36242700	chr22	36242601	36242700	-6.15032	0.00464265	+	intron (NM_001082578, intron 2 of 13)	AluSq2|SINE|Alu	-6020	NM_014309	23543	NM_001031695	RBFOX2	FOX2|Fox-2|HNRBP2|HRNBP2|RBM9|RTA|dJ106I20.3|fxh	RNA binding protein, fox-1 homolog (C. elegans) 2	protein-coding
chr22_40630201_40630300	chr22	40630201	40630300	-3.53968	0.00444385	+	intron (NM_001162501, intron 1 of 22)	AluJo|SINE|Alu	56321	NM_001162501	23112	NM_001024843	TNRC6B	-	trinucleotide repeat containing 6B	protein-coding
chr22_40630301_40630400	chr22	40630301	40630400	-3.53968	0.00444385	+	intron (NM_001162501, intron 1 of 22)	Kanga1|DNA|TcMar-Tc2	56421	NM_001162501	23112	NM_001024843	TNRC6B	-	trinucleotide repeat containing 6B	protein-coding
chr22_43899701_43899800	chr22	43899701	43899800	-2.145	0.00268219	+	intron (NM_001044370, intron 6 of 6)	intron (NM_001044370, intron 6 of 6)	-12384	NR_046563	100874197	NR_046563	EFCAB6-AS1	-	EFCAB6 antisense RNA 1	miscRNA
chr22_45689501_45689600	chr22	45689501	45689600	-6.15032	0.00464265	+	intron (NM_001167574, intron 3 of 3)	MIR|SINE|MIR	8682	NM_006953	7380	NM_001167574	UPK3A	UP3A|UPIII|UPIIIA|UPK3	uroplakin 3A	protein-coding
chr22_49662001_49662100	chr22	49662001	49662100	-1.9619	0.00432709	+	Intergenic	Intergenic	389140	NR_026997	348645	NR_026997	C22orf34	-	chromosome 22 open reading frame 34	miscRNA
chr3_2019601_2019700	chr3	2019601	2019700	-6.31799	0.00242129	+	Intergenic	L1PA10|LINE|L1	-120900	NM_175607	152330	NM_001206955	CNTN4	AXCAM|BIG-2	contactin 4	protein-coding
chr3_2363801_2363900	chr3	2363801	2363900	-6.15032	0.00464265	+	intron (NM_001206955, intron 1 of 23)	intron (NM_001206955, intron 1 of 23)	83337	NM_001206955	152330	NM_001206955	CNTN4	AXCAM|BIG-2	contactin 4	protein-coding
chr3_2363901_2364000	chr3	2363901	2364000	-6.31799	0.00242129	+	intron (NM_001206955, intron 1 of 23)	L1MB4|LINE|L1	83437	NM_001206955	152330	NM_001206955	CNTN4	AXCAM|BIG-2	contactin 4	protein-coding
chr3_4500801_4500900	chr3	4500801	4500900	-6.15032	0.00464265	+	intron (NM_182760, intron 1 of 8)	L1MA7|LINE|L1	8116	NM_001164674	285362	NM_001164674	SUMF1	AAPA3037|FGE	sulfatase modifying factor 1	protein-coding
chr3_5565401_5565500	chr3	5565401	5565500	-3.53968	0.00444385	+	Intergenic	L1PA13|LINE|L1	-273510	NR_039953	100616334	NR_039953	MIR4790	-	microRNA 4790	miscRNA
chr3_5565501_5565600	chr3	5565501	5565600	-3.53968	0.00444385	+	Intergenic	L1PA13|LINE|L1	-273610	NR_039953	100616334	NR_039953	MIR4790	-	microRNA 4790	miscRNA
chr3_15322501_15322600	chr3	15322501	15322600	-3.53968	0.00444385	+	intron (NM_001018009, intron 3 of 8)	intron (NM_001018009, intron 3 of 8)	26859	NR_046084	100505696	NR_046084	LOC100505696	-	uncharacterized LOC100505696	miscRNA
chr3_24548701_24548800	chr3	24548701	24548800	-6.46818	0.00126829	+	Intergenic	Intergenic	-12437	NM_001252634	7068	NM_000461	THRB	C-ERBA-2|C-ERBA-BETA|ERBA2|GRTH|NR1A2|PRTH|THR1|THRB1|THRB2	thyroid hormone receptor, beta	protein-coding
chr3_35350701_35350800	chr3	35350701	35350800	-6.15032	0.00464265	+	Intergenic	Intergenic	-329916	NM_001267616	10777	NM_001025068	ARPP21	ARPP-21|R3HDM3|RCS|TARPP	cAMP-regulated phosphoprotein, 21kDa	protein-coding
chr3_38159701_38159800	chr3	38159701	38159800	-6.31799	0.00242129	+	intron (NM_007337, intron 33 of 35)	intron (NM_007337, intron 33 of 35)	18983	NR_024024	30	NM_001130410	ACAA1	ACAA|PTHIO|THIO	acetyl-CoA acyltransferase 1	protein-coding
chr3_38159801_38159900	chr3	38159801	38159900	-6.31799	0.00242129	+	intron (NM_007337, intron 33 of 35)	intron (NM_007337, intron 33 of 35)	18883	NR_024024	30	NM_001130410	ACAA1	ACAA|PTHIO|THIO	acetyl-CoA acyltransferase 1	protein-coding
chr3_42673401_42673500	chr3	42673401	42673500	-6.15032	0.00464265	+	intron (NM_005385, intron 8 of 16)	L2a|LINE|L2	-21726	NM_145166	92999	NM_145166	ZBTB47	ZNF651	zinc finger and BTB domain containing 47	protein-coding
chr3_42673501_42673600	chr3	42673501	42673600	-6.15032	0.00464265	+	intron (NM_005385, intron 8 of 16)	L2a|LINE|L2	-21626	NM_145166	92999	NM_145166	ZBTB47	ZNF651	zinc finger and BTB domain containing 47	protein-coding
chr3_44386701_44386800	chr3	44386701	44386800	-1.36396	0.00349787	+	intron (NM_173826, intron 1 of 10)	HERVH-int|LTR|ERV1	6806	NM_173826	285343	NM_001029839	TCAIM	C3orf23|TOAG-1|TOAG1	T cell activation inhibitor, mitochondrial	protein-coding
chr3_45498601_45498700	chr3	45498601	45498700	-6.15032	0.00464265	+	intron (NM_015340, intron 7 of 21)	LTR33|LTR|ERVL	52387	NR_048543	100885795	NR_048543	LARS2-AS1	-	LARS2 antisense RNA 1	miscRNA
chr3_50500201_50500300	chr3	50500201	50500300	-6.31799	0.00242129	+	intron (NM_001005505, intron 2 of 37)	HAL1|LINE|L1	40642	NM_001174051	9254	NM_001005505	CACNA2D2	CACNA2D|LUAC11.1	calcium channel, voltage-dependent, alpha 2/delta subunit 2	protein-coding
chr3_61240501_61240600	chr3	61240501	61240600	-6.15032	0.00464265	+	Intergenic	L2a|LINE|L2	-3417	NM_001166243	2272	NM_001166243	FHIT	AP3Aase|FRA3B	fragile histidine triad	protein-coding
chr3_65485701_65485800	chr3	65485701	65485800	-6.15032	0.00464265	+	intron (NM_015520, intron 2 of 24)	intron (NM_015520, intron 2 of 24)	-393741	NR_046575	100873983	NR_046575	MAGI1-AS1	-	MAGI1 antisense RNA 1	miscRNA
chr3_66734701_66734800	chr3	66734701	66734800	-3.53968	0.00444385	+	Intergenic	MER21B|LTR|ERVL	-183905	NM_015541	26018	NM_015541	LRIG1	LIG-1|LIG1	leucine-rich repeats and immunoglobulin-like domains 1	protein-coding
chr3_67062301_67062400	chr3	67062301	67062400	-2.61045	0.00394482	+	TTS (NM_032505)	TTS (NM_032505)	13623	NM_032505	84541	NM_032505	KBTBD8	TA-KRP	kelch repeat and BTB (POZ) domain containing 8	protein-coding
chr3_70667401_70667500	chr3	70667401	70667500	-6.15032	0.00464265	+	Intergenic	Intergenic	446624	NM_001244813	27086	NM_001012505	FOXP1	12CC4|QRF1|hFKH1B	forkhead box P1	protein-coding
chr3_72953001_72953100	chr3	72953001	72953100	-6.15032	0.00464265	+	intron (NM_001080393, intron 1 of 6)	MLT1K|LTR|ERVL-MaLR	15665	NM_001080393	727936	NM_001080393	GXYLT2	GLT8D4	glucoside xylosyltransferase 2	protein-coding
chr3_76282201_76282300	chr3	76282201	76282300	-6.15032	0.00464265	+	Intergenic	Intergenic	-447995	NM_001128223	100131827	NM_001128223	ZNF717	X17|ZNF838	zinc finger protein 717	protein-coding
chr3_79627201_79627300	chr3	79627201	79627300	-6.15032	0.00464265	+	intron (NM_002941, intron 2 of 30)	L1MC|LINE|L1	189809	NM_002941	6091	NM_001145845	ROBO1	DUTT1|SAX3	roundabout, axon guidance receptor, homolog 1 (Drosophila)	protein-coding
chr3_81104001_81104100	chr3	81104001	81104100	-3.66397	0.00250381	+	Intergenic	L1PA2|LINE|L1	706900	NM_000158	2632	NM_000158	GBE1	APBD|GBE|GSD4	glucan (1,4-alpha-), branching enzyme 1	protein-coding
chr3_87454001_87454100	chr3	87454001	87454100	-6.31799	0.00242129	+	Intergenic	L1PA4|LINE|L1	-128313	NM_001122757	5449	NM_000306	POU1F1	CPHD1|GHF-1|PIT1|POU1F1a|Pit-1	POU class 1 homeobox 1	protein-coding
chr3_96729701_96729800	chr3	96729701	96729800	-6.15032	0.00464265	+	intron (NM_001080448, intron 3 of 17)	intron (NM_001080448, intron 3 of 17)	196325	NM_001080448	285220	NM_001080448	EPHA6	EK12|EPA6|PRO57066	EPH receptor A6	protein-coding
chr3_100232801_100232900	chr3	100232801	100232900	-6.15032	0.00464265	+	intron (NM_018004, intron 1 of 5)	L1PA3|LINE|L1	21387	NM_018004	55076	NM_018004	TMEM45A	DERP7	transmembrane protein 45A	protein-coding
chr3_107053801_107053900	chr3	107053801	107053900	-2.145	0.00268219	+	Intergenic	L1PA3|LINE|L1	-42338	NM_032600	84692	NM_032600	CCDC54	NYD-SP17	coiled-coil domain containing 54	protein-coding
chr3_108399901_108400000	chr3	108399901	108400000	-6.31799	0.00242129	+	intron (NM_014648, intron 26 of 32)	L1PA7|LINE|L1	76180	NM_032579	84666	NM_032579	RETNLB	FIZZ1|FIZZ2|HXCP2|RELM-beta|RELMb|RELMbeta|XCP2	resistin like beta	protein-coding
chr3_117291801_117291900	chr3	117291801	117291900	-6.15032	0.00464265	+	Intergenic	L1MEg|LINE|L1	863215	NR_015391	285194	NR_015391	LSAMP-AS3	LSAMP-AS1|NCRNA00295	LSAMP antisense RNA 3	miscRNA
chr3_123762501_123762600	chr3	123762501	123762600	-6.6042	0.000667207	+	Intergenic	Intergenic	-51008	NR_028136	8997	NM_001024660	KALRN	ARHGEF24|CHD5|CHDS5|DUET|DUO|HAPIP|TRAD	kalirin, RhoGEF kinase	protein-coding
chr3_123762601_123762700	chr3	123762601	123762700	-6.31799	0.00242129	+	Intergenic	Intergenic	-50908	NR_028136	8997	NM_001024660	KALRN	ARHGEF24|CHD5|CHDS5|DUET|DUO|HAPIP|TRAD	kalirin, RhoGEF kinase	protein-coding
chr3_123763601_123763700	chr3	123763601	123763700	-1.88084	0.00285251	+	Intergenic	Intergenic	-49908	NR_028136	8997	NM_001024660	KALRN	ARHGEF24|CHD5|CHDS5|DUET|DUO|HAPIP|TRAD	kalirin, RhoGEF kinase	protein-coding
chr3_123763701_123763800	chr3	123763701	123763800	-1.75543	0.00418133	+	Intergenic	(TTCC)n|Simple_repeat|Simple_repeat	-49808	NR_028136	8997	NM_001024660	KALRN	ARHGEF24|CHD5|CHDS5|DUET|DUO|HAPIP|TRAD	kalirin, RhoGEF kinase	protein-coding
chr3_127445801_127445900	chr3	127445801	127445900	-6.15032	0.00464265	+	intron (NM_007283, intron 3 of 7)	L1MC4a|LINE|L1	54069	NR_033429	80325	NM_032548	ABTB1	BPOZ|BTB3|EF1ABP	ankyrin repeat and BTB (POZ) domain containing 1	protein-coding
chr3_133982001_133982100	chr3	133982001	133982100	-3.53968	0.00444385	+	Intergenic	Intergenic	-12464	NM_001005861	6259	NM_001005861	RYK	D3S3195|JTK5|JTK5A|RYK1	receptor-like tyrosine kinase	protein-coding
chr3_141679801_141679900	chr3	141679801	141679900	-6.15032	0.00464265	+	intron (NM_001178142, intron 5 of 7)	intron (NM_001178142, intron 5 of 7)	39379	NM_001178140	7029	NM_001178138	TFDP2	DP2	transcription factor Dp-2 (E2F dimerization partner 2)	protein-coding
chr3_143998301_143998400	chr3	143998301	143998400	-6.15032	0.00464265	+	Intergenic	MLT1J2-int|LTR|ERVL-MaLR	306183	NM_001134470	205428	NM_001134470	C3orf58	DIA1	chromosome 3 open reading frame 58	protein-coding
chr3_150548601_150548700	chr3	150548601	150548700	-1.9619	0.00432709	+	Intergenic	Intergenic	-67387	NM_005067	6478	NM_005067	SIAH2	hSiah2	siah E3 ubiquitin protein ligase 2	protein-coding
chr3_150548701_150548800	chr3	150548701	150548800	-1.75543	0.00418133	+	Intergenic	(TTCC)n|Simple_repeat|Simple_repeat	-67487	NM_005067	6478	NM_005067	SIAH2	hSiah2	siah E3 ubiquitin protein ligase 2	protein-coding
chr3_161041601_161041700	chr3	161041601	161041700	-6.15032	0.00464265	+	Intergenic	Intergenic	48221	NM_001040100	165679	NM_145035	SPTSSB	ADMP|C3orf57|SSSPTB	serine palmitoyltransferase, small subunit B	protein-coding
chr3_162716401_162716500	chr3	162716401	162716500	-6.31799	0.00242129	+	Intergenic	MER65A|LTR|ERV1	304639	NR_033945	647107	NR_033945	LOC647107	-	uncharacterized LOC647107	miscRNA
chr3_167105301_167105400	chr3	167105301	167105400	-6.15032	0.00464265	+	Intergenic	Intergenic	-7265	NM_024687	79740	NM_001199201	ZBBX	-	zinc finger, B-box domain containing	protein-coding
chr3_168224601_168224700	chr3	168224601	168224700	-3.53968	0.00444385	+	intron (NR_021485, intron 3 of 15)	C-rich|Low_complexity|Low_complexity	-44992	NR_030294	693136	NR_030294	MIR551B	MIRN551B	microRNA 551b	miscRNA
chr3_174242201_174242300	chr3	174242201	174242300	-6.7285	0.000352487	+	Intergenic	Intergenic	-334861	NM_207015	254827	NM_207015	NAALADL2	-	N-acetylated alpha-linked acidic dipeptidase-like 2	protein-coding
chr3_177520101_177520200	chr3	177520101	177520200	-6.31799	0.00242129	+	Intergenic	Intergenic	360441	NR_047568	100505566	NR_047568	LINC00578	-	long intergenic non-protein coding RNA 578	miscRNA
chr3_177520201_177520300	chr3	177520201	177520300	-6.31799	0.00242129	+	Intergenic	Intergenic	360541	NR_047568	100505566	NR_047568	LINC00578	-	long intergenic non-protein coding RNA 578	miscRNA
chr3_181321501_181321600	chr3	181321501	181321600	-6.46818	0.00126829	+	Intergenic	MER1A|DNA|hAT-Charlie	-6601	NR_004053	347689	NR_004053	SOX2-OT	NCRNA00043|SOX2OT	SOX2 overlapping transcript (non-protein coding)	miscRNA
chr3_182611101_182611200	chr3	182611101	182611200	-6.15032	0.00464265	+	intron (NM_014616, intron 25 of 29)	L1PB1|LINE|L1	87176	NM_020640	54165	NM_020640	DCUN1D1	DCNL1|DCUN1L1|RP42|SCCRO|SCRO|Tes3	DCN1, defective in cullin neddylation 1, domain containing 1 (S. cerevisiae)	protein-coding
chr3_182611201_182611300	chr3	182611201	182611300	-6.31799	0.00242129	+	intron (NM_014616, intron 25 of 29)	L1PB1|LINE|L1	87076	NM_020640	54165	NM_020640	DCUN1D1	DCNL1|DCUN1L1|RP42|SCCRO|SCRO|Tes3	DCN1, defective in cullin neddylation 1, domain containing 1 (S. cerevisiae)	protein-coding
chr3_184143501_184143600	chr3	184143501	184143600	-6.31799	0.00242129	+	Intergenic	AluSx|SINE|Alu	45689	NM_003741	8646	NM_003741	CHRD	-	chordin	protein-coding
chr3_185513001_185513100	chr3	185513001	185513100	-6.15032	0.00464265	+	intron (NM_006548, intron 2 of 15)	L1MB3|LINE|L1	29777	NM_006548	10644	NM_001007225	IGF2BP2	IMP-2|IMP2|VICKZ2|p62	insulin-like growth factor 2 mRNA binding protein 2	protein-coding
chr3_186138301_186138400	chr3	186138301	186138400	-2.61045	0.00394482	+	Intergenic	L1ME1|LINE|L1	-58327	NM_001080744	1608	NM_001080744	DGKG	DAGK3|DGK-GAMMA	diacylglycerol kinase, gamma 90kDa	protein-coding
chr3_196241201_196241300	chr3	196241201	196241300	-6.15032	0.00464265	+	intron (NM_001077657, intron 1 of 2)	L2c|LINE|L2	987	NM_001077657	255798	NM_001077657	C3orf43	-	chromosome 3 open reading frame 43	protein-coding
chr3_196503201_196503300	chr3	196503201	196503300	-6.6042	0.000667207	+	intron (NM_002577, intron 1 of 14)	Charlie1a|DNA|hAT-Charlie	36522	NM_002577	5062	NM_002577	PAK2	PAK65|PAKgamma	p21 protein (Cdc42/Rac)-activated kinase 2	protein-coding
chr3_196597701_196597800	chr3	196597701	196597800	-6.31799	0.00242129	+	intron (NM_152699, intron 1 of 9)	intron (NM_152699, intron 1 of 9)	3023	NM_152699	205564	NM_152699	SENP5	-	SUMO1/sentrin specific peptidase 5	protein-coding
chr3_196874501_196874600	chr3	196874501	196874600	-6.31799	0.00242129	+	intron (NM_001204386, intron 6 of 24)	L1PB1|LINE|L1	36452	NM_001204388	1739	NM_001098424	DLG1	DLGH1|SAP-97|SAP97|dJ1061C18.1.1|hdlg	discs, large homolog 1 (Drosophila)	protein-coding
chr3_197832301_197832400	chr3	197832301	197832400	-2.06748	0.00423033	+	Intergenic	CpG	-24808	NR_003291	348840	NR_003291	ANKRD18DP	-	ankyrin repeat domain 18D, pseudogene	pseudo
chr4_234401_234500	chr4	234401	234500	-6.15032	0.00464265	+	intron (NR_027481, intron 1 of 1)	intron (NR_027481, intron 1 of 1)	28061	NR_027481	642280	NM_001039758	ZNF876P	-	zinc finger protein 876, pseudogene	pseudo
chr4_3000301_3000400	chr4	3000301	3000400	-6.15032	0.00464265	+	intron (NM_001004057, intron 4 of 14)	L1M4|LINE|L1	35007	NM_001004056	2868	NM_001004056	GRK4	GPRK2L|GPRK4|GRK4a|IT11	G protein-coupled receptor kinase 4	protein-coding
chr4_7734201_7734300	chr4	7734201	7734300	-6.15032	0.00464265	+	intron (NM_020777, intron 23 of 26)	intron (NM_020777, intron 23 of 26)	-21567	NR_026892	84740	NM_032654	AFAP1-AS1	AFAP1-AS|AFAP1AS	AFAP1 antisense RNA 1	miscRNA
chr4_17344301_17344400	chr4	17344301	17344400	-3.53968	0.00444385	+	Intergenic	Intergenic	169507	NM_000320	5860	NM_000320	QDPR	DHPR|PKU2|SDR33C1	quinoid dihydropteridine reductase	protein-coding
chr4_24294001_24294100	chr4	24294001	24294100	-1.88084	0.00285251	+	Intergenic	Intergenic	227863	NR_030299	693158	NR_030299	MIR573	MIRN573|hsa-mir-573	microRNA 573	miscRNA
chr4_24480601_24480700	chr4	24480601	24480700	-3.7784	0.00141036	+	Intergenic	AluSx1|SINE|Alu	41263	NR_030299	693158	NR_030299	MIR573	MIRN573|hsa-mir-573	microRNA 573	miscRNA
chr4_25771501_25771600	chr4	25771501	25771600	-6.31799	0.00242129	+	intron (NM_015187, intron 17 of 23)	AluSz|SINE|Alu	93060	NM_015187	23231	NM_015187	SEL1L3	Sel-1L3	sel-1 suppressor of lin-12-like 3 (C. elegans)	protein-coding
chr4_27182501_27182600	chr4	27182501	27182600	-6.15032	0.00464265	+	Intergenic	Intergenic	320237	NM_020860	57620	NM_001169117	STIM2	-	stromal interaction molecule 2	protein-coding
chr4_27182601_27182700	chr4	27182601	27182700	-6.15032	0.00464265	+	Intergenic	Intergenic	320337	NM_020860	57620	NM_001169117	STIM2	-	stromal interaction molecule 2	protein-coding
chr4_29406601_29406700	chr4	29406601	29406700	-1.76424	0.00275824	+	Intergenic	Intergenic	585446	NR_036237	100422937	NR_036237	MIR4275	-	microRNA 4275	miscRNA
chr4_29954301_29954400	chr4	29954301	29954400	-6.15032	0.00464265	+	Intergenic	Intergenic	-767680	NM_032456	5099	NM_001173523	PCDH7	BH-Pcdh|BHPCDH	protocadherin 7	protein-coding
chr4_33720301_33720400	chr4	33720301	33720400	-1.52003	0.001648	+	Intergenic	A-rich|Low_complexity|Low_complexity	2525629	NM_015230	116984	NM_015230	ARAP2	CENTD1|PARX	ArfGAP with RhoGAP domain, ankyrin repeat and PH domain 2	protein-coding
chr4_33720401_33720500	chr4	33720401	33720500	-1.4771	0.0022933	+	Intergenic	A-rich|Low_complexity|Low_complexity	2525529	NM_015230	116984	NM_015230	ARAP2	CENTD1|PARX	ArfGAP with RhoGAP domain, ankyrin repeat and PH domain 2	protein-coding
chr4_33720501_33720600	chr4	33720501	33720600	-1.81408	0.00429585	+	Intergenic	L1MA5|LINE|L1	2525429	NM_015230	116984	NM_015230	ARAP2	CENTD1|PARX	ArfGAP with RhoGAP domain, ankyrin repeat and PH domain 2	protein-coding
chr4_35756101_35756200	chr4	35756101	35756200	-6.15032	0.00464265	+	Intergenic	L1MA3|LINE|L1	489829	NM_015230	116984	NM_015230	ARAP2	CENTD1|PARX	ArfGAP with RhoGAP domain, ankyrin repeat and PH domain 2	protein-coding
chr4_48377001_48377100	chr4	48377001	48377100	-3.53968	0.00444385	+	intron (NM_020846, intron 2 of 7)	L2b|LINE|L2	33437	NM_020846	57606	NM_020846	SLAIN2	KIAA1458	SLAIN motif family, member 2	protein-coding
chr4_53841201_53841300	chr4	53841201	53841300	-6.46818	0.00126829	+	intron (NM_152540, intron 5 of 8)	L1PA4|LINE|L1	112755	NM_023940	65997	NM_023940	RASL11B	-	RAS-like, family 11, member B	protein-coding
chr4_61990001_61990100	chr4	61990001	61990100	-3.66397	0.00250381	+	Intergenic	L1MD3|LINE|L1	-372789	NM_015236	23284	NM_015236	LPHN3	CIRL3|LEC3	latrophilin 3	protein-coding
chr4_62000801_62000900	chr4	62000801	62000900	-6.46818	0.00126829	+	Intergenic	L1PA4|LINE|L1	-361989	NM_015236	23284	NM_015236	LPHN3	CIRL3|LEC3	latrophilin 3	protein-coding
chr4_68067101_68067200	chr4	68067101	68067200	-6.15032	0.00464265	+	Intergenic	L2a|LINE|L2	344106	NM_001812	1060	NM_001812	CENPC1	CENP-C|CENPC|MIF2|hcp-4	centromere protein C 1	protein-coding
chr4_79899201_79899300	chr4	79899201	79899300	-3.53968	0.00444385	+	intron (NR_038342, intron 2 of 5)	L1PA4|LINE|L1	6348	NR_038342	100505875	NR_038342	LOC100505875	-	uncharacterized LOC100505875	miscRNA
chr4_80531301_80531400	chr4	80531301	80531400	-6.31799	0.00242129	+	Intergenic	Intergenic	117603	NR_038826	100506035	NR_038826	LOC100506035	-	uncharacterized LOC100506035	miscRNA
chr4_80531501_80531600	chr4	80531501	80531600	-3.66397	0.00250381	+	Intergenic	Intergenic	117803	NR_038826	100506035	NR_038826	LOC100506035	-	uncharacterized LOC100506035	miscRNA
chr4_82601701_82601800	chr4	82601701	82601800	-3.66397	0.00250381	+	Intergenic	L2c|LINE|L2	-208689	NM_152545	153020	NM_152545	RASGEF1B	GPIG4	RasGEF domain family, member 1B	protein-coding
chr4_85447701_85447800	chr4	85447701	85447800	-6.15032	0.00464265	+	Intergenic	L2a|LINE|L2	-28363	NM_006168	4825	NM_006168	NKX6-1	NKX6.1|NKX6A	NK6 homeobox 1	protein-coding
chr4_95230301_95230400	chr4	95230301	95230400	-6.46818	0.00126829	+	intron (NM_014485, intron 3 of 5)	L1PA4|LINE|L1	33677	NM_014485	27306	NM_014485	HPGDS	GSTS|GSTS1-1|PGD2|PGDS	hematopoietic prostaglandin D synthase	protein-coding
chr4_97710601_97710700	chr4	97710601	97710700	-3.53968	0.00444385	+	Intergenic	Intergenic	949411	NM_005390	5161	NM_005390	PDHA2	PDHAL	pyruvate dehydrogenase (lipoamide) alpha 2	protein-coding
chr4_101916001_101916100	chr4	101916001	101916100	-3.53968	0.00444385	+	Intergenic	HERVH-int|LTR|ERV1	-319780	NR_046811	100874275	NR_046811	EMCN-IT3	-	EMCN intronic transcript 3 (non-protein coding)	miscRNA
chr4_102456301_102456400	chr4	102456301	102456400	-6.15032	0.00464265	+	Intergenic	L1PB1|LINE|L1	187416	NR_033874	90024	NR_033874	FLJ20021	-	uncharacterized LOC90024	miscRNA
chr4_103741201_103741300	chr4	103741201	103741300	-6.15032	0.00464265	+	intron (NM_181893, intron 1 of 6)	intron (NM_181893, intron 1 of 6)	7090	NM_181892	7323	NM_003340	UBE2D3	E2(17)KB3|UBC4/5|UBCH5C	ubiquitin-conjugating enzyme E2D 3	protein-coding
chr4_105608701_105608800	chr4	105608701	105608800	-3.53968	0.00444385	+	Intergenic	L1PA2|LINE|L1	-192692	NM_025212	80319	NM_025212	CXXC4	IDAX	CXXC finger protein 4	protein-coding
chr4_106480101_106480200	chr4	106480101	106480200	-3.66397	0.00250381	+	intron (NM_017700, intron 1 of 3)	intron (NM_017700, intron 1 of 3)	-2598	NR_046840	100874374	NR_046840	ARHGEF38-IT1	-	ARHGEF38 intronic transcript 1 (non-protein coding)	miscRNA
chr4_106746101_106746200	chr4	106746101	106746200	-2.69731	0.0024261	+	intron (NM_024751, intron 7 of 11)	L2c|LINE|L2	-70447	NM_001033047	255743	NM_198278	NPNT	EGFL6L|POEM	nephronectin	protein-coding
chr4_121230901_121231000	chr4	121230901	121231000	-6.15032	0.00464265	+	Intergenic	THE1B-int|LTR|ERVL-MaLR	-242937	NM_002358	4085	NM_002358	MAD2L1	HSMAD2|MAD2	MAD2 mitotic arrest deficient-like 1 (yeast)	protein-coding
chr4_123162401_123162500	chr4	123162401	123162500	-6.31799	0.00242129	+	intron (NM_015312, intron 27 of 83)	L2a|LINE|L2	70692	NM_015312	84162	NM_015312	KIAA1109	FSA|Tweek	KIAA1109	protein-coding
chr4_124015901_124016000	chr4	124015901	124016000	-2.97333	0.00339444	+	intron (NM_145207, intron 14 of 15)	MER66-int|LTR|ERV1	171725	NM_145207	166378	NM_145207	SPATA5	AFG2|SPAF	spermatogenesis associated 5	protein-coding
chr4_124016001_124016100	chr4	124016001	124016100	-3.25138	0.000700954	+	intron (NM_145207, intron 14 of 15)	MER66-int|LTR|ERV1	171825	NM_145207	166378	NM_145207	SPATA5	AFG2|SPAF	spermatogenesis associated 5	protein-coding
chr4_124016101_124016200	chr4	124016101	124016200	-3.25138	0.000700954	+	intron (NM_145207, intron 14 of 15)	MER66-int|LTR|ERV1	171925	NM_145207	166378	NM_145207	SPATA5	AFG2|SPAF	spermatogenesis associated 5	protein-coding
chr4_124591601_124591700	chr4	124591601	124591700	-6.31799	0.00242129	+	intron (NR_027105, intron 2 of 4)	AluSx|SINE|Alu	17710	NR_027105	285419	NR_027105	LOC285419	-	uncharacterized LOC285419	miscRNA
chr4_129401101_129401200	chr4	129401101	129401200	-3.53968	0.00444385	+	Intergenic	L2a|LINE|L2	-191166	NM_006320	10424	NM_006320	PGRMC2	DG6|PMBP	progesterone receptor membrane component 2	protein-coding
chr4_130002201_130002300	chr4	130002201	130002300	-6.15032	0.00464265	+	intron (NM_144643, intron 2 of 20)	LTR14C|LTR|ERVK	12514	NM_144643	132320	NM_144643	SCLT1	CAP-1A|CAP1A|hCAP-1A	sodium channel and clathrin linker 1	protein-coding
chr4_130002301_130002400	chr4	130002301	130002400	-6.15032	0.00464265	+	intron (NM_144643, intron 2 of 20)	LTR14C|LTR|ERVK	12414	NM_144643	132320	NM_144643	SCLT1	CAP-1A|CAP1A|hCAP-1A	sodium channel and clathrin linker 1	protein-coding
chr4_140708501_140708600	chr4	140708501	140708600	-6.31799	0.00242129	+	intron (NM_018717, intron 3 of 5)	intron (NM_018717, intron 3 of 5)	121628	NM_002413	4258	NM_001204366	MGST2	GST2|MGST-II	microsomal glutathione S-transferase 2	protein-coding
chr4_152688901_152689000	chr4	152688901	152689000	-6.15032	0.00464265	+	Intergenic	Intergenic	-6775	NM_004564	5188	NM_004564	PET112	PET112L	PET112 homolog (yeast)	protein-coding
chr4_164825801_164825900	chr4	164825801	164825900	-6.15032	0.00464265	+	intron (NM_001166373, intron 2 of 7)	intron (NM_001166373, intron 2 of 7)	-291074	NM_017923	55016	NM_001166373	2014-03-01	MARCH-I|RNF171	membrane-associated ring finger (C3HC4) 1, E3 ubiquitin protein ligase	protein-coding
chr4_167200301_167200400	chr4	167200301	167200400	-6.15032	0.00464265	+	Intergenic	Intergenic	405940	NM_012464	7092	NM_001204760	TLL1	ASD6|TLL	tolloid-like 1	protein-coding
chr4_168151701_168151800	chr4	168151701	168151800	-6.15032	0.00464265	+	intron (NM_001204352, intron 2 of 11)	intron (NM_001204352, intron 2 of 11)	3827	NM_001204353	50859	NM_001040159	SPOCK3	HSAJ1454|TES-3|TICN3	sparc/osteonectin, cwcv and kazal-like domains proteoglycan (testican) 3	protein-coding
chr4_172316601_172316700	chr4	172316601	172316700	-6.15032	0.00464265	+	Intergenic	HERV35I-int|LTR|ERV1	354897	NR_038838	100506122	NR_038838	LOC100506122	-	uncharacterized LOC100506122	miscRNA
chr4_174804101_174804200	chr4	174804101	174804200	-6.15032	0.00464265	+	Intergenic	L2b|LINE|L2	352541	NR_003679	79804	NR_003679	NBLA00301	DEIN	Nbla00301	miscRNA
chr4_178497601_178497700	chr4	178497601	178497700	-6.15032	0.00464265	+	Intergenic	L2a|LINE|L2	-133993	NR_033655	175	NM_000027	AGA	AGU|ASRG|GA	aspartylglucosaminidase	protein-coding
chr4_185093701_185093800	chr4	185093701	185093800	-6.15032	0.00464265	+	intron (NM_153343, intron 1 of 7)	intron (NM_153343, intron 1 of 7)	45364	NM_153343	133121	NM_153343	ENPP6	NPP6	ectonucleotide pyrophosphatase/phosphodiesterase 6	protein-coding
chr4_185093801_185093900	chr4	185093801	185093900	-6.31799	0.00242129	+	intron (NM_153343, intron 1 of 7)	intron (NM_153343, intron 1 of 7)	45264	NM_153343	133121	NM_153343	ENPP6	NPP6	ectonucleotide pyrophosphatase/phosphodiesterase 6	protein-coding
chr4_188764501_188764600	chr4	188764501	188764600	-6.15032	0.00464265	+	Intergenic	L1PA7|LINE|L1	-152375	NM_174900	132625	NM_174900	ZFP42	REX1|ZNF754	zinc finger protein 42 homolog (mouse)	protein-coding
chr4_190856601_190856700	chr4	190856601	190856700	-3.53968	0.00444385	+	Intergenic	Intergenic	-5324	NM_004477	2483	NM_004477	FRG1	FRG1A|FSG1	FSHD region gene 1	protein-coding
chr5_1714001_1714100	chr5	1714001	1714100	-6.15032	0.00464265	+	Intergenic	L1PA3|LINE|L1	-5067	NR_036240	100422966	NR_036240	MIR4277	-	microRNA 4277	miscRNA
chr5_2490801_2490900	chr5	2490801	2490900	-6.15032	0.00464265	+	Intergenic	Intergenic	260919	NM_033267	153572	NM_001134222	IRX2	IRXA2	iroquois homeobox 2	protein-coding
chr5_6704901_6705000	chr5	6704901	6705000	-3.53968	0.00444385	+	Intergenic	L2|LINE|L2	-9768	NM_006999	11044	NM_001171805	PAPD7	LAK-1|LAK1|POLK|POLS|TRF4|TRF4-1|TRF41|TUTASE5	PAP associated domain containing 7	protein-coding
chr5_7868801_7868900	chr5	7868801	7868900	-6.15032	0.00464265	+	promoter-TSS (NM_024010)	promoter-TSS (NM_024010)	300	NR_036553	79072	NM_024091	FASTKD3	-	FAST kinase domains 3	protein-coding
chr5_12835101_12835200	chr5	12835101	12835200	-1.94464	0.00188767	+	Intergenic	L1P4|LINE|L1	260181	NR_033383	404663	NR_033383	TAG	-	tumor antigen gene	miscRNA
chr5_15490501_15490600	chr5	15490501	15490600	-6.15032	0.00464265	+	Intergenic	L2a|LINE|L2	-9755	NM_012304	23194	NM_012304	FBXL7	FBL6|FBL7	F-box and leucine-rich repeat protein 7	protein-coding
chr5_19240001_19240100	chr5	19240001	19240100	-2.97333	0.00339444	+	Intergenic	Intergenic	748303	NM_004934	1016	NM_001167667	CDH18	CDH14|CDH14L|CDH24	cadherin 18, type 2	protein-coding
chr5_19240101_19240200	chr5	19240101	19240200	-6.7285	0.000352487	+	Intergenic	Intergenic	748203	NM_004934	1016	NM_001167667	CDH18	CDH14|CDH14L|CDH24	cadherin 18, type 2	protein-coding
chr5_19240201_19240300	chr5	19240201	19240300	-3.66397	0.00250381	+	Intergenic	Intergenic	748103	NM_004934	1016	NM_001167667	CDH18	CDH14|CDH14L|CDH24	cadherin 18, type 2	protein-coding
chr5_19768901_19769000	chr5	19768901	19769000	-6.15032	0.00464265	+	intron (NM_001167667, intron 3 of 12)	L1M4|LINE|L1	219403	NM_004934	1016	NM_001167667	CDH18	CDH14|CDH14L|CDH24	cadherin 18, type 2	protein-coding
chr5_19769001_19769100	chr5	19769001	19769100	-6.46818	0.00126829	+	intron (NM_001167667, intron 3 of 12)	L1M4|LINE|L1	219303	NM_004934	1016	NM_001167667	CDH18	CDH14|CDH14L|CDH24	cadherin 18, type 2	protein-coding
chr5_21266501_21266600	chr5	21266501	21266600	-6.15032	0.00464265	+	Intergenic	L1PREC2|LINE|L1	-193039	NR_027027	728411	NM_207331	GUSBP1	-	glucuronidase, beta pseudogene 1	pseudo
chr5_29244201_29244300	chr5	29244201	29244300	-6.15032	0.00464265	+	Intergenic	L1PB4|LINE|L1	317273	NR_033961	729862	NR_033961	LSP1P3	-	lymphocyte-specific protein 1 pseudogene 3	pseudo
chr5_36828301_36828400	chr5	36828301	36828400	-6.15032	0.00464265	+	Intergenic	L2|LINE|L2	48446	NR_046262	646719	NR_046262	LOC646719	-	uncharacterized LOC646719	miscRNA
chr5_41185501_41185600	chr5	41185501	41185600	-6.15032	0.00464265	+	intron (NM_000065, intron 6 of 17)	intron (NM_000065, intron 6 of 17)	28117	NM_000065	729	NM_000065	C6	-	complement component 6	protein-coding
chr5_45509101_45509200	chr5	45509101	45509200	-6.31799	0.00242129	+	intron (NM_021072, intron 2 of 7)	intron (NM_021072, intron 2 of 7)	187070	NM_021072	348980	NM_021072	HCN1	BCNG-1|BCNG1|HAC-2	hyperpolarization activated cyclic nucleotide-gated potassium channel 1	protein-coding
chr5_45509201_45509300	chr5	45509201	45509300	-3.53968	0.00444385	+	intron (NM_021072, intron 2 of 7)	intron (NM_021072, intron 2 of 7)	186970	NM_021072	348980	NM_021072	HCN1	BCNG-1|BCNG1|HAC-2	hyperpolarization activated cyclic nucleotide-gated potassium channel 1	protein-coding
chr5_52119701_52119800	chr5	52119701	52119800	-6.15032	0.00464265	+	intron (NM_181501, intron 1 of 28)	intron (NM_181501, intron 1 of 28)	35614	NM_181501	3672	NM_181501	ITGA1	CD49a|VLA1	integrin, alpha 1	protein-coding
chr5_53952001_53952100	chr5	53952001	53952100	-6.15032	0.00464265	+	Intergenic	MER90a|LTR|ERV1	138457	NM_001102575	112574	NM_001102575	SNX18	SH3PX2|SH3PXD3B|SNAG1	sorting nexin 18	protein-coding
chr5_57109701_57109800	chr5	57109701	57109800	-6.15032	0.00464265	+	Intergenic	Intergenic	-331114	NM_001017992	345651	NM_001017992	ACTBL2	ACT	actin, beta-like 2	protein-coding
chr5_65787801_65787900	chr5	65787801	65787900	-2.00575	0.00124544	+	Intergenic	LTR8|LTR|ERV1	-104326	NM_001164664	375449	NM_001164664	MAST4	-	microtubule associated serine/threonine kinase family member 4	protein-coding
chr5_65959301_65959400	chr5	65959301	65959400	-3.07209	0.00200946	+	intron (NM_198828, intron 1 of 5)	L2a|LINE|L2	67174	NM_198828	375449	NM_001164664	MAST4	-	microtubule associated serine/threonine kinase family member 4	protein-coding
chr5_67026201_67026300	chr5	67026201	67026300	-6.15032	0.00464265	+	Intergenic	L1MEc|LINE|L1	-485334	NM_181523	5295	NM_001242466	PIK3R1	GRB1|p85|p85-ALPHA	phosphoinositide-3-kinase, regulatory subunit 1 (alpha)	protein-coding
chr5_69004201_69004300	chr5	69004201	69004300	-6.15032	0.00464265	+	intron (NR_027386, intron 1 of 5)	L1PA16|LINE|L1	2022	NR_027386	653188	NR_027386	GUSBP3	-	glucuronidase, beta pseudogene 3	pseudo
chr5_69612401_69612500	chr5	69612401	69612500	-6.31799	0.00242129	+	Intergenic	(TATATG)n|Simple_repeat|Simple_repeat	-26446	NR_029426	11039	NM_006780	SMA4	SMA3|b55C20.2	glucuronidase, beta pseudogene	pseudo
chr5_69612501_69612600	chr5	69612501	69612600	-6.31799	0.00242129	+	Intergenic	(TATATG)n|Simple_repeat|Simple_repeat	-26546	NR_029426	11039	NM_006780	SMA4	SMA3|b55C20.2	glucuronidase, beta pseudogene	pseudo
chr5_70436501_70436600	chr5	70436501	70436600	-6.31799	0.00242129	+	Intergenic	Intergenic	-47653	NR_026578	647859	NR_026578	LOC647859	-	occludin pseudogene	pseudo
chr5_75860401_75860500	chr5	75860401	75860500	-6.31799	0.00242129	+	intron (NM_006633, intron 3 of 35)	intron (NM_006633, intron 3 of 35)	58788	NM_001256566	2151	NM_001256566	F2RL2	PAR-3|PAR3	coagulation factor II (thrombin) receptor-like 2	protein-coding
chr5_76102101_76102200	chr5	76102101	76102200	-6.15032	0.00464265	+	Intergenic	Intergenic	-12683	NM_005242	2150	NM_005242	F2RL1	GPR11|PAR2	coagulation factor II (thrombin) receptor-like 1	protein-coding
chr5_76102201_76102300	chr5	76102201	76102300	-6.15032	0.00464265	+	Intergenic	Intergenic	-12583	NM_005242	2150	NM_005242	F2RL1	GPR11|PAR2	coagulation factor II (thrombin) receptor-like 1	protein-coding
chr5_80830501_80830600	chr5	80830501	80830600	-6.15032	0.00464265	+	intron (NM_001256733, intron 4 of 15)	L1MCa|LINE|L1	-140562	NM_130767	134526	NM_130767	ACOT12	CACH-1|Cach|STARD15|THEAL	acyl-CoA thioesterase 12	protein-coding
chr5_99161401_99161500	chr5	99161401	99161500	-6.31799	0.00242129	+	Intergenic	LTR50|LTR|ERVL	562508	NR_027503	100133050	NR_027503	LOC100133050	-	glucuronidase, beta pseudogene	pseudo
chr5_101274201_101274300	chr5	101274201	101274300	-3.53968	0.00444385	+	Intergenic	L1PA16|LINE|L1	358003	NM_180991	353189	NM_180991	SLCO4C1	OATP-H|OATP-M1|OATP4C1|OATPX|PRO2176|SLC21A20	solute carrier organic anion transporter family, member 4C1	protein-coding
chr5_101402401_101402500	chr5	101402401	101402500	-6.15032	0.00464265	+	Intergenic	Intergenic	229803	NM_180991	353189	NM_180991	SLCO4C1	OATP-H|OATP-M1|OATP4C1|OATPX|PRO2176|SLC21A20	solute carrier organic anion transporter family, member 4C1	protein-coding
chr5_102740201_102740300	chr5	102740201	102740300	-6.15032	0.00464265	+	Intergenic	L1MEd|LINE|L1	145808	NM_033211	90355	NM_033211	C5orf30	-	chromosome 5 open reading frame 30	protein-coding
chr5_103291901_103292000	chr5	103291901	103292000	-3.88442	0.000794618	+	Intergenic	MER45C|DNA|hAT-Tip100	-393460	NM_031438	83594	NM_031438	NUDT12	-	nudix (nucleoside diphosphate linked moiety X)-type motif 12	protein-coding
chr5_103292001_103292100	chr5	103292001	103292100	-3.88442	0.000794618	+	Intergenic	(GA)n|Simple_repeat|Simple_repeat	-393560	NM_031438	83594	NM_031438	NUDT12	-	nudix (nucleoside diphosphate linked moiety X)-type motif 12	protein-coding
chr5_103292101_103292200	chr5	103292101	103292200	-6.31799	0.00242129	+	Intergenic	Intergenic	-393660	NM_031438	83594	NM_031438	NUDT12	-	nudix (nucleoside diphosphate linked moiety X)-type motif 12	protein-coding
chr5_108871901_108872000	chr5	108871901	108872000	-3.53968	0.00444385	+	Intergenic	Intergenic	-126275	NM_014819	9867	NM_014819	PJA2	Neurodap1|RNF131	praja ring finger 2, E3 ubiquitin protein ligase	protein-coding
chr5_109717401_109717500	chr5	109717401	109717500	-6.15032	0.00464265	+	Intergenic	L1MC2|LINE|L1	345000	NM_001039763	642987	NM_001039763	TMEM232	-	transmembrane protein 232	protein-coding
chr5_118203401_118203500	chr5	118203401	118203500	-6.31799	0.00242129	+	intron (NM_173666, intron 4 of 5)	L1MB2|LINE|L1	-106831	NR_036262	100422885	NR_036262	MIR1244-2	-	microRNA 1244-2	miscRNA
chr5_119374101_119374200	chr5	119374101	119374200	-6.15032	0.00464265	+	Intergenic	LTR85a|LTR|Gypsy?	408896	NM_001163991	340069	NM_001163991	FAM170A	ZNFD	family with sequence similarity 170, member A	protein-coding
chr5_120983501_120983600	chr5	120983501	120983600	-6.15032	0.00464265	+	Intergenic	L1PA6|LINE|L1	-204100	NM_177478	94033	NM_177478	FTMT	MTF	ferritin mitochondrial	protein-coding
chr5_129168001_129168100	chr5	129168001	129168100	-6.31799	0.00242129	+	Intergenic	L1PB1|LINE|L1	-72473	NM_175856	337876	NM_175856	CHSY3	CHSY2|CSS3	chondroitin sulfate synthase 3	protein-coding
chr5_139543001_139543100	chr5	139543001	139543100	-6.15032	0.00464265	+	Intergenic	L1ME2|LINE|L1	-11603	NM_032412	84418	NM_032412	CYSTM1	C5orf32	cysteine-rich transmembrane module containing 1	protein-coding
chr5_139631501_139631600	chr5	139631501	139631600	-3.53968	0.00444385	+	intron (NM_002622, intron 3 of 3)	intron (NM_002622, intron 3 of 3)	51139	NM_002622	5201	NM_002622	PFDN1	PDF|PFD1	prefoldin subunit 1	protein-coding
chr5_139719901_139720000	chr5	139719901	139720000	-6.15032	0.00464265	+	intron (NM_001945, intron 3 of 5)	AluSx1|SINE|Alu	6238	NM_001945	1839	NM_001945	HBEGF	DTR|DTS|DTSF|HEGFL	heparin-binding EGF-like growth factor	protein-coding
chr5_139821201_139821300	chr5	139821201	139821300	-1.9619	0.00432709	+	intron (NM_024668, intron 5 of 10)	L1MA9|LINE|L1	39851	NM_020690	404734	NM_020690	ANKHD1-EIF4EBP3	MASK-BP3|MASK-BP3ARF	ANKHD1-EIF4EBP3 readthrough	protein-coding
chr5_140193401_140193500	chr5	140193401	140193500	-6.15032	0.00464265	+	intron (NM_018907, intron 1 of 3)	AluJr|SINE|Alu	6778	NM_031500	56144	NM_018907	PCDHA4	CNR1|CNRN1|CRNR1|PCDH-ALPHA4	protocadherin alpha 4	protein-coding
chr5_140193501_140193600	chr5	140193501	140193600	-6.31799	0.00242129	+	intron (NM_018907, intron 1 of 3)	AluJr|SINE|Alu	6878	NM_031500	56144	NM_018907	PCDHA4	CNR1|CNRN1|CRNR1|PCDH-ALPHA4	protocadherin alpha 4	protein-coding
chr5_140193601_140193700	chr5	140193601	140193700	-6.15032	0.00464265	+	intron (NM_018907, intron 1 of 3)	Tigger3b|DNA|TcMar-Tigger	6978	NM_031500	56144	NM_018907	PCDHA4	CNR1|CNRN1|CRNR1|PCDH-ALPHA4	protocadherin alpha 4	protein-coding
chr5_147522601_147522700	chr5	147522601	147522700	-6.6042	0.000667207	+	Intergenic	L1PA3|LINE|L1	-26646	NM_001001325	408187	NM_001001325	SPINK14	SPINK5L2	serine peptidase inhibitor, Kazal type 14 (putative)	protein-coding
chr5_147522701_147522800	chr5	147522701	147522800	-3.66397	0.00250381	+	Intergenic	L1PA3|LINE|L1	-26546	NM_001001325	408187	NM_001001325	SPINK14	SPINK5L2	serine peptidase inhibitor, Kazal type 14 (putative)	protein-coding
chr5_148975401_148975500	chr5	148975401	148975500	-6.31799	0.00242129	+	intron (NM_001001669, intron 1 of 12)	L1MEd|LINE|L1	14315	NM_001001669	389337	NM_001001669	ARHGEF37	-	Rho guanine nucleotide exchange factor (GEF) 37	protein-coding
chr5_149009801_149009900	chr5	149009801	149009900	-2.45742	0.000910749	+	intron (NM_001001669, intron 12 of 12)	intron (NM_001001669, intron 12 of 12)	48715	NM_001001669	389337	NM_001001669	ARHGEF37	-	Rho guanine nucleotide exchange factor (GEF) 37	protein-coding
chr5_149009901_149010000	chr5	149009901	149010000	-6.7285	0.000352487	+	intron (NM_001001669, intron 12 of 12)	intron (NM_001001669, intron 12 of 12)	48815	NM_001001669	389337	NM_001001669	ARHGEF37	-	Rho guanine nucleotide exchange factor (GEF) 37	protein-coding
chr5_157943801_157943900	chr5	157943801	157943900	-6.15032	0.00464265	+	Intergenic	Intergenic	582938	NM_024007	1879	NM_024007	EBF1	COE1|EBF|O/E-1|OLF1	early B-cell factor 1	protein-coding
chr5_159251201_159251300	chr5	159251201	159251300	-2.0319	0.00182283	+	Intergenic	AluSz6|SINE|Alu	-92490	NM_000679	147	NM_000679	ADRA1B	ADRA1|ALPHA1BAR	adrenoceptor alpha 1B	protein-coding
chr5_164772001_164772100	chr5	164772001	164772100	-6.15032	0.00464265	+	Intergenic	L1PB3|LINE|L1	1839465	NM_013283	27430	NM_013283	MAT2B	MAT-II|MATIIbeta|Nbla02999|SDR23E1|TGR	methionine adenosyltransferase II, beta	protein-coding
chr5_171566301_171566400	chr5	171566301	171566400	-6.15032	0.00464265	+	intron (NM_005990, intron 2 of 18)	L1MB1|LINE|L1	48996	NM_005990	6793	NM_005990	STK10	LOK|PRO2729	serine/threonine kinase 10	protein-coding
chr5_171715501_171715600	chr5	171715501	171715600	-6.15032	0.00464265	+	Intergenic	L1MB7|LINE|L1	-4755	NM_152277	92181	NM_152277	UBTD2	DCUBP	ubiquitin domain containing 2	protein-coding
chr5_173619201_173619300	chr5	173619201	173619300	-6.15032	0.00464265	+	Intergenic	Intergenic	146643	NM_015980	51617	NM_015980	HMP19	-	HMP19 protein	protein-coding
chr5_178662001_178662100	chr5	178662001	178662100	-6.31799	0.00242129	+	intron (NM_014244, intron 3 of 21)	L2c|LINE|L2	110381	NM_021599	9509	NM_014244	ADAMTS2	ADAM-TS2|ADAMTS-2|ADAMTS-3|NPI|PC I-NP|PCI-NP|PCINP|PCPNI|PNPI	ADAM metallopeptidase with thrombospondin type 1 motif, 2	protein-coding
chr6_938101_938200	chr6	938101	938200	-6.15032	0.00464265	+	Intergenic	Intergenic	163417	NR_027116	285768	NR_027115	LOC285768	-	uncharacterized LOC285768	miscRNA
chr6_10320001_10320100	chr6	10320001	10320100	-1.70791	0.00401524	+	Intergenic	Intergenic	-92501	NR_033910	100130275	NR_033910	LOC100130275	-	uncharacterized LOC100130275	miscRNA
chr6_20446201_20446300	chr6	20446201	20446300	-6.15032	0.00464265	+	intron (NM_001243076, intron 1 of 6)	MER6A|DNA|TcMar-Tigger	42216	NM_001243076	1871	NM_001243076	E2F3	E2F-3	E2F transcription factor 3	protein-coding
chr6_22462201_22462300	chr6	22462201	22462300	-6.15032	0.00464265	+	Intergenic	L1PA3|LINE|L1	-107428	NM_138574	154150	NM_138574	HDGFL1	PWWP1|dJ309H15.1	hepatoma derived growth factor-like 1	protein-coding
chr6_31677301_31677400	chr6	31677301	31677400	-6.15032	0.00464265	+	intron (NM_001003693, intron 3 of 5)	AluSx|SINE|Alu	2666	NM_001003693	259215	NM_001003693	LY6G6F	C6orf21|G6f|LY6G6D|NG32	lymphocyte antigen 6 complex, locus G6F	protein-coding
chr6_31781301_31781400	chr6	31781301	31781400	-3.53968	0.00444385	+	intron (NM_005527, intron 1 of 1).3	AluSz|SINE|Alu	1485	NM_005527	3305	NM_005527	HSPA1L	HSP70-1L|HSP70-HOM|HSP70T|hum70t	heat shock 70kDa protein 1-like	protein-coding
chr6_31781401_31781500	chr6	31781401	31781500	-3.53968	0.00444385	+	intron (NM_005527, intron 1 of 1).3	L1MB2|LINE|L1	1385	NM_005527	3305	NM_005527	HSPA1L	HSP70-1L|HSP70-HOM|HSP70T|hum70t	heat shock 70kDa protein 1-like	protein-coding
chr6_38405801_38405900	chr6	38405801	38405900	-6.7285	0.000352487	+	intron (NM_001172418, intron 5 of 10)	intron (NM_001172418, intron 5 of 10)	157993	NM_001172418	114781	NM_001099272	BTBD9	dJ322I12.1	BTB (POZ) domain containing 9	protein-coding
chr6_54171801_54171900	chr6	54171801	54171900	-1.81654	0.00282728	+	Intergenic	T-rich|Low_complexity|Low_complexity	-1353	NM_014464	27283	NM_014464	TINAG	TIN-AG	tubulointerstitial nephritis antigen	protein-coding
chr6_54171901_54172000	chr6	54171901	54172000	-1.70791	0.00401524	+	Intergenic	Intergenic	-1253	NM_014464	27283	NM_014464	TINAG	TIN-AG	tubulointerstitial nephritis antigen	protein-coding
chr6_54420401_54420500	chr6	54420401	54420500	-3.53968	0.00444385	+	Intergenic	L1PA8|LINE|L1	247247	NM_014464	27283	NM_014464	TINAG	TIN-AG	tubulointerstitial nephritis antigen	protein-coding
chr6_54420501_54420600	chr6	54420501	54420600	-3.53968	0.00444385	+	Intergenic	L1PA8|LINE|L1	247347	NM_014464	27283	NM_014464	TINAG	TIN-AG	tubulointerstitial nephritis antigen	protein-coding
chr6_54740301_54740400	chr6	54740301	54740400	-1.70791	0.00401524	+	intron (NM_001010872, intron 2 of 4)	intron (NM_001010872, intron 2 of 4)	28781	NM_001010872	222584	NM_001010872	FAM83B	C6orf143	family with sequence similarity 83, member B	protein-coding
chr6_56012901_56013000	chr6	56012901	56013000	-6.6042	0.000667207	+	intron (NM_030820, intron 10 of 29)	L3|LINE|CR1	99428	NM_030820	81578	NM_030820	COL21A1	COLA1L|dJ682J15.1|dJ708F5.1	collagen, type XXI, alpha 1	protein-coding
chr6_67413701_67413800	chr6	67413701	67413800	-6.15032	0.00464265	+	Intergenic	MER84-int|LTR|ERV1	915978	NR_026540	442229	NR_026540	SLC25A51P1	MCART3P|bA707M13.1	solute carrier family 25, member 51 pseudogene 1	pseudo
chr6_67692301_67692400	chr6	67692301	67692400	-6.15032	0.00464265	+	Intergenic	L1MA7|LINE|L1	1194578	NR_026540	442229	NR_026540	SLC25A51P1	MCART3P|bA707M13.1	solute carrier family 25, member 51 pseudogene 1	pseudo
chr6_68539101_68539200	chr6	68539101	68539200	-3.53968	0.00444385	+	Intergenic	Intergenic	-806482	NM_001704	577	NM_001704	BAI3	-	brain-specific angiogenesis inhibitor 3	protein-coding
chr6_70725101_70725200	chr6	70725101	70725200	-3.7784	0.00141036	+	intron (NM_001858, intron 11 of 50)	L1HS|LINE|L1	148702	NM_001858	1310	NM_001858	COL19A1	COL9A1L|D6S228E	collagen, type XIX, alpha 1	protein-coding
chr6_71043301_71043400	chr6	71043301	71043400	-3.7784	0.00141036	+	Intergenic	L1PA7|LINE|L1	-30564	NM_001851	1297	NM_001851	COL9A1	DJ149L1.1.2|EDM6|MED|STL4	collagen, type IX, alpha 1	protein-coding
chr6_71439101_71439200	chr6	71439101	71439200	-6.15032	0.00464265	+	intron (NM_001044305, intron 1 of 10)	AluY|SINE|Alu	61671	NM_021940	60682	NM_001044305	SMAP1	SMAP-1	small ArfGAP 1	protein-coding
chr6_80100101_80100200	chr6	80100101	80100200	-6.15032	0.00464265	+	Intergenic	L1PA2|LINE|L1	146997	NM_181714	167691	NM_001122769	LCA5	C6orf152	Leber congenital amaurosis 5	protein-coding
chr6_84044901_84045000	chr6	84044901	84045000	-2.145	0.00268219	+	intron (NM_002395, intron 5 of 13)	L1HS|LINE|L1	95988	NM_002395	4199	NM_002395	ME1	HUMNDME|MES	malic enzyme 1, NADP(+)-dependent, cytosolic	protein-coding
chr6_84045001_84045100	chr6	84045001	84045100	-2.85676	0.000243751	+	intron (NM_002395, intron 5 of 13)	L1HS|LINE|L1	95888	NM_002395	4199	NM_002395	ME1	HUMNDME|MES	malic enzyme 1, NADP(+)-dependent, cytosolic	protein-coding
chr6_85725301_85725400	chr6	85725301	85725400	-6.15032	0.00464265	+	Intergenic	Intergenic	-251451	NM_001080508	9096	NM_001080508	TBX18	-	T-box 18	protein-coding
chr6_86002801_86002900	chr6	86002801	86002900	-6.15032	0.00464265	+	Intergenic	L1PA7|LINE|L1	-156452	NM_001204813	4907	NM_001204813	NT5E	CD73|E5NT|NT|NT5|NTE|eN|eNT	5'-nucleotidase, ecto (CD73)	protein-coding
chr6_88694101_88694200	chr6	88694101	88694200	-6.15032	0.00464265	+	Intergenic	L1MA7|LINE|L1	-63357	NM_030960	81833	NM_030960	SPACA1	SAMP32	sperm acrosome associated 1	protein-coding
chr6_99892601_99892700	chr6	99892601	99892700	-6.15032	0.00464265	+	intron (NM_001080481, intron 14 of 17)	MER74A|LTR|ERVL	-19443	NM_032870	25957	NM_015491	PNISR	C6orf111|HSPC306|RP11-98I9.2|SFRS18|SRrp130|bA98I9.2	PNN-interacting serine/arginine-rich protein	protein-coding
chr6_99892701_99892800	chr6	99892701	99892800	-6.15032	0.00464265	+	intron (NM_001080481, intron 14 of 17)	MER74A|LTR|ERVL	-19543	NM_032870	25957	NM_015491	PNISR	C6orf111|HSPC306|RP11-98I9.2|SFRS18|SRrp130|bA98I9.2	PNN-interacting serine/arginine-rich protein	protein-coding
chr6_99892801_99892900	chr6	99892801	99892900	-6.15032	0.00464265	+	intron (NM_001080481, intron 14 of 17)	intron (NM_001080481, intron 14 of 17)	-19643	NM_032870	25957	NM_015491	PNISR	C6orf111|HSPC306|RP11-98I9.2|SFRS18|SRrp130|bA98I9.2	PNN-interacting serine/arginine-rich protein	protein-coding
chr6_100645701_100645800	chr6	100645701	100645800	-3.53968	0.00444385	+	Intergenic	L1PA2|LINE|L1	-203636	NM_032503	84539	NM_001040179	MCHR2	GPR145|GPRv17|MCH-2R|MCH-R2|MCH2|MCH2R|MCHR-2|SLT	melanin-concentrating hormone receptor 2	protein-coding
chr6_105978801_105978900	chr6	105978801	105978900	-3.53968	0.00444385	+	Intergenic	Intergenic	-127851	NM_002726	5550	NM_002726	PREP	PE|PEP	prolyl endopeptidase	protein-coding
chr6_106271701_106271800	chr6	106271701	106271800	-3.07209	0.00200946	+	Intergenic	(TA)n|Simple_repeat|Simple_repeat	-262445	NM_001198	639	NM_001198	PRDM1	BLIMP1|PRDI-BF1	PR domain containing 1, with ZNF domain	protein-coding
chr6_106271901_106272000	chr6	106271901	106272000	-6.46818	0.00126829	+	Intergenic	(TA)n|Simple_repeat|Simple_repeat	-262245	NM_001198	639	NM_001198	PRDM1	BLIMP1|PRDI-BF1	PR domain containing 1, with ZNF domain	protein-coding
chr6_106272001_106272100	chr6	106272001	106272100	-6.15032	0.00464265	+	Intergenic	(TA)n|Simple_repeat|Simple_repeat	-262145	NM_001198	639	NM_001198	PRDM1	BLIMP1|PRDI-BF1	PR domain containing 1, with ZNF domain	protein-coding
chr6_118750201_118750300	chr6	118750201	118750300	-6.46818	0.00126829	+	Intergenic	L1PA3|LINE|L1	-72286	NR_002730	23629	NR_002730	BRD7P3	BP75	bromodomain containing 7 pseudogene 3	pseudo
chr6_129546201_129546300	chr6	129546201	129546300	-3.66397	0.00250381	+	intron (NM_001079823, intron 12 of 63)	L1PA5|LINE|L1	341964	NM_000426	3908	NM_000426	LAMA2	LAMM	laminin, alpha 2	protein-coding
chr6_130084501_130084600	chr6	130084501	130084600	-2.69731	0.0024261	+	Intergenic	Intergenic	-53180	NM_033515	93663	NM_033515	ARHGAP18	MacGAP|SENEX|bA307O14.2	Rho GTPase activating protein 18	protein-coding
chr6_130164901_130165000	chr6	130164901	130165000	-6.31799	0.00242129	+	intron (NM_001010876, intron 2 of 4)	intron (NM_001010876, intron 2 of 4)	17466	NM_001010876	253582	NM_001010876	TMEM244	C6orf191|bA174C7.4	transmembrane protein 244	protein-coding
chr6_134101901_134102000	chr6	134101901	134102000	-2.145	0.00268219	+	Intergenic	Intergenic	-40335	NR_027030	154089	NR_027030	MGC34034	-	uncharacterized protein MGC34034	miscRNA
chr6_140348301_140348400	chr6	140348301	140348400	-6.31799	0.00242129	+	Intergenic	L1PA14|LINE|L1	-178039	NR_037441	100500879	NR_037441	MIR3668	-	microRNA 3668	miscRNA
chr6_142013401_142013500	chr6	142013401	142013500	-6.15032	0.00464265	+	Intergenic	L1MC1|LINE|L1	396486	NM_002511	4829	NM_002511	NMBR	-	neuromedin B receptor	protein-coding
chr6_142484001_142484100	chr6	142484001	142484100	-1.81408	0.00429585	+	intron (NM_016485, intron 1 of 7)	L2|LINE|L2	15640	NM_016485	51534	NM_016485	VTA1	C6orf55|DRG-1|DRG1|LIP5|My012|SBP1	Vps20-associated 1 homolog (S. cerevisiae)	protein-coding
chr6_153945501_153945600	chr6	153945501	153945600	-6.31799	0.00242129	+	Intergenic	L1MCa|LINE|L1	-386081	NM_001145280	4988	NM_000914	OPRM1	LMOR|M-OR-1|MOP|MOR|MOR1|OPRM	opioid receptor, mu 1	protein-coding
chr6_153945601_153945700	chr6	153945601	153945700	-6.15032	0.00464265	+	Intergenic	L1MCa|LINE|L1	-385981	NM_001145280	4988	NM_000914	OPRM1	LMOR|M-OR-1|MOP|MOR|MOR1|OPRM	opioid receptor, mu 1	protein-coding
chr6_154773901_154774000	chr6	154773901	154774000	-6.15032	0.00464265	+	intron (NM_173515, intron 1 of 12)	MLT1B|LTR|ERVL-MaLR	57803	NM_173515	154043	NM_173515	CNKSR3	MAGI1	CNKSR family member 3	protein-coding
chr6_154774001_154774100	chr6	154774001	154774100	-6.15032	0.00464265	+	intron (NM_173515, intron 1 of 12)	MLT1B|LTR|ERVL-MaLR	57703	NM_173515	154043	NM_173515	CNKSR3	MAGI1	CNKSR family member 3	protein-coding
chr6_154964201_154964300	chr6	154964201	154964300	-3.53968	0.00444385	+	Intergenic	AluSx1|SINE|Alu	-90262	NM_014892	22828	NM_014892	SCAF8	RBM16	SR-related CTD-associated factor 8	protein-coding
chr6_158408201_158408300	chr6	158408201	158408300	-6.15032	0.00464265	+	intron (NM_003898, intron 1 of 26)	AluSx|SINE|Alu	5362	NM_003898	8871	NM_001178088	SYNJ2	INPP5H	synaptojanin 2	protein-coding
chr6_159187301_159187400	chr6	159187301	159187400	-6.15032	0.00464265	+	3' UTR (NM_001111077, exon 14 of 14)	3' UTR (NM_001111077, exon 14 of 14)	-1565	NR_037482	100500851	NR_037482	MIR3918	-	microRNA 3918	miscRNA
chr6_159187401_159187500	chr6	159187401	159187500	-6.15032	0.00464265	+	3' UTR (NM_001111077, exon 14 of 14)	3' UTR (NM_001111077, exon 14 of 14)	-1665	NR_037482	100500851	NR_037482	MIR3918	-	microRNA 3918	miscRNA
chr6_159187501_159187600	chr6	159187501	159187600	-6.15032	0.00464265	+	3' UTR (NM_001111077, exon 14 of 14)	3' UTR (NM_001111077, exon 14 of 14)	-1765	NR_037482	100500851	NR_037482	MIR3918	-	microRNA 3918	miscRNA
chr6_159421901_159422000	chr6	159421901	159422000	-6.15032	0.00464265	+	promoter-TSS (NM_031924)	promoter-TSS (NM_031924)	-752	NM_031924	83861	NM_031924	RSPH3	RSHL2|RSP3|dJ111C20.1	radial spoke 3 homolog (Chlamydomonas)	protein-coding
chr6_161534201_161534300	chr6	161534201	161534300	-6.15032	0.00464265	+	intron (NM_005922, intron 25 of 26)	L1MC2|LINE|L1	48764	NR_024277	79992	NM_024929	AGPAT4-IT1	C6orf59|NCRNA00241	AGPAT4 intronic transcript 1 (non-protein coding)	miscRNA
chr6_163534001_163534100	chr6	163534001	163534100	-6.15032	0.00464265	+	intron (NM_001080379, intron 4 of 4)	L1M4c|LINE|L1	211455	NR_028390	285796	NR_028390	PACRG-AS1	-	PACRG antisense RNA 1	miscRNA
chr6_165149001_165149100	chr6	165149001	165149100	-6.15032	0.00464265	+	Intergenic	THE1C|LTR|ERVL-MaLR	574061	NM_144980	168090	NM_144980	C6orf118	bA85G2.1|dJ416F21.2	chromosome 6 open reading frame 118	protein-coding
chr6_165891401_165891500	chr6	165891401	165891500	-6.15032	0.00464265	+	intron (NR_045597, intron 4 of 22)	L2a|LINE|L2	-168339	NM_144980	168090	NM_144980	C6orf118	bA85G2.1|dJ416F21.2	chromosome 6 open reading frame 118	protein-coding
chr6_169923301_169923400	chr6	169923301	169923400	-6.15032	0.00464265	+	intron (NM_001202550, intron 21 of 21)	L1MA4|LINE|L1	178809	NM_182552	253769	NM_001202550	WDR27	-	WD repeat domain 27	protein-coding
chr7_2336901_2337000	chr7	2336901	2337000	-6.15032	0.00464265	+	intron (NM_013321, intron 1 of 10)	AluSq|SINE|Alu	17149	NM_013321	29886	NM_013321	SNX8	Mvp1	sorting nexin 8	protein-coding
chr7_4123201_4123300	chr7	4123201	4123300	-2.145	0.00268219	+	intron (NM_152744, intron 22 of 44)	C-rich|Low_complexity|Low_complexity	-46067	NM_001079653	221935	NM_001079653	SDK1	-	sidekick cell adhesion molecule 1	protein-coding
chr7_6814801_6814900	chr7	6814801	6814900	-6.15032	0.00464265	+	intron (NM_001099697, intron 11 of 20).2	AluJb|SINE|Alu	21110	NM_173565	222967	NM_173565	RSPH10B	-	radial spoke head 10 homolog B (Chlamydomonas)	protein-coding
chr7_6814901_6815000	chr7	6814901	6815000	-6.15032	0.00464265	+	intron (NM_001099697, intron 11 of 20).2	AluJb|SINE|Alu	21210	NM_173565	222967	NM_173565	RSPH10B	-	radial spoke head 10 homolog B (Chlamydomonas)	protein-coding
chr7_7994701_7994800	chr7	7994701	7994800	-2.145	0.00268219	+	Intergenic	(TTTC)n|Simple_repeat|Simple_repeat	-13624	NM_138426	113263	NM_138426	GLCCI1	FAM117C|GCTR|GIG18|TSSN1	glucocorticoid induced transcript 1	protein-coding
chr7_8341301_8341400	chr7	8341301	8341400	-6.31799	0.00242129	+	Intergenic	L1PA3|LINE|L1	-39165	NM_004968	3382	NM_001136020	ICA1	ICA69|ICAp69	islet cell autoantigen 1, 69kDa	protein-coding
chr7_11620101_11620200	chr7	11620101	11620200	-6.15032	0.00464265	+	intron (NM_015204, intron 4 of 26)	intron (NM_015204, intron 4 of 26)	251674	NM_015204	221981	NM_015204	THSD7A	-	thrombospondin, type I, domain containing 7A	protein-coding
chr7_15560301_15560400	chr7	15560301	15560400	-2.69731	0.0024261	+	intron (NM_001004320, intron 3 of 12)	L1PA7|LINE|L1	41290	NM_001004320	392636	NM_001004320	AGMO	TMEM195	alkylglycerol monooxygenase	protein-coding
chr7_15560401_15560500	chr7	15560401	15560500	-2.29797	0.0024261	+	intron (NM_001004320, intron 3 of 12)	L1PA7|LINE|L1	41190	NM_001004320	392636	NM_001004320	AGMO	TMEM195	alkylglycerol monooxygenase	protein-coding
chr7_18671101_18671200	chr7	18671101	18671200	-6.15032	0.00464265	+	intron (NM_178425, intron 6 of 24)	intron (NM_178425, intron 6 of 24)	122250	NM_001204147	9734	NM_001204144	HDAC9	HD7|HD7b|HD9|HDAC|HDAC7|HDAC7B|HDAC9B|HDAC9FL|HDRP|MITR	histone deacetylase 9	protein-coding
chr7_25616901_25617000	chr7	25616901	25617000	-6.31799	0.00242129	+	Intergenic	AluSx|SINE|Alu	263680	NR_046486	100873753	NR_046486	RNU6-16	-	RNA, U6 small nuclear 16	snRNA
chr7_27347701_27347800	chr7	27347701	27347800	-6.15032	0.00464265	+	Intergenic	L1PA3|LINE|L1	65586	NM_001989	2128	NM_001989	EVX1	-	even-skipped homeobox 1	protein-coding
chr7_30863301_30863400	chr7	30863301	30863400	-6.15032	0.00464265	+	intron (NM_032222, intron 5 of 17)	L1MEg|LINE|L1	52317	NM_032222	84182	NM_032222	FAM188B	C7orf67	family with sequence similarity 188, member B	protein-coding
chr7_31507701_31507800	chr7	31507701	31507800	-6.6042	0.000667207	+	Intergenic	HERVH-int|LTR|ERV1	-45935	NM_001257967	223075	NM_001257967	CCDC129	-	coiled-coil domain containing 129	protein-coding
chr7_35173201_35173300	chr7	35173201	35173300	-6.31799	0.00242129	+	intron (NR_002833, intron 11 of 21)	L1MC5|LINE|L1	52524	NR_002833	554236	NR_002833	DPY19L2P1	-	dpy-19-like 2 pseudogene 1 (C. elegans)	pseudo
chr7_39065401_39065500	chr7	39065401	39065500	-6.15032	0.00464265	+	intron (NM_007252, intron 2 of 10)	L1PA3|LINE|L1	47841	NM_001166018	11281	NM_001166018	POU6F2	RPF-1|WT5|WTSL	POU class 6 homeobox 2	protein-coding
chr7_44644501_44644600	chr7	44644501	44644600	-3.53968	0.00444385	+	Intergenic	L1MB4|LINE|L1	-1571	NM_001003941	4967	NM_001003941	OGDH	AKGDH|E1k|OGDC	oxoglutarate (alpha-ketoglutarate) dehydrogenase (lipoamide)	protein-coding
chr7_49403001_49403100	chr7	49403001	49403100	-6.15032	0.00464265	+	Intergenic	L1MB4|LINE|L1	-410207	NM_198570	375567	NM_198570	VWC2	PSST739|UNQ739	von Willebrand factor C domain containing 2	protein-coding
chr7_61430801_61430900	chr7	61430801	61430900	-6.15032	0.00464265	+	Intergenic	L1PA4|LINE|L1	1333584	NR_003952	643955	NR_003952	LOC643955	-	zinc finger protein 479 pseudogene	pseudo
chr7_62605001_62605100	chr7	62605001	62605100	-6.15032	0.00464265	+	Intergenic	L1P1|LINE|L1	159384	NR_003952	643955	NR_003952	LOC643955	-	zinc finger protein 479 pseudogene	pseudo
chr7_62605101_62605200	chr7	62605101	62605200	-6.15032	0.00464265	+	Intergenic	L1PA3|LINE|L1	159284	NR_003952	643955	NR_003952	LOC643955	-	zinc finger protein 479 pseudogene	pseudo
chr7_65300401_65300500	chr7	65300401	65300500	-6.15032	0.00464265	+	Intergenic	Intergenic	-37807	NM_173517	154807	NM_173517	VKORC1L1	-	vitamin K epoxide reductase complex, subunit 1-like 1	protein-coding
chr7_67675201_67675300	chr7	67675201	67675300	-1.13403	0.00472574	+	Intergenic	Intergenic	907625	NR_040585	64940	NM_022906	STAG3L4	-	stromal antigen 3-like 4	pseudo
chr7_68281001_68281100	chr7	68281001	68281100	-1.94464	0.00188767	+	Intergenic	AluSx|SINE|Alu	-782855	NM_001127231	26053	NM_001127231	AUTS2	FBRSL2	autism susceptibility candidate 2	protein-coding
chr7_72509601_72509700	chr7	72509601	72509700	-6.31799	0.00242129	+	intron (NR_003614, intron 2 of 4)	HY3|scRNA|scRNA	-9341	NR_003664	389517	NM_001023562	SPDYE8P	-	speedy homolog E8 (Xenopus laevis), pseudogene	pseudo
chr7_72509701_72509800	chr7	72509701	72509800	-6.15032	0.00464265	+	intron (NR_003614, intron 2 of 4)	intron (NR_003614, intron 2 of 4)	-9441	NR_003664	389517	NM_001023562	SPDYE8P	-	speedy homolog E8 (Xenopus laevis), pseudogene	pseudo
chr7_72509801_72509900	chr7	72509801	72509900	-6.46818	0.00126829	+	intron (NR_003614, intron 2 of 4)	intron (NR_003614, intron 2 of 4)	-9541	NR_003664	389517	NM_001023562	SPDYE8P	-	speedy homolog E8 (Xenopus laevis), pseudogene	pseudo
chr7_74593501_74593600	chr7	74593501	74593600	-6.15032	0.00464265	+	Intergenic	Intergenic	-5734	NR_003187	654817	NR_003187	NCF1C	SH3PXD1C	neutrophil cytosolic factor 1C pseudogene	pseudo
chr7_75445401_75445500	chr7	75445401	75445500	-6.15032	0.00464265	+	Intergenic	Intergenic	-2417	NM_002991	6369	NM_002991	CCL24	Ckb-6|MPIF-2|MPIF2|SCYA24	chemokine (C-C motif) ligand 24	protein-coding
chr7_75628401_75628500	chr7	75628401	75628500	-6.15032	0.00464265	+	intron (NM_016086, intron 8 of 8)	AluY|SINE|Alu	-4458	NM_031925	83862	NM_031925	TMEM120A	NET29|TMPIT	transmembrane protein 120A	protein-coding
chr7_76523201_76523300	chr7	76523201	76523300	-3.53968	0.00444385	+	Intergenic	Intergenic	-86889	NR_023383	441263	NR_023383	DTX2P1-UPK3BP1-PMS2P11	PMS2L11|PMS2P11|PMSR6	DTX2P1-UPK3BP1-PMS2P11 readthrough (non-protein coding)	pseudo
chr7_79301801_79301900	chr7	79301801	79301900	-6.15032	0.00464265	+	Intergenic	Intergenic	-98722	NR_031667	100313772	NR_031667	MIR548M	MIRN548M	microRNA 548m	miscRNA
chr7_80088301_80088400	chr7	80088301	80088400	-6.31799	0.00242129	+	intron (NM_001102386, intron 7 of 7)	intron (NM_001102386, intron 7 of 7)	52892	NM_001102386	346562	NM_001102386	GNAT3	GDCA	guanine nucleotide binding protein, alpha transducing 3	protein-coding
chr7_80344701_80344800	chr7	80344701	80344800	-6.46818	0.00126829	+	Intergenic	L1PA3|LINE|L1	68988	NM_001127444	948	NM_000072	CD36	BDPLT10|CHDS7|FAT|GP3B|GP4|GPIV|PASIV|SCARB3	CD36 molecule (thrombospondin receptor)	protein-coding
chr7_83772901_83773000	chr7	83772901	83773000	-6.15032	0.00464265	+	intron (NM_006080, intron 1 of 16)	AluJr|SINE|Alu	51267	NM_006080	10371	NM_006080	SEMA3A	Hsema-I|Hsema-III|SEMA1|SEMAD|SEMAIII|SEMAL|SemD|coll-1	sema domain, immunoglobulin domain (Ig), short basic domain, secreted, (semaphorin) 3A	protein-coding
chr7_84605801_84605900	chr7	84605801	84605900	-6.15032	0.00464265	+	Intergenic	L1PA13|LINE|L1	145397	NM_152754	223117	NM_152754	SEMA3D	Sema-Z2|coll-2	sema domain, immunoglobulin domain (Ig), short basic domain, secreted, (semaphorin) 3D	protein-coding
chr7_86075801_86075900	chr7	86075801	86075900	-3.66397	0.00250381	+	Intergenic	Intergenic	-197380	NM_000840	2913	NM_000840	GRM3	GLUR3|GPRC1C|MGLUR3|mGlu3	glutamate receptor, metabotropic 3	protein-coding
chr7_86075901_86076000	chr7	86075901	86076000	-3.66397	0.00250381	+	Intergenic	Intergenic	-197280	NM_000840	2913	NM_000840	GRM3	GLUR3|GPRC1C|MGLUR3|mGlu3	glutamate receptor, metabotropic 3	protein-coding
chr7_86076001_86076100	chr7	86076001	86076100	-3.66397	0.00250381	+	Intergenic	Intergenic	-197180	NM_000840	2913	NM_000840	GRM3	GLUR3|GPRC1C|MGLUR3|mGlu3	glutamate receptor, metabotropic 3	protein-coding
chr7_97324301_97324400	chr7	97324301	97324400	-2.97333	0.00339444	+	Intergenic	Intergenic	-36921	NM_013998	6863	NM_003182	TAC1	Hs.2563|NK2|NKNA|NPK|TAC2	tachykinin, precursor 1	protein-coding
chr7_102320001_102320100	chr7	102320001	102320100	-6.15032	0.00464265	+	Intergenic	Intergenic	-7874	NM_032959	246721	NM_032959	POLR2J2	HRPB11B|RPB11b1	polymerase (RNA) II (DNA directed) polypeptide J2	protein-coding
chr7_102320301_102320400	chr7	102320301	102320400	-6.31799	0.00242129	+	Intergenic	AluSx|SINE|Alu	-8174	NM_032959	246721	NM_032959	POLR2J2	HRPB11B|RPB11b1	polymerase (RNA) II (DNA directed) polypeptide J2	protein-coding
chr7_103397901_103398000	chr7	103397901	103398000	-6.31799	0.00242129	+	intron (NM_005045, intron 4 of 64)	intron (NM_005045, intron 4 of 64)	232013	NM_005045	5649	NM_005045	RELN	LIS2|PRO1598|RL	reelin	protein-coding
chr7_103398001_103398100	chr7	103398001	103398100	-6.15032	0.00464265	+	intron (NM_005045, intron 4 of 64)	intron (NM_005045, intron 4 of 64)	231913	NM_005045	5649	NM_005045	RELN	LIS2|PRO1598|RL	reelin	protein-coding
chr7_103398101_103398200	chr7	103398101	103398200	-6.15032	0.00464265	+	intron (NM_005045, intron 4 of 64)	intron (NM_005045, intron 4 of 64)	231813	NM_005045	5649	NM_005045	RELN	LIS2|PRO1598|RL	reelin	protein-coding
chr7_105385001_105385100	chr7	105385001	105385100	-6.15032	0.00464265	+	intron (NM_020725, intron 3 of 11)	L1MC4|LINE|L1	-65441	NM_138495	222255	NM_020725	ATXN7L1	ATXN7L4	ataxin 7-like 1	protein-coding
chr7_107571601_107571700	chr7	107571601	107571700	-6.15032	0.00464265	+	intron (NM_002291, intron 29 of 33)	intron (NM_002291, intron 29 of 33)	40064	NM_000108	1738	NM_000108	DLD	DLDH|E3|GCSL|LAD|PHE3	dihydrolipoamide dehydrogenase	protein-coding
chr7_118719501_118719600	chr7	118719501	118719600	-6.15032	0.00464265	+	Intergenic	L1MEc|LINE|L1	854838	NM_019644	56311	NM_001077708	ANKRD7	TSA806	ankyrin repeat domain 7	protein-coding
chr7_123516101_123516200	chr7	123516101	123516200	-6.31799	0.00242129	+	intron (NM_012269, intron 4 of 4)	intron (NM_012269, intron 4 of 4)	30927	NM_012269	23553	NM_012269	HYAL4	CSHY	hyaluronoglucosaminidase 4	protein-coding
chr7_123804301_123804400	chr7	123804301	123804400	-6.15032	0.00464265	+	Intergenic	L1PA17|LINE|L1	-130827	NM_001136002	730130	NM_001136002	TMEM229A	-	transmembrane protein 229A	protein-coding
chr7_123804401_123804500	chr7	123804401	123804500	-6.31799	0.00242129	+	Intergenic	L1PA17|LINE|L1	-130927	NM_001136002	730130	NM_001136002	TMEM229A	-	transmembrane protein 229A	protein-coding
chr7_128273001_128273100	chr7	128273001	128273100	-6.15032	0.00464265	+	Intergenic	MLT1D|LTR|ERVL-MaLR	-8245	NR_024368	402483	NM_001039682	FLJ45340	-	uncharacterized LOC402483	miscRNA
chr7_128273101_128273200	chr7	128273101	128273200	-6.15032	0.00464265	+	Intergenic	MLT1D|LTR|ERVL-MaLR	-8145	NR_024368	402483	NM_001039682	FLJ45340	-	uncharacterized LOC402483	miscRNA
chr7_130615501_130615600	chr7	130615501	130615600	-6.15032	0.00464265	+	Intergenic	Intergenic	-17481	NR_034120	646329	NR_034120	LOC646329	-	uncharacterized LOC646329	miscRNA
chr7_134211801_134211900	chr7	134211801	134211900	-2.3799	0.00148807	+	promoter-TSS (NM_020299)	promoter-TSS (NM_020299)	-494	NM_020299	57016	NM_020299	AKR1B10	AKR1B11|AKR1B12|ALDRLn|ARL-1|ARL1|HIS|HSI	aldo-keto reductase family 1, member B10 (aldose reductase)	protein-coding
chr7_134211901_134212000	chr7	134211901	134212000	-2.61045	0.00394482	+	promoter-TSS (NM_020299)	promoter-TSS (NM_020299)	-394	NM_020299	57016	NM_020299	AKR1B10	AKR1B11|AKR1B12|ALDRLn|ARL-1|ARL1|HIS|HSI	aldo-keto reductase family 1, member B10 (aldose reductase)	protein-coding
chr7_135977001_135977100	chr7	135977001	135977100	-6.15032	0.00464265	+	Intergenic	L2b|LINE|L2	-314846	NM_001128619	767558	NM_001128619	LUZP6	MPD6|MTPNUT	leucine zipper protein 6	protein-coding
chr7_142223701_142223800	chr7	142223701	142223800	-6.15032	0.00464265	+	Intergenic	Intergenic	-150381	NM_001190487	100463482	NM_001190487	MTRNR2L6	HN6	MT-RNR2-like 6	protein-coding
chr7_152027801_152027900	chr7	152027801	152027900	-3.66397	0.00250381	+	intron (NM_170606, intron 2 of 58)	intron (NM_170606, intron 2 of 58)	105240	NM_170606	58508	NM_170606	MLL3	HALR|KMT2C	myeloid/lymphoid or mixed-lineage leukemia 3	protein-coding
chr7_154140901_154141000	chr7	154140901	154141000	-3.07209	0.00200946	+	intron (NM_001936, intron 1 of 25)	intron (NM_001936, intron 1 of 25)	138603	NM_001936	1804	NM_001039350	DPP6	DPPX|VF2	dipeptidyl-peptidase 6	protein-coding
chr7_155774701_155774800	chr7	155774701	155774800	-1.22006	0.00155718	+	Intergenic	(TCCA)n|Simple_repeat|Simple_repeat	-169783	NM_000193	6469	NM_000193	SHH	HHG1|HLP3|HPE3|MCOPCB5|SMMCI|TPT|TPTPS	sonic hedgehog	protein-coding
chr7_156929101_156929200	chr7	156929101	156929200	-6.15032	0.00464265	+	Intergenic	L1MA5|LINE|L1	-2505	NM_014671	9690	NM_014671	UBE3C	HECTH2	ubiquitin protein ligase E3C	protein-coding
chr8_1053301_1053400	chr8	1053301	1053400	-6.15032	0.00464265	+	Intergenic	Intergenic	197477	NR_033895	286083	NR_033895	LOC286083	-	uncharacterized LOC286083	miscRNA
chr8_1053401_1053500	chr8	1053401	1053500	-6.46818	0.00126829	+	Intergenic	CpG	197377	NR_033895	286083	NR_033895	LOC286083	-	uncharacterized LOC286083	miscRNA
chr8_2267401_2267500	chr8	2267401	2267500	-6.46818	0.00126829	+	Intergenic	L1PA2|LINE|L1	274292	NM_003970	9172	NM_003970	MYOM2	TTNAP	myomesin (M-protein) 2, 165kDa	protein-coding
chr8_8381101_8381200	chr8	8381101	8381200	-6.15032	0.00464265	+	Intergenic	Intergenic	-141893	NM_001080826	157285	NM_001080826	SGK223	PRAGMIN	homolog of rat pragma of Rnd2	protein-coding
chr8_8641201_8641300	chr8	8641201	8641300	-6.15032	0.00464265	+	TTS (NM_004225)	TTS (NM_004225)	81584	NM_194284	137075	NM_194284	CLDN23	CLDNL|hCG1646163	claudin 23	protein-coding
chr8_16835001_16835100	chr8	16835001	16835100	-3.53968	0.00444385	+	Intergenic	L1PA7|LINE|L1	24624	NM_019851	26281	NM_019851	FGF20	FGF-20	fibroblast growth factor 20	protein-coding
chr8_17588201_17588300	chr8	17588201	17588300	-6.31799	0.00242129	+	intron (NM_001001924, intron 3 of 14)	L1MB3|LINE|L1	-8166	NM_001166393	57509	NM_001001924	MTUS1	ATBP|ATIP|MP44|MTSG1	microtubule associated tumor suppressor 1	protein-coding
chr8_17943301_17943400	chr8	17943301	17943400	-6.31799	0.00242129	+	promoter-TSS (NM_004315)	promoter-TSS (NM_004315)	-843	NM_004315	427	NM_001127505	ASAH1	AC|ACDase|ASAH|PHP|PHP32|SMAPME	N-acylsphingosine amidohydrolase (acid ceramidase) 1	protein-coding
chr8_26571701_26571800	chr8	26571701	26571800	-6.15032	0.00464265	+	Intergenic	L1ME3F|LINE|L1	135829	NM_001244604	1808	NM_001197293	DPYSL2	CRMP-2|CRMP2|DHPRP2|DRP-2|DRP2|N2A3|ULIP-2|ULIP2	dihydropyrimidinase-like 2	protein-coding
chr8_26571801_26571900	chr8	26571801	26571900	-6.15032	0.00464265	+	Intergenic	L1ME3F|LINE|L1	135929	NM_001244604	1808	NM_001197293	DPYSL2	CRMP-2|CRMP2|DHPRP2|DRP-2|DRP2|N2A3|ULIP-2|ULIP2	dihydropyrimidinase-like 2	protein-coding
chr8_30462801_30462900	chr8	30462801	30462900	-6.15032	0.00464265	+	intron (NM_002095, intron 6 of 7)	HAL1|LINE|L1	-33267	NM_001206847	100507341	NM_001206847	LOC100507341	-	uncharacterized LOC100507341	protein-coding
chr8_33159701_33159800	chr8	33159701	33159800	-6.15032	0.00464265	+	Intergenic	L1PBa|LINE|L1	170914	NM_032664	84750	NM_032664	FUT10	-	fucosyltransferase 10 (alpha (1,3) fucosyltransferase)	protein-coding
chr8_33159801_33159900	chr8	33159801	33159900	-6.46818	0.00126829	+	Intergenic	L1PBa|LINE|L1	170814	NM_032664	84750	NM_032664	FUT10	-	fucosyltransferase 10 (alpha (1,3) fucosyltransferase)	protein-coding
chr8_34329401_34329500	chr8	34329401	34329500	-6.15032	0.00464265	+	Intergenic	AluSz|SINE|Alu	-763525	NM_080872	137970	NM_080872	UNC5D	PRO34692|Unc5h4	unc-5 homolog D (C. elegans)	protein-coding
chr8_35937101_35937200	chr8	35937101	35937200	-6.15032	0.00464265	+	Intergenic	L1PA13|LINE|L1	-704692	NM_001031836	157855	NM_001031836	KCNU1	KCNMC1|KCa5|KCa5.1|Kcnma3|Slo3	potassium channel, subfamily U, member 1	protein-coding
chr8_38545301_38545400	chr8	38545301	38545400	-1.88084	0.00285251	+	Intergenic	AluJo|SINE|Alu	-40354	NM_001146216	6867	NM_001122824	TACC1	Ga55	transforming, acidic coiled-coil containing protein 1	protein-coding
chr8_38634701_38634800	chr8	38634701	38634800	-6.15032	0.00464265	+	intron (NM_001146216, intron 1 of 12)	AluSx|SINE|Alu	-9972	NM_001122824	6867	NM_001122824	TACC1	Ga55	transforming, acidic coiled-coil containing protein 1	protein-coding
chr8_39473101_39473200	chr8	39473101	39473200	-6.15032	0.00464265	+	intron (NM_014237, intron 6 of 19)	L1PA15|LINE|L1	31063	NM_014237	8749	NM_001190956	ADAM18	ADAM27|tMDCIII	ADAM metallopeptidase domain 18	protein-coding
chr8_39473201_39473300	chr8	39473201	39473300	-6.15032	0.00464265	+	intron (NM_014237, intron 6 of 19)	L1PA15|LINE|L1	31163	NM_014237	8749	NM_001190956	ADAM18	ADAM27|tMDCIII	ADAM metallopeptidase domain 18	protein-coding
chr8_48463001_48463100	chr8	48463001	48463100	-6.31799	0.00242129	+	intron (NM_001080394, intron 8 of 19)	L1PA5|LINE|L1	187676	NM_005195	1052	NM_005195	CEBPD	C/EBP-delta|CELF|CRP3|NF-IL6-beta	CCAAT/enhancer binding protein (C/EBP), delta	protein-coding
chr8_48463101_48463200	chr8	48463101	48463200	-6.15032	0.00464265	+	intron (NM_001080394, intron 8 of 19)	L1PA5|LINE|L1	187576	NM_005195	1052	NM_005195	CEBPD	C/EBP-delta|CELF|CRP3|NF-IL6-beta	CCAAT/enhancer binding protein (C/EBP), delta	protein-coding
chr8_48463201_48463300	chr8	48463201	48463300	-6.15032	0.00464265	+	intron (NM_001080394, intron 8 of 19)	L1PA5|LINE|L1	187476	NM_005195	1052	NM_005195	CEBPD	C/EBP-delta|CELF|CRP3|NF-IL6-beta	CCAAT/enhancer binding protein (C/EBP), delta	protein-coding
chr8_53864501_53864600	chr8	53864501	53864600	-6.31799	0.00242129	+	Intergenic	LTR12C|LTR|ERV1	12082	NM_005285	2831	NM_005285	NPBWR1	GPR7	neuropeptides B/W receptor 1	protein-coding
chr8_55516101_55516200	chr8	55516101	55516200	-6.15032	0.00464265	+	Intergenic	L1PA4|LINE|L1	-12477	NM_006269	6101	NM_006269	RP1	DCDC4A|ORP1	retinitis pigmentosa 1 (autosomal dominant)	protein-coding
chr8_57820301_57820400	chr8	57820301	57820400	-2.61045	0.00394482	+	Intergenic	L3|LINE|CR1	86080	NM_017813	54928	NM_017813	IMPAD1	GPAPP|IMP 3|IMP-3|IMPA3	inositol monophosphatase domain containing 1	protein-coding
chr8_61462901_61463000	chr8	61462901	61463000	-3.53968	0.00444385	+	intron (NM_001242644, intron 1 of 6)	AluJb|SINE|Alu	33481	NM_001242644	5862	NM_001242644	RAB2A	LHX|RAB2	RAB2A, member RAS oncogene family	protein-coding
chr8_67594101_67594200	chr8	67594101	67594200	-6.15032	0.00464265	+	TTS (NM_019607)	TTS (NM_019607)	14363	NM_001204173	100533105	NM_001204173	C8orf44-SGK3	-	C8orf44-SGK3 readthrough	protein-coding
chr8_67594201_67594300	chr8	67594201	67594300	-6.15032	0.00464265	+	TTS (NM_019607)	TTS (NM_019607)	14463	NM_001204173	100533105	NM_001204173	C8orf44-SGK3	-	C8orf44-SGK3 readthrough	protein-coding
chr8_67594301_67594400	chr8	67594301	67594400	-6.31799	0.00242129	+	TTS (NM_019607)	TTS (NM_019607)	14563	NM_001204173	100533105	NM_001204173	C8orf44-SGK3	-	C8orf44-SGK3 readthrough	protein-coding
chr8_83143501_83143600	chr8	83143501	83143600	-6.15032	0.00464265	+	Intergenic	L1MA4A|LINE|L1	-389029	NM_022133	64089	NM_022133	SNX16	-	sorting nexin 16	protein-coding
chr8_90155401_90155500	chr8	90155401	90155500	-6.15032	0.00464265	+	Intergenic	L1MEe|LINE|L1	-614525	NM_003821	8767	NM_003821	RIPK2	CARD3|CARDIAK|CCK|GIG30|RICK|RIP2	receptor-interacting serine-threonine kinase 2	protein-coding
chr8_91171201_91171300	chr8	91171201	91171300	-6.15032	0.00464265	+	Intergenic	Intergenic	-62466	NR_051989	100874052	NR_051989	LINC00534	-	long intergenic non-protein coding RNA 534	miscRNA
chr8_96112901_96113000	chr8	96112901	96113000	-6.15032	0.00464265	+	Intergenic	Intergenic	-27726	NR_037484	100500907	NR_037484	MIR3150B	-	microRNA 3150b	miscRNA
chr8_106082901_106083000	chr8	106082901	106083000	-3.66397	0.00250381	+	Intergenic	L2a|LINE|L2	-248197	NM_012082	23414	NM_012082	ZFPM2	DIH3|FOG2|ZNF89B|hFOG-2	zinc finger protein, multitype 2	protein-coding
chr8_108996801_108996900	chr8	108996801	108996900	-6.15032	0.00464265	+	intron (NM_178565, intron 3 of 5)	intron (NM_178565, intron 3 of 5)	99063	NM_178565	340419	NM_178565	RSPO2	CRISTIN2	R-spondin 2	protein-coding
chr8_116605101_116605200	chr8	116605101	116605200	-6.15032	0.00464265	+	intron (NM_014112, intron 4 of 6)	intron (NM_014112, intron 4 of 6)	76078	NM_014112	7227	NM_014112	TRPS1	GC79|LGCR	trichorhinophalangeal syndrome I	protein-coding
chr8_119927401_119927500	chr8	119927401	119927500	-1.9619	0.00432709	+	Intergenic	Intergenic	36933	NM_002546	4982	NM_002546	TNFRSF11B	OCIF|OPG|TR1	tumor necrosis factor receptor superfamily, member 11b	protein-coding
chr8_120298601_120298700	chr8	120298601	120298700	-6.15032	0.00464265	+	Intergenic	L1PA6|LINE|L1	78040	NM_052886	114569	NM_052886	MAL2	-	mal, T-cell differentiation protein 2 (gene/pseudogene)	protein-coding
chr8_124796901_124797000	chr8	124796901	124797000	-6.15032	0.00464265	+	intron (NM_144963, intron 9 of 23)	intron (NM_144963, intron 9 of 23)	16068	NM_144963	157769	NM_144963	FAM91A1	-	family with sequence similarity 91, member A1	protein-coding
chr8_125634201_125634300	chr8	125634201	125634300	-6.31799	0.00242129	+	intron (NM_014751, intron 3 of 13)	intron (NM_014751, intron 3 of 13)	82907	NM_005005	4715	NM_005005	NDUFB9	B22|LYRM3|UQOR22	NADH dehydrogenase (ubiquinone) 1 beta subcomplex, 9, 22kDa	protein-coding
chr8_125634301_125634400	chr8	125634301	125634400	-3.53968	0.00444385	+	intron (NM_014751, intron 3 of 13)	L1MA9|LINE|L1	83007	NM_005005	4715	NM_005005	NDUFB9	B22|LYRM3|UQOR22	NADH dehydrogenase (ubiquinone) 1 beta subcomplex, 9, 22kDa	protein-coding
chr8_128444201_128444300	chr8	128444201	128444300	-6.15032	0.00464265	+	Intergenic	LTR7|LTR|ERV1	16393	NM_001159542	5462	NR_002304	POU5F1B	OCT4-PG1|OTF3C|OTF3P1|POU5F1P1|POU5F1P4|POU5FLC20|POU5FLC8	POU class 5 homeobox 1B	protein-coding
chr8_128444301_128444400	chr8	128444301	128444400	-6.15032	0.00464265	+	Intergenic	LTR7|LTR|ERV1	16493	NM_001159542	5462	NR_002304	POU5F1B	OCT4-PG1|OTF3C|OTF3P1|POU5F1P1|POU5F1P4|POU5FLC20|POU5FLC8	POU class 5 homeobox 1B	protein-coding
chr8_132281401_132281500	chr8	132281401	132281500	-3.53968	0.00444385	+	Intergenic	L1PA4|LINE|L1	-228615	NM_001115	114	NM_001115	ADCY8	AC8|ADCY3|HBAC1	adenylate cyclase 8 (brain)	protein-coding
chr8_136372901_136373000	chr8	136372901	136373000	-2.06748	0.00423033	+	Intergenic	MIRb|SINE|MIR	-96766	NM_006558	10656	NM_006558	KHDRBS3	Etle|SALP|SLM-2|SLM2|T-STAR|TSTAR|etoile	KH domain containing, RNA binding, signal transduction associated 3	protein-coding
chr8_136820001_136820100	chr8	136820001	136820100	-2.21111	0.00394482	+	Intergenic	Intergenic	350334	NM_006558	10656	NM_006558	KHDRBS3	Etle|SALP|SLM-2|SLM2|T-STAR|TSTAR|etoile	KH domain containing, RNA binding, signal transduction associated 3	protein-coding
chr8_137990301_137990400	chr8	137990301	137990400	-6.15032	0.00464265	+	Intergenic	Intergenic	1518715	NM_015912	51059	NM_015912	FAM135B	C8ORFK32	family with sequence similarity 135, member B	protein-coding
chr8_137990401_137990500	chr8	137990401	137990500	-6.15032	0.00464265	+	Intergenic	Intergenic	1518615	NM_015912	51059	NM_015912	FAM135B	C8ORFK32	family with sequence similarity 135, member B	protein-coding
chr8_141408401_141408500	chr8	141408401	141408500	-6.15032	0.00464265	+	intron (NM_001160372, intron 6 of 22)	THE1B-int|LTR|ERVL-MaLR	59411	NM_001160372	83696	NM_001160372	TRAPPC9	IBP|IKBKBBP|MRT13|NIBP|TRS120	trafficking protein particle complex 9	protein-coding
chr8_145575001_145575100	chr8	145575001	145575100	-2.29797	0.0024261	+	Intergenic	L2a|LINE|L2	3524	NM_001252404	340393	NM_001252402	TMEM249	C8ORFK29	transmembrane protein 249	protein-coding
chr9_1449601_1449700	chr9	1449601	1449700	-3.53968	0.00444385	+	Intergenic	L2a|LINE|L2	399030	NM_181872	10655	NM_001130865	DMRT2	-	doublesex and mab-3 related transcription factor 2	protein-coding
chr9_3539401_3539500	chr9	3539401	3539500	-6.15032	0.00464265	+	Intergenic	L1PA4|LINE|L1	-13467	NM_002919	5991	NM_002919	RFX3	bA32F11.1	regulatory factor X, 3 (influences HLA class II expression)	protein-coding
chr9_6604201_6604300	chr9	6604201	6604300	-6.15032	0.00464265	+	intron (NM_000170, intron 7 of 24)	intron (NM_000170, intron 7 of 24)	41442	NM_000170	2731	NM_000170	GLDC	GCE|GCSP|HYGN1	glycine dehydrogenase (decarboxylating)	protein-coding
chr9_10913801_10913900	chr9	10913801	10913900	-6.31799	0.00242129	+	Intergenic	L2a|LINE|L2	-301127	NM_002839	5789	NM_001040712	PTPRD	HPTP|HPTPD|HPTPDELTA|PTPD|RPTPDELTA	protein tyrosine phosphatase, receptor type, D	protein-coding
chr9_12039201_12039300	chr9	12039201	12039300	-6.31799	0.00242129	+	Intergenic	L1PA8A|LINE|L1	-654136	NM_000550	7306	NM_000550	TYRP1	CAS2|CATB|GP75|OCA3|SHEP11|TRP|TYRP|b-PROTEIN	tyrosinase-related protein 1	protein-coding
chr9_14022801_14022900	chr9	14022801	14022900	-1.9619	0.00432709	+	Intergenic	L2b|LINE|L2	94880	NR_038194	100113404	NR_038194	LINC00583	C9orf146	long intergenic non-protein coding RNA 583	miscRNA
chr9_16789101_16789200	chr9	16789101	16789200	-3.7784	0.00141036	+	intron (NM_017637, intron 1 of 6)	L1ME1|LINE|L1	81636	NM_017637	54796	NM_017637	BNC2	BSN2	basonuclin 2	protein-coding
chr9_21819901_21820000	chr9	21819901	21820000	-6.15032	0.00464265	+	intron (NM_002451, intron 4 of 7)	L1PA5|LINE|L1	17315	NM_002451	4507	NM_002451	MTAP	BDMF|DMSFH|DMSMFH|LGMBF|MSAP|c86fus	methylthioadenosine phosphorylase	protein-coding
chr9_28767001_28767100	chr9	28767001	28767100	-3.66397	0.00250381	+	intron (NM_001258282, intron 2 of 6)	L1MA9|LINE|L1	-47747	NM_152570	158038	NM_001258282	LINGO2	LERN3|LRRN6C	leucine rich repeat and Ig domain containing 2	protein-coding
chr9_32264201_32264300	chr9	32264201	32264300	-2.21111	0.00394482	+	Intergenic	Intergenic	-120351	NM_002197	48	NM_002197	ACO1	ACONS|IREB1|IREBP|IREBP1|IRP1	aconitase 1, soluble	protein-coding
chr9_34007901_34008000	chr9	34007901	34008000	-6.15032	0.00464265	+	intron (NM_018449, intron 2 of 28)	L1M3|LINE|L1	40997	NM_018449	55833	NM_018449	UBAP2	UBAP-2|bA176F3.5	ubiquitin associated protein 2	protein-coding
chr9_42199101_42199200	chr9	42199101	42199200	-6.15032	0.00464265	+	Intergenic	Intergenic	-169153	NM_001012419	441425	NM_001012419	ANKRD20A3	-	ankyrin repeat domain 20 family, member A3	protein-coding
chr9_42505001_42505100	chr9	42505001	42505100	-3.53968	0.00444385	+	Intergenic	MER67D|LTR|ERV1	36461	NR_026759	100133036	NR_026759	FAM95B1	-	family with sequence similarity 95, member B1	miscRNA
chr9_42505101_42505200	chr9	42505101	42505200	-3.53968	0.00444385	+	Intergenic	Intergenic	36561	NR_026759	100133036	NR_026759	FAM95B1	-	family with sequence similarity 95, member B1	miscRNA
chr9_44226201_44226300	chr9	44226201	44226300	-6.15032	0.00464265	+	Intergenic	L1ME1|LINE|L1	-161137	NR_046203	643648	NR_046203	LOC643648	-	uncharacterized LOC643648	miscRNA
chr9_67609701_67609800	chr9	67609701	67609800	-6.15032	0.00464265	+	Intergenic	L1MB7|LINE|L1	184439	NR_027422	100133121	NR_027422	FAM27B	FAM27A2|bA12A20.3	family with sequence similarity 27, member B	miscRNA
chr9_69408601_69408700	chr9	69408601	69408700	-6.15032	0.00464265	+	intron (NM_001098805, intron 9 of 14)	intron (NM_001098805, intron 9 of 14)	26669	NM_001098805	728747	NM_001098805	ANKRD20A4	-	ankyrin repeat domain 20 family, member A4	protein-coding
chr9_70104401_70104500	chr9	70104401	70104500	-1.10371	0.0038877	+	Intergenic	(AGATG)n|Simple_repeat|Simple_repeat	74365	NM_001126334	653427	NM_001126334	FOXD4L5	bA15J10.2	forkhead box D4-like 5	protein-coding
chr9_70352801_70352900	chr9	70352801	70352900	-1.11671	0.0030621	+	Intergenic	(AAATG)n|Simple_repeat|Simple_repeat	76881	NM_199244	349334	NM_199244	FOXD4L4	FOXD4b|bA460E7.2	forkhead box D4-like 4	protein-coding
chr9_70352901_70353000	chr9	70352901	70353000	-1.07622	0.00427738	+	Intergenic	(AAATG)n|Simple_repeat|Simple_repeat	76781	NM_199244	349334	NM_199244	FOXD4L4	FOXD4b|bA460E7.2	forkhead box D4-like 4	protein-coding
chr9_73876001_73876100	chr9	73876001	73876100	-6.15032	0.00464265	+	Intergenic	L1PA7|LINE|L1	-139536	NM_001007471	80036	NM_001007470	TRPM3	GON-2|LTRPC3|MLSN2	transient receptor potential cation channel, subfamily M, member 3	protein-coding
chr9_78142701_78142800	chr9	78142701	78142800	-6.15032	0.00464265	+	intron (NR_031679, intron 2 of 2)	intron (NR_031679, intron 2 of 2)	195994	NR_031679	100302287	NR_031679	MIR548H3	MIR548H-3|MIRN548H3|hsa-mir-548h-3	microRNA 548h-3	miscRNA
chr9_80166501_80166600	chr9	80166501	80166600	-6.15032	0.00464265	+	intron (NM_004297, intron 1 of 6)	intron (NM_004297, intron 1 of 6)	96682	NM_004297	9630	NM_004297	GNA14	-	guanine nucleotide binding protein (G protein), alpha 14	protein-coding
chr9_81557401_81557500	chr9	81557401	81557500	-6.15032	0.00464265	+	Intergenic	Intergenic	-629428	NM_007005	7091	NM_007005	TLE4	BCE-1|BCE1|E(spI)|ESG|ESG4|GRG4	transducin-like enhancer of split 4 (E(sp1) homolog, Drosophila)	protein-coding
chr9_86353801_86353900	chr9	86353801	86353900	-6.31799	0.00242129	+	TTS (NM_025211)	TTS (NM_025211)	-30682	NM_053067	29979	NM_013438	UBQLN1	DA41|DSK2|PLIC-1|UBQN|XDRP1	ubiquilin 1	protein-coding
chr9_91230901_91231000	chr9	91230901	91231000	-6.15032	0.00464265	+	Intergenic	L1PA8|LINE|L1	36125	NM_001100111	286238	NM_001100111	LOC286238	-	uncharacterized LOC286238	protein-coding
chr9_94602001_94602100	chr9	94602001	94602100	-1.81654	0.00282728	+	intron (NM_004560, intron 1 of 8)	intron (NM_004560, intron 1 of 8)	110394	NM_004560	4920	NM_004560	ROR2	BDB|BDB1|NTRKR2	receptor tyrosine kinase-like orphan receptor 2	protein-coding
chr9_94677801_94677900	chr9	94677801	94677900	-6.31799	0.00242129	+	intron (NM_004560, intron 1 of 8)	LTR12B|LTR|ERV1	34594	NM_004560	4920	NM_004560	ROR2	BDB|BDB1|NTRKR2	receptor tyrosine kinase-like orphan receptor 2	protein-coding
chr9_96403201_96403300	chr9	96403201	96403300	-3.66397	0.00250381	+	intron (NM_005392, intron 3 of 21)	L1MCb|LINE|L1	64341	NM_005392	5253	NM_005392	PHF2	CENP-35|GRC5|JHDM1E	PHD finger protein 2	protein-coding
chr9_96403301_96403400	chr9	96403301	96403400	-3.53968	0.00444385	+	intron (NM_005392, intron 3 of 21)	L1MCb|LINE|L1	64441	NM_005392	5253	NM_005392	PHF2	CENP-35|GRC5|JHDM1E	PHD finger protein 2	protein-coding
chr9_103541201_103541300	chr9	103541201	103541300	-6.15032	0.00464265	+	Intergenic	L1PA5|LINE|L1	200914	NM_001018116	347273	NM_001018116	MURC	CAVIN4|cavin-4	muscle-related coiled-coil protein	protein-coding
chr9_103562201_103562300	chr9	103562201	103562300	-6.15032	0.00464265	+	Intergenic	L1PA5|LINE|L1	221914	NM_001018116	347273	NM_001018116	MURC	CAVIN4|cavin-4	muscle-related coiled-coil protein	protein-coding
chr9_106738001_106738100	chr9	106738001	106738100	-3.07209	0.00200946	+	Intergenic	L2c|LINE|L2	-118491	NM_001265602	10592	NM_001042550	SMC2	CAP-E|CAPE|SMC-2|SMC2L1	structural maintenance of chromosomes 2	protein-coding
chr9_110081401_110081500	chr9	110081401	110081500	-6.15032	0.00464265	+	intron (NM_001244713, intron 6 of 9)	AluY|SINE|Alu	34400	NM_001244713	5887	NM_001244713	RAD23B	HHR23B|HR23B|P58	RAD23 homolog B (S. cerevisiae)	protein-coding
chr9_115879701_115879800	chr9	115879701	115879800	-6.15032	0.00464265	+	non-coding (NR_024366, exon 3 of 3)	non-coding (NR_024366, exon 3 of 3)	4574	NR_024366	286333	NR_024366	FAM225A	C9orf109|LINC00256A|NCRNA00256A	family with sequence similarity 225, member A (non-protein coding)	miscRNA
chr9_124704001_124704100	chr9	124704001	124704100	-6.15032	0.00464265	+	intron (NM_001139442, intron 6 of 8)	intron (NM_001139442, intron 6 of 8)	151835	NM_001139442	158135	NM_001139442	TTLL11	C9orf20|bA244O19.1	tubulin tyrosine ligase-like family, member 11	protein-coding
chr9_137631401_137631500	chr9	137631401	137631500	-6.46818	0.00126829	+	intron (NM_000093, intron 11 of 65)	intron (NM_000093, intron 11 of 65)	97798	NM_000093	1289	NM_000093	COL5A1	-	collagen, type V, alpha 1	protein-coding
chr9_138879301_138879400	chr9	138879301	138879400	-6.15032	0.00464265	+	Intergenic	AluSx|SINE|Alu	-26124	NM_016172	10422	NM_016172	UBAC1	GBDR1|RP11-432J22.3|UBADC1	UBA domain containing 1	protein-coding
chrX_587201_587300	chrX	587201	587300	-1.30783	0.0023906	+	intron (NM_000451, intron 1 of 5)	CT-rich|Low_complexity|Low_complexity	2171	NM_000451	6473	NM_000451	SHOX	GCFX|PHOG|SHOXY|SS	short stature homeobox	protein-coding
chrX_587301_587400	chrX	587301	587400	-1.27504	0.00287911	+	intron (NM_000451, intron 1 of 5)	(TCTCTG)n|Simple_repeat|Simple_repeat	2271	NM_000451	6473	NM_000451	SHOX	GCFX|PHOG|SHOXY|SS	short stature homeobox	protein-coding
chrX_5152901_5153000	chrX	5152901	5153000	-2.06748	0.00423033	+	Intergenic	CT-rich|Low_complexity|Low_complexity	992938	NM_020742	57502	NM_020742	NLGN4X	ASPGX2|AUTSX2|HLNX|HNL4X|HNLX|NLGN|NLGN4	neuroligin 4, X-linked	protein-coding
chrX_8653501_8653600	chrX	8653501	8653600	-2.21857	0.00169524	+	intron (NM_000216, intron 2 of 13)	(GAAA)n|Simple_repeat|Simple_repeat	46677	NM_000216	3730	NM_000216	KAL1	ADMLX|HH1|HHA|KAL|KALIG-1|KMS	Kallmann syndrome 1 sequence	protein-coding
chrX_8653601_8653700	chrX	8653601	8653700	-1.9619	0.00432709	+	intron (NM_000216, intron 2 of 13)	(GAAA)n|Simple_repeat|Simple_repeat	46577	NM_000216	3730	NM_000216	KAL1	ADMLX|HH1|HHA|KAL|KALIG-1|KMS	Kallmann syndrome 1 sequence	protein-coding
chrX_20602601_20602700	chrX	20602601	20602700	-6.15032	0.00464265	+	Intergenic	AluSx|SINE|Alu	-317900	NM_004586	6197	NM_004586	RPS6KA3	CLS|HU-3|ISPK-1|MAPKAPK1B|MRX19|RSK|RSK2|S6K-alpha3|p90-RSK2|pp90RSK2	ribosomal protein S6 kinase, 90kDa, polypeptide 3	protein-coding
chrX_20602701_20602800	chrX	20602701	20602800	-6.15032	0.00464265	+	Intergenic	AluSx|SINE|Alu	-318000	NM_004586	6197	NM_004586	RPS6KA3	CLS|HU-3|ISPK-1|MAPKAPK1B|MRX19|RSK|RSK2|S6K-alpha3|p90-RSK2|pp90RSK2	ribosomal protein S6 kinase, 90kDa, polypeptide 3	protein-coding
chrX_22273601_22273700	chrX	22273601	22273700	-6.15032	0.00464265	+	Intergenic	L1MA8|LINE|L1	-17380	NM_152577	158506	NM_152577	ZNF645	HAKAIL	zinc finger protein 645	protein-coding
chrX_22273701_22273800	chrX	22273701	22273800	-6.15032	0.00464265	+	Intergenic	L1MA8|LINE|L1	-17280	NM_152577	158506	NM_152577	ZNF645	HAKAIL	zinc finger protein 645	protein-coding
chrX_30218301_30218400	chrX	30218301	30218400	-3.53968	0.00444385	+	Intergenic	L1MC|LINE|L1	-15325	NM_002364	4113	NM_002364	MAGEB2	CT3.2|DAM6|MAGE-XP-2	melanoma antigen family B, 2	protein-coding
chrX_33043401_33043500	chrX	33043401	33043500	-3.53968	0.00444385	+	intron (NM_000109, intron 1 of 78)	L2c|LINE|L2	-5133	NM_004007	1756	NM_000109	DMD	BMD|CMD3B|DXS142|DXS164|DXS206|DXS230|DXS239|DXS268|DXS269|DXS270|DXS272	dystrophin	protein-coding
chrX_53074101_53074200	chrX	53074101	53074200	-6.15032	0.00464265	+	Intergenic	MER41G|LTR|ERV1	-4356	NM_018969	54328	NM_018969	GPR173	SREB3	G protein-coupled receptor 173	protein-coding
chrX_55371901_55372000	chrX	55371901	55372000	-6.15032	0.00464265	+	Intergenic	L1PA4|LINE|L1	-80785	NR_033460	139793	NM_001017931	PAGE3	CT16.6|GAGED1|PAGE-3	P antigen family, member 3 (prostate associated)	pseudo
chrX_66734501_66734600	chrX	66734501	66734600	-6.15032	0.00464265	+	Intergenic	L1P3|LINE|L1	-29324	NM_000044	367	NM_000044	AR	AIS|DHTR|HUMARA|HYSP1|KD|NR3C4|SBMA|SMAX1|TFM	androgen receptor	protein-coding
chrX_68979401_68979500	chrX	68979401	68979500	-6.15032	0.00464265	+	intron (NM_001005613, intron 2 of 2)	intron (NM_001005613, intron 2 of 2)	143539	NM_001005609	1896	NM_001005609	EDA	ED1|ED1-A1|ED1-A2|EDA1|EDA2|HED|ODT1|STHAGX1|XHED|XLHED	ectodysplasin A	protein-coding
chrX_74896501_74896600	chrX	74896501	74896600	-6.15032	0.00464265	+	Intergenic	L1PA2|LINE|L1	66364	NR_030737	286495	NR_030737	TTC3P1	RNF105L|TTC3L	tetratricopeptide repeat domain 3 pseudogene 1	pseudo
chrX_89220301_89220400	chrX	89220301	89220400	-6.15032	0.00464265	+	Intergenic	LTR12C|LTR|ERV1	43410	NM_138960	90316	NM_138960	TGIF2LX	TGIFLX	TGFB-induced factor homeobox 2-like, X-linked	protein-coding
chrX_99762501_99762600	chrX	99762501	99762600	-6.15032	0.00464265	+	Intergenic	(TG)n|Simple_repeat|Simple_repeat	-77240	NM_022144	64102	NM_022144	TNMD	BRICD4|CHM1L|TEM	tenomodulin	protein-coding
chrX_103670401_103670500	chrX	103670401	103670500	-6.15032	0.00464265	+	Intergenic	Intergenic	-140546	NM_017416	26280	NM_017416	IL1RAPL2	IL-1R9|IL1R9|IL1RAPL-2|TIGIRR-1	interleukin 1 receptor accessory protein-like 2	protein-coding
chrX_106610801_106610900	chrX	106610801	106610900	-6.15032	0.00464265	+	Intergenic	L1PA2|LINE|L1	160988	NM_173494	139212	NM_001169154	PIH1D3	CXorf41|NYSAR97	PIH1 domain containing 3	protein-coding
chrX_118481901_118482000	chrX	118481901	118482000	-6.15032	0.00464265	+	Intergenic	L2a|LINE|L2	-51308	NM_145305	203427	NM_145305	SLC25A43	-	solute carrier family 25, member 43	protein-coding
chrX_133193801_133193900	chrX	133193801	133193900	-6.15032	0.00464265	+	Intergenic	L1PA5|LINE|L1	-74177	NM_001164618	2719	NM_001164617	GPC3	DGSX|GTR2-2|MXR7|OCI-5|SDYS|SGB|SGBS|SGBS1	glypican 3	protein-coding
chrX_139344101_139344200	chrX	139344101	139344200	-3.7784	0.00141036	+	Intergenic	Intergenic	243075	NM_005634	6658	NM_005634	SOX3	GHDX|MRGH|PHP|PHPX|SOXB	SRY (sex determining region Y)-box 3	protein-coding
chrX_153275701_153275800	chrX	153275701	153275800	-6.15032	0.00464265	+	TTS (NM_001025243)	TTS (NM_001025243)	9592	NM_001025242	3654	NM_001025242	IRAK1	IRAK|pelle	interleukin-1 receptor-associated kinase 1	protein-coding
chrY_425501_425600	chrY	425501	425600	-3.07209	0.00200946	+	Intergenic	Intergenic	-109529	NM_000451	6473	NM_000451	SHOX	GCFX|PHOG|SHOXY|SS	short stature homeobox	protein-coding
chrY_4305301_4305400	chrY	4305301	4305400	-6.31799	0.00242129	+	Intergenic	MER11D|LTR|ERVK	-562917	NM_032971	83259	NM_032971	PCDH11Y	PCDH-PC|PCDH22|PCDHY	protocadherin 11 Y-linked	protein-coding
chrY_7643601_7643700	chrY	7643601	7643700	-3.53968	0.00444385	+	Intergenic	Intergenic	-29315	NR_001551	83867	NR_001551	TTTY12	NCRNA00135|TTY11|TTY12	testis-specific transcript, Y-linked 12 (non-protein coding)	miscRNA
chrY_10086401_10086500	chrY	10086401	10086500	-2.00575	0.00124544	+	Intergenic	ALR/Alpha|Satellite|centr	338043	NR_001540	252955	NR_001540	TTTY23	NCRNA00148	testis-specific transcript, Y-linked 23 (non-protein coding)	miscRNA
chrY_25876701_25876800	chrY	25876701	25876800	-6.15032	0.00464265	+	Intergenic	L1PA3|LINE|L1	211019	NR_001524	114760	NR_001524	TTTY3	LINC00121|NCRNA00121|TTTY3A|TTY3	testis-specific transcript, Y-linked 3 (non-protein coding)	miscRNA
chrY_25876801_25876900	chrY	25876801	25876900	-6.15032	0.00464265	+	Intergenic	L1PA3|LINE|L1	210919	NR_001524	114760	NR_001524	TTTY3	LINC00121|NCRNA00121|TTTY3A|TTY3	testis-specific transcript, Y-linked 3 (non-protein coding)	miscRNA
