# Supplementary material for: Genome-wide alteration in DNA hydroxymethylation in the sperm from bisphenol A-exposed men
Source: PLoS One. 2017 Jun 5;12(6):e0178535. doi: 10.1371/journal.pone.0178535 (PMC5459435; doi:10.1371/journal.pone.0178535)
Supplement: S9 Table — (XLS) [file pone.0178535.s011.xls]

## Sheet: S9 Table
S9 Table. Enrichment analysis of hyper-hMRs affected genes
GO	Term-Biological Process	P-value	LogP	Number in Term	Number in common	Fraction of List	Total List	Total Genes	Common Gene IDs
GO:0016337	cell-cell adhesion	7.62313e-07	-14.0869	337	28	0.0661939	423	14400	2241;24146;5097;6092;7148;22883;6091;8538;9378;1016;5156;1006;64881;965;5099;8613;1003;655;1008;11122;1001;1500;7412;5101;3815;1000;9353;5294
GO:0007155	cell adhesion	4.53424e-06	-12.3039	777	46	0.108747	423	14400	3636;24146;6092;7148;6091;6402;8538;80725;9378;5156;2153;8828;965;5099;64881;2022;655;1008;11122;928;1001;22801;50863;3815;9353;2241;53942;5097;8573;23768;9341;22883;1016;948;1006;26032;9369;8613;1003;1500;7412;5101;10418;1000;79414;5294
GO:0022610	biological adhesion	4.85251e-06	-12.236	779	46	0.108747	423	14400	3636;24146;6092;7148;6091;6402;8538;80725;9378;5156;2153;8828;965;5099;64881;2022;655;1008;11122;928;1001;22801;50863;3815;9353;2241;53942;5097;8573;23768;9341;22883;1016;948;1006;26032;9369;8613;1003;1500;7412;5101;10418;1000;79414;5294
GO:0006887	exocytosis	6.84595e-06	-11.8919	218	20	0.0472813	423	14400	8447;23233;134957;9341;10565;80725;948;2153;54536;22999;149371;928;148281;9805;7534;3082;3273;3815;5294;440279
GO:0050923	regulation of negative chemotaxis	2.51732e-05	-10.5897	3	3	0.0070922	423	14400	6092;9353;6091
GO:0045216	cell-cell junction organization	4.67027e-05	-9.97171	119	13	0.0307329	423	14400	2701;5800;24146;2697;1003;1008;928;1001;1500;1016;1000;1006;56288
GO:0007156	homophilic cell adhesion	5.07326e-05	-9.88894	137	14	0.0330969	423	14400	5097;6092;1003;11122;1008;22883;6091;1001;1016;1000;5101;1006;64881;5099
GO:0001944	vasculature development	5.57039e-05	-9.79546	401	27	0.0638298	423	14400	2701;6595;10352;2697;7021;7472;6091;677;9378;1432;5156;5140;8828;1909;2022;83478;9369;25960;8613;1003;23554;3273;1000;9353;5294;23462;8321
GO:0048869	cellular developmental process	6.29081e-05	-9.67384	2392	101	0.238771	423	14400	2016;5800;2736;1848;2176;6261;3600;90355;8482;90167;9378;5156;1432;55607;8428;2022;147040;1902;59335;8419;79689;3815;9353;84249;93661;8321;27152;6670;2241;6595;2697;7021;448835;474;57731;1909;9369;57496;1500;3082;7412;347273;348980;886;4151;23242;56288;8975;23462;23040;3636;6092;54910;5076;7472;4983;6091;9745;8538;677;80031;80725;4735;343472;8828;80206;1880;8600;10529;655;2596;64211;5781;928;4761…
GO:0051094	positive regulation of developmental process	6.50973e-05	-9.63963	639	37	0.0874704	423	14400	2736;6092;3600;942;5076;7472;92140;6091;8482;1432;147040;1902;8600;463;23648;655;4761;9353;718;627;2697;474;91461;1437;948;23440;1909;84935;1435;57496;8328;4023;7292;1000;23242;3169;23462
GO:0030154	cell differentiation	9.35041e-05	-9.2775	2298	97	0.229314	423	14400	2016;5800;2736;1848;2176;6261;3600;8482;90167;9378;5156;1432;55607;8428;2022;147040;1902;59335;8419;79689;3815;9353;84249;93661;8321;6670;2241;6595;2697;7021;448835;474;57731;1909;9369;57496;1500;3082;7412;347273;348980;886;4151;23242;56288;8975;23462;23040;3636;6092;54910;5076;7472;4983;6091;9745;677;8538;80031;80725;343472;8828;80206;1880;8600;10529;655;2596;64211;5781;928;4761;27164;161357;508…
GO:0016477	cell migration	0.000105855	-9.15344	557	33	0.0780142	423	14400	5800;154810;54910;2888;57144;6091;4983;6402;5156;343472;8828;965;2022;64759;8600;5781;3815;55604;9353;9732;2241;91010;2697;474;25960;8613;11136;3082;7412;1000;886;5294;56288
GO:0001568	blood vessel development	0.000122477	-9.00758	375	25	0.0591017	423	14400	2701;10352;2697;7021;7472;6091;677;9378;1432;5156;5140;8828;1909;83478;9369;2022;25960;8613;1003;23554;3273;1000;9353;5294;23462
GO:0021891	olfactory bulb interneuron development	0.000133934	-8.91817	10	4	0.00945626	423	14400	27164;6092;9353;6091
GO:0044707	single-multicellular organism process	0.000140844	-8.86786	5003	183	0.432624	423	14400	2016;2736;6261;8482;90167;3709;9867;26153;1432;4857;8428;8120;7227;346007;4072;22887;1902;22999;463;2862;221322;59335;8419;3273;2969;55604;9353;64167;6670;6595;84643;23670;23133;50840;948;1909;7288;57496;1500;7412;7292;886;23266;4151;27012;6331;5173;3636;5076;9745;4983;6091;80725;8538;677;80031;55107;343472;2796;64759;23648;10846;2596;4761;23554;2587;219409;627;5097;10352;283514;8447;6262;91461;4…
GO:0032501	multicellular organismal process	0.000140844	-8.86786	5003	183	0.432624	423	14400	2016;2736;6261;8482;90167;3709;9867;26153;1432;4857;8428;8120;7227;346007;4072;22887;1902;22999;463;2862;221322;59335;8419;3273;2969;55604;9353;64167;6670;6595;84643;23670;23133;50840;948;1909;7288;57496;1500;7412;7292;886;23266;4151;27012;6331;5173;3636;5076;9745;4983;6091;80725;677;8538;80031;55107;343472;2796;64759;23648;10846;2596;4761;23554;2587;219409;627;5097;10352;283514;8447;6262;91461;4…
GO:2000026	regulation of multicellular organismal development	0.000147562	-8.82126	1026	51	0.120567	423	14400	5800;3636;2736;1848;6092;3600;942;5076;7472;92140;9745;6091;8482;80725;90167;1432;343472;8428;7227;147040;1902;8600;463;655;64211;23554;4761;3273;2969;9353;8321;718;627;2697;474;91461;5140;23440;283078;1909;11075;25960;1435;57496;8328;3082;7292;1000;23242;3169;23462
GO:0050793	regulation of developmental process	0.000162914	-8.72229	1356	63	0.148936	423	14400	5800;3636;2736;64411;1848;6092;3600;942;5076;7472;92140;80306;9745;6091;8482;80725;90167;1432;5156;343472;8428;7227;147040;1902;8600;463;655;23648;64211;23554;4761;3273;2969;3815;9353;8321;718;627;91010;2697;607;7021;474;91461;1437;5140;948;23440;283078;1909;84935;11075;25960;1435;57496;8328;4023;3082;7292;1000;23242;3169;23462
GO:0031344	regulation of cell projection organization	0.000165426	-8.70699	231	18	0.0425532	423	14400	2241;5800;3636;6092;6091;8482;80725;90167;343472;8428;11075;1902;655;2596;3273;1000;23242;9353
GO:0050922	negative regulation of chemotaxis	0.000176647	-8.64136	19	5	0.0118203	423	14400	5800;6092;3273;9353;6091
GO:0032940	secretion by cell	0.000189046	-8.57352	363	24	0.0567376	423	14400	627;8447;23233;9341;5045;134957;10565;80725;948;2153;54536;22999;149371;928;148281;9805;3082;7534;4053;3273;3815;886;440279;5294
GO:0045664	regulation of neuron differentiation	0.000190758	-8.5645	297	21	0.0496454	423	14400	5800;627;3636;6092;9745;6091;8482;80725;90167;474;343472;8428;11075;147040;1902;655;4761;1000;9353;23242;3169
GO:0034329	cell junction assembly	0.000198423	-8.52511	137	13	0.0307329	423	14400	2701;5800;24146;2697;1003;1008;928;1001;1500;1016;1000;1006;56288
GO:0007399	nervous system development	0.000209118	-8.47261	1621	72	0.170213	423	14400	2016;5800;2736;10523;8482;90167;9378;26153;55607;8428;713;2022;147040;1902;56923;59335;9353;84249;8321;27152;6595;2697;23133;7021;474;57731;9369;3176;5101;348980;886;23266;23242;56288;23040;3636;6092;54910;5076;7472;6091;9745;4983;80031;80725;343472;8828;3157;40;23648;655;64211;2596;928;5781;4761;27164;161357;56934;50863;219409;627;5097;23440;11075;25960;5122;57113;1000;2055;91768;3169
GO:0034332	adherens junction organization	0.000231821	-8.36955	43	7	0.0165485	423	14400	1001;1500;1016;1000;1003;1006;1008
GO:0045595	regulation of cell differentiation	0.000232922	-8.36481	939	47	0.111111	423	14400	5800;3636;2736;1848;6092;3600;942;5076;9745;80306;6091;8482;80725;90167;5156;1432;343472;8428;7227;147040;1902;8600;463;655;4761;3815;9353;8321;627;607;7021;91461;474;1437;948;23440;283078;11075;84935;1435;8328;4023;7292;1000;23242;3169;23462
GO:0048731	system development	0.000241727	-8.3277	3022	119	0.281324	423	14400	2016;5800;2736;6261;3600;10523;8482;90167;7173;9378;5156;26153;1432;55607;8428;7227;713;2022;22887;1902;147040;56923;463;59335;8419;22801;3273;3815;84249;9353;8321;6670;27152;6595;2697;23133;7021;448835;474;57731;1909;9369;3176;57496;1500;3082;7412;7292;347273;5101;886;348980;23242;23266;4151;56288;23462;23040;2701;3636;54910;6092;1756;54808;7472;5076;9745;6091;4983;80725;80031;8538;677;343472;88…
GO:0045597	positive regulation of cell differentiation	0.000252515	-8.28404	463	28	0.0661939	423	14400	627;2736;6092;3600;942;5076;6091;8482;474;91461;1437;1432;948;23440;84935;147040;8600;463;1435;655;8328;4761;4023;7292;1000;9353;3169;23462
GO:0051960	regulation of nervous system development	0.000294443	-8.13042	397	25	0.0591017	423	14400	5800;627;3636;6092;5076;9745;6091;8482;80725;90167;474;343472;23440;8428;11075;147040;1902;655;64211;4761;1000;9353;23242;3169;8321
GO:0044699	single-organism process	0.000384308	-7.86406	6960	239	0.565012	423	14400	2016;2736;6261;942;5589;92140;8482;3709;90167;9867;57451;26153;1432;4857;8428;7227;8120;346007;4072;1902;22887;22999;463;2862;9934;221322;59335;7984;8419;6754;3273;2969;9353;55604;64167;718;6670;6595;1604;84643;23670;23133;9590;948;23012;50840;26297;1909;7288;57496;1500;7412;23643;7292;886;134864;4151;50859;23266;27012;6331;3636;64411;5173;8844;5076;9745;6091;4983;80725;8538;80031;677;4735;343472…
GO:0007186	G-protein coupled receptor signaling pathway	0.000484688	-7.632	531	30	0.070922	423	14400	3351;718;5173;3354;9455;9590;6262;8527;50840;1909;2911;1880;1902;56923;25960;2862;10886;9934;2596;2587;6754;1607;134864;886;23266;5294;222611;56288;2854;8321
GO:0007205	protein kinase C-activating G-protein coupled receptor signaling pathway	0.000488361	-7.62446	35	6	0.0141844	423	14400	3351;8527;1607;56288;2596;1909
GO:0048870	cell motility	0.000519986	-7.56171	608	33	0.0780142	423	14400	5800;154810;54910;2888;57144;6091;4983;6402;5156;343472;8828;965;2022;64759;8600;5781;3815;55604;9353;9732;2241;91010;2697;474;25960;8613;11136;3082;7412;1000;886;5294;56288
GO:0051674	localization of cell	0.000519986	-7.56171	608	33	0.0780142	423	14400	5800;154810;54910;2888;57144;6091;4983;6402;5156;343472;8828;965;2022;64759;8600;5781;3815;55604;9353;9732;2241;91010;2697;474;25960;8613;11136;3082;7412;1000;886;5294;56288
GO:0010975	regulation of neuron projection development	0.000524447	-7.55317	191	15	0.035461	423	14400	11075;5800;1902;3636;6092;655;6091;8482;80725;90167;1000;343472;9353;23242;8428
GO:0048514	blood vessel morphogenesis	0.000562896	-7.48242	322	21	0.0496454	423	14400	10352;2697;7021;6091;677;9378;1432;5156;5140;8828;1909;83478;9369;2022;25960;23554;3273;1000;9353;5294;23462
GO:0021889	olfactory bulb interneuron differentiation	0.000581398	-7.45007	14	4	0.00945626	423	14400	27164;6092;9353;6091
GO:0010744	positive regulation of macrophage derived foam cell differentiation	0.000581398	-7.45007	14	4	0.00945626	423	14400	4023;1437;948;1435
GO:0022603	regulation of anatomical structure morphogenesis	0.000639758	-7.35442	565	31	0.0732861	423	14400	718;627;91010;5800;64411;1848;6092;5076;7472;92140;6091;8482;80725;948;5140;343472;8428;1909;25960;655;1435;23554;3082;2969;3273;3815;1000;9353;3169;23462;8321
GO:0040011	locomotion	0.000656036	-7.32929	957	46	0.108747	423	14400	5800;154810;2736;54910;6092;2888;57144;4983;6091;6402;8482;80031;9378;1432;5156;343472;8828;965;2022;64759;8600;2596;5781;3273;3815;55604;9353;9732;627;91010;2241;2697;113540;474;57731;9369;25960;8613;11136;57113;7412;3082;1000;886;5294;56288
GO:0072359	circulatory system development	0.000689373	-7.27973	618	33	0.0780142	423	14400	2701;2736;6261;7472;6091;677;9378;5156;1432;8828;2022;10529;23554;3273;9353;8321;6595;10352;2697;7021;6262;5140;1909;83478;9369;25960;8613;1003;7412;1000;5294;4151;23462
GO:0072358	cardiovascular system development	0.000689373	-7.27973	618	33	0.0780142	423	14400	2701;2736;6261;7472;6091;677;9378;5156;1432;8828;2022;10529;23554;3273;9353;8321;6595;10352;2697;7021;6262;5140;1909;83478;9369;25960;8613;1003;7412;1000;5294;4151;23462
GO:0032989	cellular component morphogenesis	0.000726079	-7.22785	775	39	0.0921986	423	14400	5800;2736;6092;5076;7472;4983;90355;6091;8482;80725;80031;9378;4735;1432;5156;80206;8828;10529;655;2596;5781;928;9353;8321;27152;627;2241;2697;9341;474;117177;57731;9369;57113;3082;886;23242;56288;23462
GO:0009966	regulation of signal transduction	0.000749688	-7.19585	1694	72	0.170213	423	14400	3351;5800;4052;1848;9462;3600;92140;10565;7148;8482;9378;9867;26153;1432;5156;2022;147040;1902;389337;7984;3273;3815;9353;84249;1491;8321;718;9732;27152;2241;2697;7021;64926;9590;56950;257106;948;1909;6541;1500;3082;23462;3636;64411;54910;2888;7472;6091;9745;4983;1880;2911;8600;6788;655;5781;4761;27164;607;5045;53347;1437;5140;51592;83478;57569;1435;8613;1000;5294;3169;4795
GO:0046903	secretion	0.000771437	-7.16726	448	26	0.0614657	423	14400	627;8447;23233;5045;9341;134957;10565;80725;948;2153;54536;1909;56923;22999;928;149371;9805;148281;7534;3082;4053;3273;3815;886;5294;440279
GO:0023051	regulation of signaling	0.00080166	-7.12883	1932	80	0.189125	423	14400	3351;5800;4052;1848;9462;3600;92140;10565;7148;8482;3709;9378;9867;26153;1432;5156;2022;147040;1902;22999;389337;7984;3273;3815;9353;84249;1491;8321;718;9732;27152;2241;2697;7021;64926;9590;56950;257106;948;1909;6541;1500;3082;886;23462;3636;64411;54910;2888;7472;6091;9745;4983;1880;2911;8600;6788;655;5781;4761;27164;627;8447;607;5045;9341;53347;1437;5140;83478;51592;57569;63908;8613;1435;5122;10…
GO:0016198	axon choice point recognition	0.000806602	-7.12268	7	3	0.0070922	423	14400	6092;2596;6091
GO:0050767	regulation of neurogenesis	0.000829257	-7.09498	355	22	0.0520095	423	14400	5800;627;3636;6092;9745;6091;8482;80725;90167;474;343472;23440;8428;11075;147040;1902;655;4761;1000;9353;23242;3169
GO:0048856	anatomical structure development	0.000840004	-7.0821	3460	130	0.307329	423	14400	2016;2736;6261;8482;90167;26153;1432;8428;7227;4072;22887;1902;463;59335;8419;3273;2969;9353;6670;6595;23133;1909;57496;1500;7412;7292;886;23266;4151;3636;5076;9745;6091;4983;80725;80031;8538;677;4735;343472;80206;64759;23648;2596;4761;23554;219409;627;5097;10352;6262;91461;146862;11075;1003;1435;8613;57113;2055;1000;91768;5294;1466;5800;2176;10523;3600;90355;7173;9378;5156;55607;2022;713;147040;…
GO:0048521	negative regulation of behavior	0.000843524	-7.07792	26	5	0.0118203	423	14400	5800;6092;3273;9353;6091
GO:0030182	neuron differentiation	0.000860369	-7.05815	782	39	0.0921986	423	14400	2016;5800;2736;6092;5076;7472;6091;4983;8482;80031;9378;343472;8828;655;64211;2596;5781;4761;161357;27164;50863;9353;84249;219409;8321;627;2697;474;57731;23440;9369;11075;57113;2055;348980;886;23242;3169;56288
GO:0036216	cellular response to stem cell factor stimulus	0.00086091	-7.05752	2	2	0.00472813	423	14400	2241;3815
GO:0010593	negative regulation of lamellipodium assembly	0.00086091	-7.05752	2	2	0.00472813	423	14400	3273;9353
GO:0090260	negative regulation of retinal ganglion cell axon guidance	0.00086091	-7.05752	2	2	0.00472813	423	14400	5800;9353
GO:0038109	Kit signaling pathway	0.00086091	-7.05752	2	2	0.00472813	423	14400	2241;3815
GO:0090259	regulation of retinal ganglion cell axon guidance	0.00086091	-7.05752	2	2	0.00472813	423	14400	5800;9353
GO:0050925	negative regulation of negative chemotaxis	0.00086091	-7.05752	2	2	0.00472813	423	14400	6092;6091
GO:0021836	chemorepulsion involved in postnatal olfactory bulb interneuron migration	0.00086091	-7.05752	2	2	0.00472813	423	14400	9353;6091
GO:0036215	response to stem cell factor stimulus	0.00086091	-7.05752	2	2	0.00472813	423	14400	2241;3815
GO:0022008	neurogenesis	0.000864053	-7.05388	1079	50	0.118203	423	14400	2016;5800;3636;2736;6092;5076;7472;4983;9745;6091;8482;80725;80031;90167;9378;343472;8428;8828;147040;1902;655;2596;64211;5781;928;59335;4761;161357;27164;50863;84249;9353;219409;8321;627;2697;474;57731;23440;11075;9369;5122;57113;2055;348980;1000;886;23242;3169;56288
GO:0007417	central nervous system development	0.000881643	-7.03372	627	33	0.0780142	423	14400	2016;3636;2736;54910;6092;5076;6091;713;2022;56923;3157;40;23648;64211;928;4761;161357;27164;56934;9353;219409;8321;23133;474;23440;57731;3176;25960;5122;2055;886;5101;23266
GO:0007420	brain development	0.000966784	-6.94154	455	26	0.0614657	423	14400	2016;3636;2736;54910;6092;23133;5076;6091;474;23440;713;3157;3176;5122;23648;64211;928;4761;27164;56934;5101;886;9353;23266;219409;8321
GO:0051239	regulation of multicellular organismal process	0.000973653	-6.93446	1681	71	0.167849	423	14400	3351;5800;2736;1848;3600;942;92140;8482;90167;9378;1432;5156;8428;7227;147040;1902;56923;463;22999;3273;2969;9353;8321;718;2697;474;948;57731;1909;57496;8328;3082;7292;886;23242;23462;6331;3636;6092;5076;7472;6091;9745;4983;80725;343472;2911;8600;655;64211;5781;4761;23554;627;5045;6262;91461;53347;1437;5140;487;23440;283078;11075;25960;63908;1435;1000;5294;3169;4795
GO	Term-Cellular Component	P-value	LogP	Number in Term	Number in common	Fraction of List	Total List	Total Genes	Common Gene IDs
GO:0005938	cell cortex	1.87555e-05	-10.884	180	17	0.0351967	483	16735	2241;3636;2995;6261;23233;149371;80306;9590;117177;3709;2017;4735;57731;23242;56288;54536;93661
GO:0071944	cell periphery	2.69969e-05	-10.5198	4336	165	0.341615	483	16735	6261;942;92140;8482;441670;3709;9867;55;5099;4072;1902;22999;2862;9934;7984;8419;2017;6754;3273;79689;9353;165829;718;1604;23233;3804;9590;23012;7107;948;1909;6541;23704;402317;114788;1500;7412;23643;54464;7292;134864;886;23266;79414;27012;6331;24146;64411;5173;3636;55691;134957;9429;6091;80725;80031;4735;55107;64759;401667;2596;10886;149371;23554;2587;5097;8447;205147;5141;9455;1944;2194;6262;10…
GO:0030054	cell junction	6.29108e-05	-9.67379	722	40	0.0828157	483	16735	2701;6331;154810;24146;54910;55691;92140;4983;134957;80725;9378;9867;55607;4072;23136;64759;22999;2596;148281;1001;84249;2241;5097;8573;2697;9455;9341;22883;134265;57731;83478;2900;8613;1003;1500;2560;1000;79414;440279;56288
GO:0005886	plasma membrane	8.38951e-05	-9.38594	4264	160	0.331263	483	16735	6261;942;92140;8482;441670;3709;9867;55;5099;4072;1902;22999;2862;9934;7984;8419;6754;3273;79689;9353;165829;718;1604;3804;9590;23012;7107;948;1909;6541;23704;402317;114788;1500;7412;23643;54464;7292;134864;886;23266;79414;27012;6331;24146;64411;5173;3636;55691;134957;9429;6091;80725;80031;4735;55107;64759;401667;2596;10886;149371;23554;2587;5097;8447;205147;5141;9455;1944;2194;6262;1006;54536;29…
GO:0044448	cell cortex part	0.00020004	-8.51699	87	10	0.0207039	483	16735	3636;2995;23233;149371;80306;117177;4735;57731;93661;54536
GO:0009986	cell surface	0.000380325	-7.87448	458	27	0.0559006	483	16735	27152;6331;1604;6092;1756;942;5045;6091;6402;8482;222663;7173;9378;29851;948;2022;4072;1902;3604;11122;928;4023;7412;7292;3815;9353;8321
GO:0030424	axon	0.000395876	-7.83441	252	18	0.0372671	483	16735	5800;6092;4983;80725;9378;57731;8828;2911;11075;2900;23136;5122;4747;2596;886;348980;23242;79414
GO:0042734	presynaptic membrane	0.000480322	-7.64105	49	7	0.0144928	483	16735	2911;2900;8573;9378;22999;440279;79414
GO:0031224	intrinsic to membrane	0.000608869	-7.40391	5315	187	0.387164	483	16735	51014;6261;347731;942;92140;8482;441670;3709;57451;442213;55;5099;4072;1902;2862;158584;9934;6754;79689;64167;165829;1604;100130733;255488;23670;11227;3804;113540;145978;50840;7107;948;1909;6541;64215;23704;402317;114788;7412;23643;7292;23671;344838;134864;886;115286;23266;79414;84867;27012;145581;80157;6331;24146;29091;134957;9429;6091;255783;80031;55107;401667;10886;55714;23554;2587;64478;11057…
GO:0030479	actin cortical patch	0.000831321	-7.09249	2	2	0.00414079	483	16735	117177;3636
GO	Term-Molecular Function	P-value	LogP	Number in Term	Number in common	Fraction of List	Total List	Total Genes	Common Gene IDs
GO:0034237	protein kinase A regulatory subunit binding	0.00110556	-6.80741	8	3	0.00712589	421	15005	6262;9867;10565
