# Supplementary material for: Genome-wide alteration in DNA hydroxymethylation in the sperm from bisphenol A-exposed men
Source: PLoS One. 2017 Jun 5;12(6):e0178535. doi: 10.1371/journal.pone.0178535 (PMC5459435; doi:10.1371/journal.pone.0178535)
Supplement: S11 Table — (XLS) [file pone.0178535.s013.xls]

## Sheet: S11 Table
S11 Table. Enrichment analysis of hypo-hMRs affected genes
GO	Term-Biological Process	P-value	LogP	Number in Term	Number in common	Fraction of List	Total List	Total Genes	Common Gene IDs
GO:0034329	cell junction assembly	5.02086e-05	-9.89932	137	4	0.181818	22	14400	5586;88;1016;23396
GO:0034330	cell junction organization	0.000101086	-9.19954	164	4	0.181818	22	14400	5586;88;1016;23396
GO:0006739	NADP metabolic process	0.000654366	-7.33184	25	2	0.0909091	22	14400	4199;83594
GO:0045216	cell-cell junction organization	0.000755585	-7.18802	119	3	0.136364	22	14400	5586;1016;23396
GO	Term-Molecular Function	P-value	LogP	Number in Term	Number in common	Fraction of List	Total List	Total Genes	Common Gene IDs
GO:0032559	adenyl ribonucleotide binding	9.0324e-05	-9.31211	1493	9	0.428571	21	15005	5586;54454;94160;92797;5062;8997;4199;166378;23396
GO:0030554	adenyl nucleotide binding	9.46901e-05	-9.2649	1502	9	0.428571	21	15005	5586;54454;94160;92797;5062;8997;4199;166378;23396
GO:0032555	purine ribonucleotide binding	0.000450856	-7.70436	1839	9	0.428571	21	15005	5586;54454;94160;92797;5062;8997;4199;166378;23396
GO:0032553	ribonucleotide binding	0.000450856	-7.70436	1839	9	0.428571	21	15005	5586;54454;94160;92797;5062;8997;4199;166378;23396
GO:0017076	purine nucleotide binding	0.000473551	-7.65525	1851	9	0.428571	21	15005	5586;54454;94160;92797;5062;8997;4199;166378;23396
GO:0005524	ATP binding	0.000524573	-7.55293	1469	8	0.380952	21	15005	8997;5586;54454;94160;166378;92797;5062;23396
GO:0000166	nucleotide binding	0.000598502	-7.42108	2359	10	0.47619	21	15005	5586;4729;94160;54454;92797;5062;8997;4199;166378;23396
GO:1901265	nucleoside phosphate binding	0.00060059	-7.4176	2360	10	0.47619	21	15005	5586;4729;94160;54454;92797;5062;8997;4199;166378;23396
Pathway	Term	P-value	LogP	Number in Term	Number in common	Fraction of List	Total List	Total Genes	Common Gene IDs
Oxidative phosphorylation	Oxidative phosphorylation	3.82275e-05	-10.172	264	5	0.5	10	5833	4729;518
Regulation of actin cytoskeleton	Regulation of actin cytoskeleton	0.000445184	-7.71702	235	4	0.4	10	5833	88;5062;23396
