# Supplementary material for: Genome-wide alteration in DNA hydroxymethylation in the sperm from bisphenol A-exposed men
Source: PLoS One. 2017 Jun 5;12(6):e0178535. doi: 10.1371/journal.pone.0178535 (PMC5459435; doi:10.1371/journal.pone.0178535)
Supplement: S12 Table — (XLS) [file pone.0178535.s014.xls]

## Sheet: S12 Table
S12 Table. Highly expressed genes in sperm was affected by hMRs
Gene Name	Ensemble ID	Entrez	Hyper	Hypo
DYRK1B	ENSG00000105204	9149	5' UTR (NM_006484, exon 2 of 12)
C19orf63	ENSG00000161671	284361	exon (NM_004533, exon 19 of 28)
MAPK15	ENSG00000181085	225689	exon (NM_139021, exon 14 of 14)
TAF10	ENSG00000166337	6881	intron (NM_000391, intron 11 of 12)
PRKCSH	ENSG00000130175	5589	intron (NM_001001329, intron 7 of 17)
RNF133	ENSG00000188050	168433	intron (NM_001009571, intron 2 of 27)
NDEL1	ENSG00000166579	81565	intron (NM_001025579, intron 7 of 9)
SCMH1	ENSG00000010803	22955	intron (NM_001031694, intron 6 of 15)
RTN4	ENSG00000115310	57142	intron (NM_001039753, intron 23 of 40)
RRBP1	ENSG00000125844	6238	intron (NM_001042576, intron 6 of 25)
CXXC1	ENSG00000154832	30827	intron (NM_001101654, intron 1 of 14)
SPATA12	ENSG00000186451	353324	intron (NM_001128615, intron 1 of 12)
PQLC1	ENSG00000122490	80148	intron (NM_001146345, intron 2 of 4)
HCN4	ENSG00000138622	10021	intron (NM_001172624, intron 9 of 27)
CCDC46	ENSG00000154240	201134	intron (NM_001199165, intron 6 of 26)
ZFAND6	ENSG00000086666	54469	intron (NM_001242913, intron 3 of 7)
PDE4A	ENSG00000065989	5141	intron (NM_001243121, intron 4 of 16)
NFIC	ENSG00000141905	4782	intron (NM_001245004, intron 1 of 9)
DHX36	ENSG00000174953	170506	intron (NM_001251962, intron 12 of 14)
MAP4	ENSG00000047849	4134	intron (NM_002375, intron 1 of 18)
TRMT5	ENSG00000126814	57570	intron (NM_002431, intron 7 of 7)
DBN1	ENSG00000113758	1627	intron (NM_004395, intron 2 of 13)
BAP1	ENSG00000163930	8314	intron (NM_004656, intron 12 of 16)
FAM46C	ENSG00000183508	54855	intron (NM_006699, intron 8 of 12)
EPB41L3	ENSG00000082397	23136	intron (NM_012307, intron 1 of 22)
USP25	ENSG00000155313	29761	intron (NM_013396, intron 17 of 23)
RNF44	ENSG00000146083	22838	intron (NM_014613, intron 10 of 10)
GPI	ENSG00000105220	2821	intron (NM_014686, intron 12 of 13)
MEIS3	ENSG00000105419	56917	intron (NM_015063, intron 4 of 9)
FAM109A	ENSG00000198324	144717	intron (NM_015267, intron 1 of 21)
CLIP3	ENSG00000105270	25999	intron (NM_015526, intron 2 of 13)
HOOK1	ENSG00000134709	51361	intron (NM_015888, intron 1 of 21)
TSPYL5	ENSG00000180543	85453	intron (NM_016134, intron 7 of 7)
RNF138	ENSG00000134758	51444	intron (NM_016271, intron 4 of 7)
TSSK6	ENSG00000178093	83983	intron (NM_017660, intron 2 of 11)
ETNK2	ENSG00000143845	55224	intron (NM_018208, intron 2 of 7)
SPATA6	ENSG00000132122	54558	intron (NM_019073, intron 9 of 12)
C18orf10	ENSG00000134779	25941	intron (NM_020776, intron 5 of 9)
ZFAND3	ENSG00000156639	60685	intron (NM_021943, intron 4 of 5)
RAB3IP	ENSG00000127328	117177	intron (NM_022456, intron 6 of 10)
ATG3	ENSG00000144848	64422	intron (NM_022488, intron 7 of 11)
YY1AP1	ENSG00000163374	54856	intron (NM_032292, intron 2 of 20)
HMGB4	ENSG00000176256	127540	intron (NM_052896, intron 12 of 69)
EFHD2	ENSG00000142634	79180	intron (NM_052929, intron 20 of 30)
TBX1	ENSG00000184058	6899	intron (NM_053004, intron 7 of 7)
WHSC1	ENSG00000109685	7468	intron (NM_133330, intron 3 of 23)
UBAP2L	ENSG00000143569	9898	intron (NM_138740, intron 1 of 4)
SEC14L1	ENSG00000129657	729799	intron (NM_139178, intron 8 of 9)
SPATA18	ENSG00000163071	132671	intron (NM_145263, intron 4 of 12)
FAM71C	ENSG00000180219	196472	intron (NM_152788, intron 9 of 25)
APLP1	ENSG00000105290	333	intron (NM_199179, intron 13 of 14)
QKI	ENSG00000112531	9444	intron (NM_206854, intron 1 of 6)
TNP1	ENSG00000118245	7141	intron (NR_026597, intron 12 of 12)
BSCL2	ENSG00000168000	26580	intron (NR_037946, intron 16 of 23)
RFX4	ENSG00000111783	5992	intron (NR_040246, intron 1 of 3)
CHD2	ENSG00000173575	1106	promoter-TSS (NM_001271)
MYL6B	ENSG00000196465	140465	promoter-TSS (NM_002475)
SPATA20	ENSG00000006282	64847	promoter-TSS (NM_022827)
RERE	ENSG00000142599	473		intron (NM_001042681, intron 1 of 22)
RAD23B	ENSG00000119318	5887		intron (NM_001244713, intron 6 of 9)
CUL3	ENSG00000036257	8452		intron (NM_003590, intron 3 of 15)
ZBTB47	ENSG00000114853	92999		intron (NM_005385, intron 8 of 16)
HSPA1L	ENSG00000204390	3305		intron (NM_005527, intron 1 of 1).3
DCUN1D1	ENSG00000043093	54165		intron (NM_014616, intron 25 of 29)
SBNO2	ENSG00000064932	22904		intron (NM_014963, intron 4 of 31)
TMEM120A	ENSG00000189077	83862		intron (NM_016086, intron 8 of 8)
UBAP2	ENSG00000137073	55833		intron (NM_018449, intron 2 of 28)
