# Supplementary material for: Genome-wide alteration in DNA hydroxymethylation in the sperm from bisphenol A-exposed men
Source: PLoS One. 2017 Jun 5;12(6):e0178535. doi: 10.1371/journal.pone.0178535 (PMC5459435; doi:10.1371/journal.pone.0178535)
Supplement: S13 Table — (XLS) [file pone.0178535.s015.xls]

## Sheet: S13 Table
S13 Table. Lowly expressed genes in sperm was affected by hyper-hMRs
Gene Name	Ensemble ID	Genebank ID	Entrez ID	Hyper
MLH1	ENSG00000076242	NM_000249	4292	5' UTR (NM_001258274, exon 3 of 20)
STRADA		NM_153335	92335	5' UTR (NM_153335, exon 2 of 9)
NKAPL	ENSG00000189134	NM_001007531	222698	exon (NM_001007531, exon 1 of 1)
SERPINF1	ENSG00000132386	NM_002615	5176	exon (NM_002615, exon 6 of 8)
TDRG1		NR_024015	732253	exon (NM_020737, exon 3 of 3)
ENG	ENSG00000106991	NM_001114753	2022	intron (NM_000118, intron 1 of 13)
FYTTD1	ENSG00000122068	NM_001011537	84248	intron (NM_001011537, intron 3 of 9)
TNRC6B	ENSG00000100354	NM_001024843	23112	intron (NM_001024843, intron 1 of 23)
MRPS24	ENSG00000062582	NM_032014	64951	intron (NM_001077663, intron 3 of 5)
ARCN1	ENSG00000095139	NM_001655	372	intron (NM_001142281, intron 4 of 8)
SCRN1	ENSG00000136193	NM_014766	9805	intron (NM_001145515, intron 1 of 6)
MLLT10	ENSG00000078403	NM_004641	8028	intron (NM_001195626, intron 13 of 21)
GBF1	ENSG00000107862	NM_004193	8729	intron (NM_001199378, intron 3 of 39)
RGS5	ENSG00000143248	NM_003617	8490	intron (NM_001254748, intron 2 of 5)
DYDC1	ENSG00000170788	NM_138812	143241	intron (NM_001270042, intron 1 of 3)
APOD	ENSG00000189058	NM_001647	347	intron (NM_001647, intron 2 of 4)
ATP5O	ENSG00000159186	NM_001697	539	intron (NM_003024, intron 29 of 39)
SEC62		NM_003262	7095	intron (NM_003262, intron 1 of 7)
MANF		NM_006010	7873	intron (NM_004947, intron 14 of 52)
PLP2	ENSG00000102007	NM_002668	5355	intron (NM_006150, intron 8 of 8)
SYNE2	ENSG00000054654	NM_015180	23224	intron (NM_015180, intron 32 of 114)
CAMTA1	ENSG00000171735	NM_015215	23261	intron (NM_015215, intron 3 of 22)
ROPN1	ENSG00000065371	NM_017578	54763	intron (NM_017578, intron 1 of 6)
CTNNB1	ENSG00000168036	NM_001904	1499	intron (NM_017886, intron 34 of 36)
GNPTG	ENSG00000090581	NM_032520	84572	intron (NM_032520, intron 3 of 10)
LRRC46	ENSG00000141294	NM_033413	90506	intron (NM_033413, intron 5 of 7)
PRPF40A	ENSG00000196504	NM_017892	55660	intron (NM_052905, intron 7 of 25)
C14orf166	ENSG00000087302	NM_016039	51637	intron (NM_053064, intron 3 of 3)
MRPL3	ENSG00000114686	NM_007208	11222	intron (NM_130808, intron 7 of 15)
PPP3R2	ENSG00000188386	NM_147180	5535	intron (NM_133445, intron 6 of 8)
LMAN1	ENSG00000074695	NM_005570	3998	intron (NM_133459, intron 2 of 10)
RPN2	ENSG00000118705	NM_001135771	6185	intron (NM_152503, intron 4 of 23)
TIPRL	ENSG00000143155	NM_001031800	261726	intron (NM_152902, intron 1 of 6)
C22orf33	ENSG00000185264	NM_001163857	339669	intron (NM_178552, intron 4 of 5)
MYL9	ENSG00000101335	NM_006097	10398	intron (NM_181526, intron 1 of 2)
TPTE	ENSG00000166157	NM_199259	7179	intron (NM_199259, intron 19 of 22)
PPP2R3C	ENSG00000092020	NM_017917	55012	promoter-TSS (NM_014672)
CCL2	ENSG00000108691	NM_002982	6347	TTS (NM_002982)
