# Supplementary material for: Genome-wide alteration in DNA hydroxymethylation in the sperm from bisphenol A-exposed men
Source: PLoS One. 2017 Jun 5;12(6):e0178535. doi: 10.1371/journal.pone.0178535 (PMC5459435; doi:10.1371/journal.pone.0178535)
Supplement: S14 Table — (XLS) [file pone.0178535.s016.xls]

## Sheet: S14 Table
S14 Table. Genes with promoter affected by DhMRs in BPA exposed population
chr	start	stop	edgeR.logFC	Strand	Annotation	Distance.to.TSS	Nearest.Refseq	Gene.Name	Gene.Description	E_aln.sorted.filtered.bam.rpkm	C_aln.sorted.filtered.bam.rpkm	Express in Sperm
chr1	16940201	16940300	6.22225	+	promoter-TSS (NM_017940)	-268	NM_017940	NBPF1	neuroblastoma breakpoint family, member 1	5.59308	0
chr1	31846701	31846800	6.22225	+	promoter-TSS (NM_004102)	-827	NM_004102	FABP3	fatty acid binding protein 3, muscle and heart (mammary-derived growth inhibitor)	5.59308	0
chr1	40838801	40838900	6.22225	+	promoter-TSS (NM_022733)	-528	NM_001198978	SMAP2	small ArfGAP2	5.59308	0
chr1	148025701	148025800	3.41622	+	promoter-TSS (NM_015383)	98	NM_015383	NBPF14	neuroblastoma breakpoint family, member 14	7.83032	0.829028
chr1	227923901	227924000	2.58043	+	promoter-TSS (NM_001161465)	-838	NM_001161465	JMJD4	jumonji domain containing 4	12.3048	2.48708
chr12	48152401	48152500	2.29288	+	promoter-TSS (NM_001098532)	-206	NM_001098531	RAPGEF3	Rap guanine nucleotide exchange factor (GEF) 3	10.0676	2.48708
chr12	50450701	50450800	6.48206	+	promoter-TSS (NM_001095)	-670	NM_001095	ASIC1	acid-sensing (proton-gated) ion channel 1	6.7117	0
chr12	50450801	50450900	3.31037	+	promoter-TSS (NM_001095)	-570	NM_001095	ASIC1	acid-sensing (proton-gated) ion channel 1	7.27101	0.829028
chr12	53729401	53729500	2.21081	+	promoter-TSS (NM_152860)	87	NM_001173467	SP7	Sp7 transcription factor	15.6606	4.14514
chr12	56545601	56545700	6.22225	+	promoter-TSS (NM_002475)	-554	NM_001199629	MYL6B	myosin, light chain 6B, alkali, smooth muscle and non-muscle	5.59308	0	Expressed
chr12	72147901	72148000	3.31037	+	promoter-TSS (NM_014999)	-708	NM_014999	RAB21	RAB21, member RAS oncogene family	7.27101	0.829028
chr14	35590501	35590600	3.85314	+	promoter-TSS (NM_014672)	969	NM_017917	PPP2R3C	protein phosphatase 2, regulatory subunit B'', gamma	10.6269	0.829028	Repressed
chr14	35590601	35590700	3.20291	+	promoter-TSS (NM_014672)	869	NM_017917	PPP2R3C	protein phosphatase 2, regulatory subunit B'', gamma	12.8641	1.65806	Repressed
chr14	35590701	35590800	3.20291	+	promoter-TSS (NM_014672)	769	NM_017917	PPP2R3C	protein phosphatase 2, regulatory subunit B'', gamma	12.8641	1.65806	Repressed
chr14	91527901	91528000	3.31037	+	promoter-TSS (NM_182398)	-957	NM_004755	RPS6KA5	ribosomal protein S6 kinase, 90kDa, polypeptide 5	7.27101	0.829028
chr15	79104701	79104800	3.41622	+	promoter-TSS (NM_014272)	-977	NM_014272	ADAMTS7	ADAM metallopeptidase with thrombospondin type 1 motif, 7	7.83032	0.829028
chr15	93442701	93442800	2.29288	+	promoter-TSS (NM_001271)	-801	NM_001042572	CHD2	chromodomain helicase DNA binding protein 2	10.0676	2.48708	Expressed
chr16	28889201	28889300	3.41622	+	promoter-TSS (NM_173201)	-559	NM_004320	ATP2A1	ATPase, Ca++ transporting, cardiac muscle, fast twitch 1	7.83032	0.829028
chr16	28889301	28889400	3.07247	+	promoter-TSS (NM_173201)	-459	NM_004320	ATP2A1	ATPase, Ca++ transporting, cardiac muscle, fast twitch 1	11.7455	1.65806
chr16	28889401	28889500	3.07247	+	promoter-TSS (NM_173201)	-359	NM_004320	ATP2A1	ATPase, Ca++ transporting, cardiac muscle, fast twitch 1	11.7455	1.65806
chr16	28889501	28889600	2.51373	+	promoter-TSS (NM_173201)	-259	NM_004320	ATP2A1	ATPase, Ca++ transporting, cardiac muscle, fast twitch 1	11.7455	2.48708
chr16	30075001	30075100	6.22225	+	promoter-TSS (NM_001127617)	-550	NM_000034	ALDOA	aldolase A, fructose-bisphosphate	5.59308	0
chr16	30075101	30075200	6.22225	+	promoter-TSS (NM_001127617)	-450	NM_000034	ALDOA	aldolase A, fructose-bisphosphate	5.59308	0
chr17	1182001	1182100	2.7698	+	promoter-TSS (NM_172367)	-907	NM_172367	TUSC5	tumor suppressor candidate 5	9.50824	1.65806
chr17	1182101	1182200	2.7698	+	promoter-TSS (NM_172367)	-807	NM_172367	TUSC5	tumor suppressor candidate 5	9.50824	1.65806
chr17	4464401	4464500	6.22225	+	promoter-TSS (NM_001122890)	-574	NM_001122890	GGT6	gamma-glutamyltransferase 6	5.59308	0
chr17	4464501	4464600	6.22225	+	promoter-TSS (NM_001122890)	-674	NM_001122890	GGT6	gamma-glutamyltransferase 6	5.59308	0
chr17	7905601	7905700	3.31037	+	promoter-TSS (NM_000180)	-338	NM_000180	GUCY2D	guanylate cyclase 2D, membrane (retina-specific)	7.27101	0.829028
chr17	40924501	40924600	3.31037	+	promoter-TSS (NM_032353)	-904	NM_032353	VPS25	vacuolar protein sorting 25 homolog (S. cerevisiae)	7.27101	0.829028
chr17	44657701	44657800	6.35799	+	promoter-TSS (NM_001113738).2	-662	NR_003653	ARL17A	ADP-ribosylation factor-like 17A	6.15239	0
chr17	48623601	48623700	6.35799	+	promoter-TSS (NM_022827)	-800	NM_001258372	SPATA20	spermatogenesis associated 20	6.15239	0	Expressed
chr17	48623701	48623800	3.31037	+	promoter-TSS (NM_022827)	-700	NM_001258372	SPATA20	spermatogenesis associated 20	7.27101	0.829028	Expressed
chr17	48623801	48623900	3.41622	+	promoter-TSS (NM_022827)	-600	NM_001258372	SPATA20	spermatogenesis associated 20	7.83032	0.829028	Expressed
chr19	3178101	3178200	6.22225	+	promoter-TSS (NM_003775)	-586	NM_003775	S1PR4	sphingosine-1-phosphate receptor 4	5.59308	0
chr19	3178201	3178300	6.35799	+	promoter-TSS (NM_003775)	-486	NM_003775	S1PR4	sphingosine-1-phosphate receptor 4	6.15239	0
chr19	7459701	7459800	2.44381	+	promoter-TSS (NM_015318)	-249	NM_001130955	ARHGEF18	Rho/Rac guanine nucleotide exchange factor (GEF) 18	11.1862	2.48708
chr19	46799401	46799500	2.44381	+	promoter-TSS (NM_152795)	-853	NM_022462	HIF3A	hypoxia inducible factor 3, alpha subunit	11.1862	2.48708
chr19	49587701	49587800	2.92906	+	promoter-TSS (NM_003089)	-715	NM_001009820	SNRNP70	small nuclear ribonucleoprotein 70kDa (U1)	10.6269	1.65806
chr19	49587801	49587900	2.29288	+	promoter-TSS (NM_003089)	-615	NM_001009820	SNRNP70	small nuclear ribonucleoprotein 70kDa (U1)	10.0676	2.48708
chr19	56124401	56124500	6.48206	+	promoter-TSS (NM_001195605)	-509	NM_001195605	ZNF865	zinc finger protein 865	6.7117	0
chr2	71162401	71162500	3.31037	+	promoter-TSS (NM_001692)	-548	NM_001692	ATP6V1B1	ATPase, H+ transporting, lysosomal 56/58kDa, V1 subunit B1	7.27101	0.829028
chr2	71162501	71162600	3.41622	+	promoter-TSS (NM_001692)	-448	NM_001692	ATP6V1B1	ATPase, H+ transporting, lysosomal 56/58kDa, V1 subunit B1	7.83032	0.829028
chr2	71162601	71162700	3.31037	+	promoter-TSS (NM_001692)	-348	NM_001692	ATP6V1B1	ATPase, H+ transporting, lysosomal 56/58kDa, V1 subunit B1	7.27101	0.829028
chr21	33957901	33958000	6.35799	+	promoter-TSS (NM_144659)	-105	NM_018277	TCP10L	t-complex 10-like	6.15239	0
chr21	40033001	40033100	3.41622	+	promoter-TSS (NM_001243428)	-459	NM_001136154	ERG	v-ets erythroblastosis virus E26 oncogene homolog (avian)	7.83032	0.829028
chr21	40816401	40816500	6.22225	+	promoter-TSS (NM_152505)	-322	NM_152505	LCA5L	Leber congenital amaurosis 5-like	5.59308	0
chr21	40816501	40816600	3.41622	+	promoter-TSS (NM_152505)	-422	NM_152505	LCA5L	Leber congenital amaurosis 5-like	7.83032	0.829028
chr22	20792801	20792900	2.68305	+	promoter-TSS (NM_153334)	-704	NM_153334	SCARF2	scavenger receptor class F, member 2	8.94893	1.65806
chr3	52444201	52444300	2.68305	+	promoter-TSS (NM_004656)	-241	NM_004656	BAP1	BRCA1 associated protein-1 (ubiquitin carboxy-terminal hydrolase)	8.94893	1.65806	Expressed
chr3	121468601	121468700	6.35799	+	promoter-TSS (NM_001256488)	-36	NM_001256486	GOLGB1	golgin B1	6.15239	0
chr3	129148001	129148100	6.22225	+	promoter-TSS (NM_207307)	-556	NM_207307	EFCAB12	EF-hand calcium binding domain 12	5.59308	0
chr3	129148101	129148200	6.22225	+	promoter-TSS (NM_207307)	-656	NM_207307	EFCAB12	EF-hand calcium binding domain 12	5.59308	0
chr3	184279001	184279100	6.22225	+	promoter-TSS (NM_004443)	-537	NM_004443	EPHB3	EPH receptor B3	5.59308	0
chr3	189507301	189507400	6.35799	+	promoter-TSS (NM_001114982)	-99	NM_001114978	TP63	tumor protein p63	6.15239	0
chr3	189507401	189507500	6.22225	+	promoter-TSS (NM_001114982)	1	NM_001114978	TP63	tumor protein p63	5.59308	0
chr4	57687901	57688000	2.68305	+	promoter-TSS (NM_021114)	-57	NM_021114	SPINK2	serine peptidase inhibitor, Kazal type 2 (acrosin-trypsin inhibitor)	8.94893	1.65806
chr4	57688001	57688100	2.68305	+	promoter-TSS (NM_021114)	-157	NM_021114	SPINK2	serine peptidase inhibitor, Kazal type 2 (acrosin-trypsin inhibitor)	8.94893	1.65806
chr4	107238201	107238300	2.92906	+	promoter-TSS (NM_001163437)	-389	NM_001163435	TBCK	TBC1 domain containing kinase	10.6269	1.65806
chr5	180633001	180633100	2.68305	+	promoter-TSS (NM_033342)	-873	NM_033342	TRIM7	tripartite motif containing 7	8.94893	1.65806
chr6	30951501	30951600	3.31037	+	promoter-TSS (NM_001010909)	65	NM_001010909	MUC21	mucin 21, cell surface associated	7.27101	0.829028
chr6	31515101	31515200	2.2612	+	promoter-TSS (NM_001204078).4	-203	NM_001144961	NFKBIL1	nuclear factor of kappa light polypeptide gene enhancer in B-cells inhibitor-like 1	16.2199	4.14514
chr6	31634201	31634300	2.68305	+	promoter-TSS (NM_001199237)	-190	NM_001199237	GPANK1	G patch domain and ankyrin repeats 1	8.94893	1.65806
chr6	155584901	155585000	6.22225	+	promoter-TSS (NM_001001346)	-197	NM_001001346	CLDN20	claudin 20	5.59308	0
chr7	38948801	38948900	6.35799	+	promoter-TSS (NM_014396)	-50	NM_014396	VPS41	vacuolar protein sorting 41 homolog (S. cerevisiae)	6.15239	0
chr7	64024301	64024400	3.31037	+	promoter-TSS (NM_178558)	-845	NM_001130022	ZNF680	zinc finger protein 680	7.27101	0.829028
chr7	92849401	92849500	6.35799	+	promoter-TSS (NM_198151)	-580	NM_001039372	HEPACAM2	HEPACAM family member 2	6.15239	0
chr7	99382101	99382200	3.51483	+	promoter-TSS (NM_017460)	-339	NM_001202855	CYP3A4	cytochrome P450, family 3, subfamily A, polypeptide 4	8.38963	0.829028
chr7	99382201	99382300	3.41622	+	promoter-TSS (NM_017460)	-439	NM_001202855	CYP3A4	cytochrome P450, family 3, subfamily A, polypeptide 4	7.83032	0.829028
chr7	99382301	99382400	3.31037	+	promoter-TSS (NM_017460)	-539	NM_001202855	CYP3A4	cytochrome P450, family 3, subfamily A, polypeptide 4	7.27101	0.829028
chr7	100493801	100493900	6.22225	+	promoter-TSS (NM_015831)	-309	NM_000665	ACHE	acetylcholinesterase	5.59308	0
chr7	100493901	100494000	6.35799	+	promoter-TSS (NM_015831)	-409	NM_000665	ACHE	acetylcholinesterase	6.15239	0
chr7	100494001	100494100	6.22225	+	promoter-TSS (NM_015831)	-509	NM_000665	ACHE	acetylcholinesterase	5.59308	0
chr7	123175201	123175300	2.00354	+	promoter-TSS (NM_178827)	-532	NM_178827	IQUB	IQ motif and ubiquitin domain containing	16.2199	4.97417
chr7	150973701	150973800	1.47918	+	promoter-TSS (NM_001003802)	70	NM_001003801	SMARCD3	SWI/SNF related, matrix associated, actin dependent regulator of chromatin, subfamily d, member 3	22.3723	9.94833
chr7	150973901	150974000	2.85163	+	promoter-TSS (NM_001003802)	-130	NM_001003801	SMARCD3	SWI/SNF related, matrix associated, actin dependent regulator of chromatin, subfamily d, member 3	10.0676	1.65806
chr8	6875701	6875800	6.22225	+	promoter-TSS (NM_004084).3	66	NM_005217	DEFA3	defensin, alpha 3, neutrophil-specific	5.59308	0
chr9	4662301	4662400	6.22225	+	promoter-TSS (NM_203453)	56	NM_203453	PPAPDC2	phosphatidic acid phosphatase type 2 domain containing 2	5.59308	0
chr9	28719801	28719900	6.22225	+	promoter-TSS (NM_152570)	-547	NM_001258282	LINGO2	leucine rich repeat and Ig domain containing 2	5.59308	0
chr9	33474301	33474400	3.31037	+	promoter-TSS (NM_139235)	-409	NM_022917	NOL6	nucleolar protein family 6 (RNA-associated)	7.27101	0.829028
chr9	33474401	33474500	3.31037	+	promoter-TSS (NM_139235)	-509	NM_022917	NOL6	nucleolar protein family 6 (RNA-associated)	7.27101	0.829028
chr9	133540001	133540100	2.41833	+	promoter-TSS (NM_021619)	69	NM_021619	PRDM12	PR domain containing 12	14.542	3.31611
chrX	32431301	32431400	2.44381	+	promoter-TSS (NM_004012)	-979	NM_000109	DMD	dystrophin	11.1862	2.48708
chrX	105066501	105066600	3.41622	+	promoter-TSS (NM_198465)	14	NM_198465	NRK	Nik related kinase	7.83032	0.829028
chr5	7868801	7868900	-6.15032	+	promoter-TSS (NM_024010)	300	NM_024091	FASTKD3	FAST kinase domains 3	0	6.63222
chr6	159421901	159422000	-6.15032	+	promoter-TSS (NM_031924)	-752	NM_031924	RSPH3	radial spoke 3 homolog (Chlamydomonas)	0	6.63222
chr7	134211801	134211900	-2.3799	+	promoter-TSS (NM_020299)	-494	NM_020299	AKR1B10	aldo-keto reductase family 1, member B10 (aldose reductase)	2.23723	14.9225
chr7	134211901	134212000	-2.61045	+	promoter-TSS (NM_020299)	-394	NM_020299	AKR1B10	aldo-keto reductase family 1, member B10 (aldose reductase)	1.67793	13.2644
chr8	17943301	17943400	-6.31799	+	promoter-TSS (NM_004315)	-843	NM_001127505	ASAH1	N-acylsphingosine amidohydrolase (acid ceramidase) 1	0	7.46125
