# Supplementary material for: Genome-wide alteration in DNA hydroxymethylation in the sperm from bisphenol A-exposed men
Source: PLoS One. 2017 Jun 5;12(6):e0178535. doi: 10.1371/journal.pone.0178535 (PMC5459435; doi:10.1371/journal.pone.0178535)
Supplement: S15 Table — (XLS) [file pone.0178535.s017.xls]

## Sheet: S15 Table
S15 Table. Genes with gene body affected by hyper-hMRs in BPA exposed population
key	chr	start	stop	edgeR.logFC	edgeR.p.value	Strand	Annotation	Detailed.Annotation	Distance.to.TSS	Nearest.PromoterID	Entrez.ID	Nearest.Refseq	Gene.Name	Gene.Description	Gene.Type	Express in Sperm
chrX_152991401_152991500	chrX	152991401	152991500	6.22225	0.00464265	+	exon (NM_000033, exon 1 of 10)	exon (NM_000033, exon 1 of 10)	1127	NM_000033	215	NM_000033	ABCD1	ATP-binding cassette, sub-family D (ALD), member 1	protein-coding
chrX_152991501_152991600	chrX	152991501	152991600	6.48206	0.00126829	+	exon (NM_000033, exon 1 of 10)	exon (NM_000033, exon 1 of 10)	1227	NM_000033	215	NM_000033	ABCD1	ATP-binding cassette, sub-family D (ALD), member 1	protein-coding
chr14_70924101_70924200	chr14	70924101	70924200	6.35799	0.00242129	+	5' UTR (NM_003813, exon 2 of 2)	5' UTR (NM_003813, exon 2 of 2)	5276	NM_003813	8747	NM_003813	ADAM21	ADAM metallopeptidase domain 21	protein-coding
chr7_31117601_31117700	chr7	31117601	31117700	3.41622	0.00250381	+	exon (NM_001199636, exon 4 of 17)	exon (NM_001199636, exon 4 of 17)	25574	NM_001199636	117	NM_001118	ADCYAP1R1	adenylate cyclase activating polypeptide 1 (pituitary) receptor type I	protein-coding
chr5_148639401_148639500	chr5	148639401	148639500	3.31037	0.00444385	+	3' UTR (NM_014945, exon 24 of 24)	3' UTR (NM_014945, exon 24 of 24)	-11951	NM_001146337	134265	NM_001146337	AFAP1L1	actin filament associated protein 1-like 1	protein-coding
chr5_148639501_148639600	chr5	148639501	148639600	3.31037	0.00444385	+	3' UTR (NM_014945, exon 24 of 24)	3' UTR (NM_014945, exon 24 of 24)	-11851	NM_001146337	134265	NM_001146337	AFAP1L1	actin filament associated protein 1-like 1	protein-coding
chr5_148639601_148639700	chr5	148639601	148639700	6.59629	0.000667207	+	3' UTR (NM_014945, exon 24 of 24)	3' UTR (NM_014945, exon 24 of 24)	-11751	NM_001146337	134265	NM_001146337	AFAP1L1	actin filament associated protein 1-like 1	protein-coding
chr1_21811701_21811800	chr1	21811701	21811800	3.31037	0.00444385	+	TTS (NM_032264)	TTS (NM_032264)	-24108	NM_001127501	249	NM_000478	ALPL	alkaline phosphatase, liver/bone/kidney	protein-coding
chr20_861801_861900	chr20	861801	861900	6.22225	0.00464265	+	exon (NM_015985, exon 5 of 9)	exon (NM_015985, exon 5 of 9)	35110	NM_015985	51378	NM_015985	ANGPT4	angiopoietin 4	protein-coding
chr1_156565001_156565100	chr1	156565001	156565100	1.47918	0.00297647	+	TTS (NM_144772)	TTS (NM_144772)	3492	NM_144772	128240	NM_144772	APOA1BP	apolipoprotein A-I binding protein	protein-coding
chr16_24942201_24942300	chr16	24942201	24942300	6.35799	0.00242129	+	exon (NM_018054, exon 18 of 19)	exon (NM_018054, exon 18 of 19)	84425	NM_018054	55114	NM_001006634	ARHGAP17	Rho GTPase activating protein 17	protein-coding
chr19_7516101_7516200	chr19	7516101	7516200	2.58043	0.00169524	+	exon (NM_015318, exon 7 of 21)	exon (NM_015318, exon 7 of 21)	11576	NM_001130955	23370	NM_001130955	ARHGEF18	Rho/Rac guanine nucleotide exchange factor (GEF) 18	protein-coding
chr12_124181601_124181700	chr12	124181601	124181700	6.22225	0.00464265	+	exon (NM_001143850, exon 13 of 18)	exon (NM_001143850, exon 13 of 18)	-15215	NM_012463	23545	NM_012463	ATP6V0A2	ATPase, H+ transporting, lysosomal V0 subunit a2	protein-coding
chr1_115109201_115109300	chr1	115109201	115109300	6.22225	0.00464265	+	TTS (NM_005872)	TTS (NM_005872)	15015	NM_005872	10286	NM_005872	BCAS2	breast carcinoma amplified sequence 2	protein-coding
chr1_115109301_115109400	chr1	115109301	115109400	6.22225	0.00464265	+	TTS (NM_005872)	TTS (NM_005872)	14915	NM_005872	10286	NM_005872	BCAS2	breast carcinoma amplified sequence 2	protein-coding
chr10_127412401_127412500	chr10	127412401	127412500	6.22225	0.00464265	+	exon (NM_001202438, exon 4 of 25)	exon (NM_001202438, exon 4 of 25)	4366	NM_001202438	26098	NM_001202438	C10orf137	chromosome 10 open reading frame 137	protein-coding
chr12_64541301_64541400	chr12	64541301	64541400	3.31037	0.00444385	+	3' UTR (NM_020762, exon 22 of 22)	3' UTR (NM_020762, exon 22 of 22)	74726	NM_152440	144577	NM_152440	C12orf66	chromosome 12 open reading frame 66	protein-coding
chr1_36181001_36181100	chr1	36181001	36181100	2.29288	0.00394482	+	3' UTR (NM_152374, exon 2 of 2)	3' UTR (NM_152374, exon 2 of 2)	3740	NM_152374	127703	NM_152374	C1orf216	chromosome 1 open reading frame 216	protein-coding
chr20_31022301_31022400	chr20	31022301	31022400	6.22225	0.00464265	+	exon (NM_015338, exon 12 of 12)	exon (NM_015338, exon 12 of 12)	49035	NM_080616	140688	NM_001256798	C20orf112	chromosome 20 open reading frame 112	protein-coding
chr4_71013301_71013400	chr4	71013301	71013400	3.41622	0.00250381	+	TTS (NR_033311)	TTS (NR_033311)	-6554	NM_214711	401137	NM_214711	C4orf40	chromosome 4 open reading frame 40	protein-coding
chr11_67286501_67286600	chr11	67286501	67286600	6.22225	0.00464265	+	3' UTR (NM_016366, exon 7 of 7)	3' UTR (NM_016366, exon 7 of 7)	4349	NM_016366	51475	NM_016366	CABP2	calcium binding protein 2	protein-coding
chr6_17393801_17393900	chr6	17393801	17393900	3.51483	0.00141036	+	5' UTR (NM_006366, exon 1 of 13)	5' UTR (NM_006366, exon 1 of 13)	114	NM_006366	10486	NM_006366	CAP2	CAP, adenylate cyclase-associated protein, 2 (yeast)	protein-coding
chr19_39220801_39220900	chr19	39220801	39220900	6.48206	0.00126829	+	TTS (NM_144691)	TTS (NM_144691)	14264	NM_144691	147968	NM_144691	CAPN12	calpain 12	protein-coding
chr5_35953901_35954000	chr5	35953901	35954000	2.29288	0.00394482	+	3' UTR (NM_152404, exon 7 of 7)	3' UTR (NM_152404, exon 7 of 7)	-15069	NM_144647	133690	NM_001042625	CAPSL	calcyphosine-like	protein-coding
chr5_35953801_35953900	chr5	35953801	35953900	6.22225	0.00464265	+	3' UTR (NM_152404, exon 7 of 7)	3' UTR (NM_152404, exon 7 of 7)	-14969	NM_144647	133690	NM_001042625	CAPSL	calcyphosine-like	protein-coding
chr15_74623001_74623100	chr15	74623001	74623100	2.29288	0.00394482	+	exon (NM_025055, exon 13 of 19)	exon (NM_025055, exon 13 of 19)	12150	NM_182791	80125	NM_025055	CCDC33	coiled-coil domain containing 33	protein-coding
chr11_27371601_27371700	chr11	27371601	27371700	2.7698	0.00200946	+	3' UTR (NM_080654, exon 3 of 3)	3' UTR (NM_080654, exon 3 of 3)	13145	NM_030771	91057	NM_030771	CCDC34	coiled-coil domain containing 34	protein-coding
chr17_32584701_32584800	chr17	32584701	32584800	3.31037	0.00444385	+	TTS (NM_002982)	TTS (NM_002982)	2454	NM_002982	6347	NM_002982	CCL2	chemokine (C-C motif) ligand 2	protein-coding	Repressed
chr12_6957501_6957600	chr12	6957501	6957600	6.59629	0.000667207	+	TTS (NM_002075)	TTS (NM_002075)	2906	NM_031299	83461	NM_031299	CDCA3	cell division cycle associated 3	protein-coding
chr12_6957701_6957800	chr12	6957701	6957800	6.22225	0.00464265	+	TTS (NM_031299)	TTS (NM_031299)	2706	NM_031299	83461	NM_031299	CDCA3	cell division cycle associated 3	protein-coding
chr12_6957601_6957700	chr12	6957601	6957700	6.70214	0.000352487	+	TTS (NM_031299)	TTS (NM_031299)	2806	NM_031299	83461	NM_031299	CDCA3	cell division cycle associated 3	protein-coding
chr1_22313101_22313200	chr1	22313101	22313200	6.22225	0.00464265	+	exon (NM_007352, exon 7 of 8)	exon (NM_007352, exon 7 of 8)	9732	NM_007352	23436	NM_007352	CELA3B	chymotrypsin-like elastase family, member 3B	protein-coding
chr2_27324301_27324400	chr2	27324301	27324400	6.22225	0.00464265	+	TTS (NM_006488)	TTS (NM_006488)	9620	NM_001166241	10669	NM_001166239	CGREF1	cell growth regulator with EF-hand domain 1	protein-coding
chr20_5903801_5903900	chr20	5903801	5903900	6.59629	0.000667207	+	exon (NM_001819, exon 4 of 5)	exon (NM_001819, exon 4 of 5)	11876	NM_001819	1114	NM_001819	CHGB	chromogranin B (secretogranin 1)	protein-coding
chr3_130329501_130329600	chr3	130329501	130329600	6.22225	0.00464265	+	exon (NM_001102608, exon 22 of 36)	exon (NM_001102608, exon 22 of 36)	50372	NM_001102608	131873	NM_001102608	COL6A6	collagen, type VI, alpha 6	protein-coding
chr19_50195101_50195200	chr19	50195101	50195200	6.22225	0.00464265	+	TTS (NM_001101340)	TTS (NM_001101340)	785	NM_001199753	126129	NM_001136052	CPT1C	carnitine palmitoyltransferase 1C	protein-coding
chr4_78532901_78533000	chr4	78532901	78533000	6.22225	0.00464265	+	TTS (NM_006419)	TTS (NM_006419)	100043	NM_006419	10563	NM_006419	CXCL13	chemokine (C-X-C motif) ligand 13	protein-coding
chr12_109304701_109304800	chr12	109304701	109304800	6.22225	0.00464265	+	TTS (NM_018711)	TTS (NM_018711)	30893	NM_001917	1610	NM_001917	DAO	D-amino-acid oxidase	protein-coding
chr8_30021601_30021700	chr8	30021601	30021700	2.29288	0.00394482	+	exon (NM_006571, exon 2 of 7)	exon (NM_006571, exon 2 of 7)	7837	NM_006571	10671	NM_006571	DCTN6	dynactin 6	protein-coding
chr6_30920101_30920200	chr6	30920101	30920200	6.35799	0.00242129	+	exon (NM_080870, exon 2 of 3)	exon (NM_080870, exon 2 of 3)	11373	NM_080870	135656	NM_080870	DPCR1	diffuse panbronchiolitis critical region 1	protein-coding
chr8_26513601_26513700	chr8	26513601	26513700	6.22225	0.00464265	+	3' UTR (NM_001197293, exon 14 of 14)	3' UTR (NM_001197293, exon 14 of 14)	77729	NM_001244604	1808	NM_001197293	DPYSL2	dihydropyrimidinase-like 2	protein-coding
chr5_31530901_31531000	chr5	31530901	31531000	6.22225	0.00464265	+	5' UTR (NM_013235, exon 2 of 35)	5' UTR (NM_013235, exon 2 of 35)	1332	NM_013235	29102	NM_001100412	DROSHA	drosha, ribonuclease type III	protein-coding
chr19_40322501_40322600	chr19	40322501	40322600	2.04815	0.00429585	+	5' UTR (NM_006484, exon 2 of 12)	5' UTR (NM_006484, exon 2 of 12)	2291	NM_006483	9149	NM_004714	DYRK1B	dual-specificity tyrosine-(Y)-phosphorylation regulated kinase 1B	protein-coding	Expressed
chr19_40322401_40322500	chr19	40322401	40322500	3.51483	0.00141036	+	exon (NM_006484, exon 2 of 12)	exon (NM_006484, exon 2 of 12)	2391	NM_006483	9149	NM_004714	DYRK1B	dual-specificity tyrosine-(Y)-phosphorylation regulated kinase 1B	protein-coding	Expressed
chr17_45387601_45387700	chr17	45387601	45387700	2.85163	0.00118753	+	3' UTR (NM_000212, exon 15 of 15)	3' UTR (NM_000212, exon 15 of 15)	-13677	NM_152347	124989	NM_001195192	EFCAB13	EF-hand calcium binding domain 13	protein-coding
chr17_45387701_45387800	chr17	45387701	45387800	2.85163	0.00118753	+	3' UTR (NM_000212, exon 15 of 15)	3' UTR (NM_000212, exon 15 of 15)	-13577	NM_152347	124989	NM_001195192	EFCAB13	EF-hand calcium binding domain 13	protein-coding
chr17_45387801_45387900	chr17	45387801	45387900	3.51483	0.00141036	+	3' UTR (NM_000212, exon 15 of 15)	3' UTR (NM_000212, exon 15 of 15)	-13477	NM_152347	124989	NM_001195192	EFCAB13	EF-hand calcium binding domain 13	protein-coding
chr22_37767801_37767900	chr22	37767801	37767900	6.22225	0.00464265	+	3' UTR (NM_052906, exon 3 of 3)	3' UTR (NM_052906, exon 3 of 3)	55655	NM_052906	114794	NM_052906	ELFN2	extracellular leucine-rich repeat and fibronectin type III domain containing 2	protein-coding
chr19_50958501_50958600	chr19	50958501	50958600	6.48206	0.00126829	+	exon (NM_004533, exon 19 of 28)	exon (NM_004533, exon 19 of 28)	-21186	NM_175063	284361	NM_175063	EMC10	ER membrane protein complex subunit 10	protein-coding	Expressed
chr3_134978601_134978700	chr3	134978601	134978700	6.22225	0.00464265	+	3' UTR (NM_004441, exon 16 of 16)	3' UTR (NM_004441, exon 16 of 16)	464551	NM_004441	2047	NM_004441	EPHB1	EPH receptor B1	protein-coding
chr3_134978901_134979000	chr3	134978901	134979000	6.35799	0.00242129	+	3' UTR (NM_004441, exon 16 of 16)	3' UTR (NM_004441, exon 16 of 16)	464851	NM_004441	2047	NM_004441	EPHB1	EPH receptor B1	protein-coding
chr3_134978701_134978800	chr3	134978701	134978800	6.48206	0.00126829	+	3' UTR (NM_004441, exon 16 of 16)	3' UTR (NM_004441, exon 16 of 16)	464651	NM_004441	2047	NM_004441	EPHB1	EPH receptor B1	protein-coding
chr3_134978801_134978900	chr3	134978801	134978900	6.48206	0.00126829	+	3' UTR (NM_004441, exon 16 of 16)	3' UTR (NM_004441, exon 16 of 16)	464751	NM_004441	2047	NM_004441	EPHB1	EPH receptor B1	protein-coding
chr1_169510401_169510500	chr1	169510401	169510500	1.70747	0.000602715	+	exon (NM_000130, exon 13 of 25)	exon (NM_000130, exon 13 of 25)	45319	NM_000130	2153	NM_000130	F5	coagulation factor V (proaccelerin, labile factor)	protein-coding
chr1_169510501_169510600	chr1	169510501	169510600	1.73823	0.00179023	+	exon (NM_000130, exon 13 of 25)	exon (NM_000130, exon 13 of 25)	45219	NM_000130	2153	NM_000130	F5	coagulation factor V (proaccelerin, labile factor)	protein-coding
chr1_55096501_55096600	chr1	55096501	55096600	6.22225	0.00464265	+	exon (NM_015547, exon 16 of 17)	exon (NM_015547, exon 16 of 17)	-7350	NM_176782	338094	NM_176782	FAM151A	family with sequence similarity 151, member A	protein-coding
chr17_643701_643800	chr17	643701	643800	2.29288	0.00394482	+	exon (NM_024792, exon 4 of 5)	exon (NM_024792, exon 4 of 5)	7903	NM_024792	79850	NM_024792	FAM57A	family with sequence similarity 57, member A	protein-coding
chr16_67577001_67577100	chr16	67577001	67577100	3.60713	0.000794618	+	exon (NM_001193524, exon 13 of 22)	exon (NM_001193524, exon 13 of 22)	5685	NM_001193524	79567	NM_001193522	FAM65A	family with sequence similarity 65, member A	protein-coding
chr8_127564701_127564800	chr8	127564701	127564800	6.22225	0.00464265	+	TTS (NM_174911)	TTS (NM_174911)	5961	NM_174911	157638	NM_174911	FAM84B	family with sequence similarity 84, member B	protein-coding
chr1_152287001_152287100	chr1	152287001	152287100	3.41622	0.00250381	+	exon (NM_002016, exon 3 of 3)	exon (NM_002016, exon 3 of 3)	10629	NM_002016	2312	NM_002016	FLG	filaggrin	protein-coding
chr9_80412401_80412500	chr9	80412401	80412500	3.31037	0.00444385	+	exon (NM_002072, exon 4 of 7)	exon (NM_002072, exon 4 of 7)	-149218	NM_004297	9630	NM_004297	GNA14	guanine nucleotide binding protein (G protein), alpha 14	protein-coding
chr3_119962901_119963000	chr3	119962901	119963000	6.89305	9.96e-05	+	5' UTR (NM_001168271, exon 1 of 9)	5' UTR (NM_001168271, exon 1 of 9)	192	NM_001168271	165829	NM_001168271	GPR156	G protein-coupled receptor 156	protein-coding
chr1_240654201_240654300	chr1	240654201	240654300	6.22225	0.00464265	+	3' UTR (NM_022469, exon 2 of 2)	3' UTR (NM_022469, exon 2 of 2)	121212	NM_022469	64388	NM_022469	GREM2	gremlin 2	protein-coding
chr13_28010301_28010400	chr13	28010301	28010400	6.35799	0.00242129	+	TTS (NM_002097)	TTS (NM_002097)	11669	NM_002097	2971	NM_002097	GTF3A	general transcription factor IIIA	protein-coding
chr19_36245701_36245800	chr19	36245701	36245800	1.58804	0.00339477	+	TTS (NM_019104)	TTS (NM_019104)	2180	NM_144617	126393	NM_144617	HSPB6	heat shock protein, alpha-crystallin-related, B6	protein-coding
chr19_46665001_46665100	chr19	46665001	46665100	3.31037	0.00444385	+	TTS (NM_001135113)	TTS (NM_001135113)	13550	NM_001135113	147920	NM_001002915	IGFL2	IGF-like family member 2	protein-coding
chr16_3111201_3111300	chr16	3111201	3111300	6.22225	0.00464265	+	TTS (NM_022468)	TTS (NM_022468)	-4063	NM_004221	9235	NM_001012631	IL32	interleukin 32	protein-coding
chr2_113785201_113785300	chr2	113785201	113785300	3.31037	0.00444385	+	3' UTR (NM_173178, exon 5 of 5)	3' UTR (NM_173178, exon 5 of 5)	21801	NM_014440	27179	NM_014440	IL36A	interleukin 36, alpha	protein-coding
chr2_113785001_113785100	chr2	113785001	113785100	2.68305	0.00339444	+	TTS (NM_173178)	TTS (NM_173178)	21601	NM_014440	27179	NM_014440	IL36A	interleukin 36, alpha	protein-coding
chr11_71943701_71943800	chr11	71943701	71943800	3.60713	0.000794618	+	exon (NM_001567, exon 15 of 28)	exon (NM_001567, exon 15 of 28)	7868	NM_001567	3636	NM_001567	INPPL1	inositol polyphosphate phosphatase-like 1	protein-coding
chr2_9546301_9546400	chr2	9546301	9546400	2.68305	0.00339444	+	TTS (NM_003887)	TTS (NM_003887)	17293	NM_004763	9270	NM_004763	ITGB1BP1	integrin beta 1 binding protein 1	protein-coding
chr2_9546201_9546300	chr2	9546201	9546300	2.85163	0.00118753	+	TTS (NM_003887)	TTS (NM_003887)	17393	NM_004763	9270	NM_004763	ITGB1BP1	integrin beta 1 binding protein 1	protein-coding
chr2_9546101_9546200	chr2	9546101	9546200	3.41622	0.00250381	+	TTS (NM_003887)	TTS (NM_003887)	17493	NM_004763	9270	NM_004763	ITGB1BP1	integrin beta 1 binding protein 1	protein-coding
chr19_55248001_55248100	chr19	55248001	55248100	6.59629	0.000667207	+	TTS (NM_153443)	TTS (NM_153443)	-1924	NM_015868	3804	NM_015868	KIR2DL3	killer cell immunoglobulin-like receptor, two domains, long cytoplasmic tail, 3	protein-coding
chr3_182871601_182871700	chr3	182871601	182871700	2.85163	0.00118753	+	exon (NM_014398, exon 2 of 6)	exon (NM_014398, exon 2 of 6)	9017	NM_014398	27074	NM_014398	LAMP3	lysosomal-associated membrane protein 3	protein-coding
chr19_49929801_49929900	chr19	49929801	49929900	3.31037	0.00444385	+	exon (NM_001195256, exon 1 of 3)	exon (NM_001195256, exon 1 of 3)	162	NM_001195256	100507003	NM_001195256	LOC100507003	uncharacterized LOC100507003	protein-coding
chr19_49929901_49930000	chr19	49929901	49930000	3.85314	0.000142819	+	exon (NM_001195256, exon 1 of 3)	exon (NM_001195256, exon 1 of 3)	262	NM_001195256	100507003	NM_001195256	LOC100507003	uncharacterized LOC100507003	protein-coding
chr9_113636001_113636100	chr9	113636001	113636100	6.35799	0.00242129	+	TTS (NM_057159)	TTS (NM_057159)	164315	NM_001401	1902	NM_001401	LPAR1	lysophosphatidic acid receptor 1	protein-coding
chr1_116677701_116677800	chr1	116677701	116677800	2.29288	0.00394482	+	3' UTR (NM_152367, exon 7 of 7)	3' UTR (NM_152367, exon 7 of 7)	23374	NM_152367	126868	NM_152367	MAB21L3	mab-21-like 3 (C. elegans)	protein-coding
chr8_144804301_144804400	chr8	144804301	144804400	3.51483	0.00141036	+	exon (NM_139021, exon 14 of 14)	exon (NM_139021, exon 14 of 14)	5843	NM_139021	225689	NM_139021	MAPK15	mitogen-activated protein kinase 15	protein-coding	Expressed
chr18_47809201_47809300	chr18	47809201	47809300	2.24243	0.00432709	+	exon (NM_014593, exon 14 of 15)	exon (NM_014593, exon 14 of 15)	-1106	NM_001204141	4152	NM_001204136	MBD1	methyl-CpG binding domain protein 1	protein-coding
chr19_9015301_9015400	chr19	9015301	9015400	2.51373	0.00268219	+	exon (NM_024690, exon 30 of 84)	exon (NM_024690, exon 30 of 84)	62081	NM_145208	85509	NM_145208	MBD3L1	methyl-CpG binding domain protein 3-like 1	protein-coding
chr4_17626201_17626300	chr4	17626201	17626300	3.31037	0.00444385	+	TTS (NM_025205)	TTS (NM_025205)	9977	NM_025205	80306	NM_025205	MED28	mediator complex subunit 28	protein-coding
chr4_17626301_17626400	chr4	17626301	17626400	6.35799	0.00242129	+	TTS (NM_025205)	TTS (NM_025205)	10077	NM_025205	80306	NM_025205	MED28	mediator complex subunit 28	protein-coding
chr1_156435501_156435600	chr1	156435501	156435600	6.48206	0.00126829	+	3' UTR (NM_005920, exon 12 of 12)	3' UTR (NM_005920, exon 12 of 12)	34979	NM_005920	4209	NM_005920	MEF2D	myocyte enhancer factor 2D	protein-coding
chr12_31823601_31823700	chr12	31823601	31823700	3.31037	0.00444385	+	TTS (NR_004854)	TTS (NR_004854)	11041	NM_001135863	254013	NM_001135863	METTL20	methyltransferase like 20	protein-coding
chr13_103343201_103343300	chr13	103343201	103343300	6.22225	0.00464265	+	exon (NM_001010977, exon 2 of 4)	exon (NM_001010977, exon 2 of 4)	3604	NM_001010977	196541	NM_001010977	METTL21C	methyltransferase like 21C	protein-coding
chr14_21991401_21991500	chr14	21991401	21991500	2.7698	0.00200946	+	exon (NM_005407, exon 2 of 2)	exon (NM_005407, exon 2 of 2)	-11993	NM_019852	56339	NM_019852	METTL3	methyltransferase like 3	protein-coding
chr14_21991501_21991600	chr14	21991501	21991600	2.7698	0.00200946	+	exon (NM_005407, exon 2 of 2)	exon (NM_005407, exon 2 of 2)	-12093	NM_019852	56339	NM_019852	METTL3	methyltransferase like 3	protein-coding
chr14_21991301_21991400	chr14	21991301	21991400	3.31037	0.00444385	+	exon (NM_005407, exon 2 of 2)	exon (NM_005407, exon 2 of 2)	-11893	NM_019852	56339	NM_019852	METTL3	methyltransferase like 3	protein-coding
chr3_37038701_37038800	chr3	37038701	37038800	3.31037	0.00444385	+	5' UTR (NM_001258274, exon 3 of 20)	5' UTR (NM_001258274, exon 3 of 20)	3482	NM_001167618	4292	NM_000249	MLH1	mutL homolog 1, colon cancer, nonpolyposis type 2 (E. coli)	protein-coding	Repressed
chr17_38282601_38282700	chr17	38282601	38282700	6.22225	0.00464265	+	exon (NM_001012241, exon 3 of 10)	exon (NM_001012241, exon 3 of 10)	3860	NM_001012241	339287	NM_001012241	MSL1	male-specific lethal 1 homolog (Drosophila)	protein-coding
chr19_9064101_9064200	chr19	9064101	9064200	3.51483	0.00141036	+	exon (NM_024690, exon 3 of 84)	exon (NM_024690, exon 3 of 84)	27868	NM_024690	94025	NM_024690	MUC16	mucin 16, cell surface associated	protein-coding
chr21_42749701_42749800	chr21	42749701	42749800	6.22225	0.00464265	+	exon (NM_002463, exon 3 of 14)	exon (NM_002463, exon 3 of 14)	15800	NM_002463	4600	NM_002463	MX2	myxovirus (influenza virus) resistance 2 (mouse)	protein-coding
chr12_57452401_57452500	chr12	57452401	57452500	6.22225	0.00464265	+	3' UTR (NM_015257, exon 8 of 8)	3' UTR (NM_015257, exon 8 of 8)	-7901	NM_001256041	4640	NM_001256041	MYO1A	myosin IA	protein-coding
chr12_57452501_57452600	chr12	57452501	57452600	6.22225	0.00464265	+	3' UTR (NM_015257, exon 8 of 8)	3' UTR (NM_015257, exon 8 of 8)	-8001	NM_001256041	4640	NM_001256041	MYO1A	myosin IA	protein-coding
chr8_18081401_18081500	chr8	18081401	18081500	2.68305	0.00339444	+	TTS (NM_001160175)	TTS (NM_001160175)	2273	NM_001160174	9	NM_000662	NAT1	N-acetyltransferase 1 (arylamine N-acetyltransferase)	protein-coding
chr8_18081301_18081400	chr8	18081301	18081400	2.7698	0.00200946	+	TTS (NM_001160175)	TTS (NM_001160175)	2173	NM_001160174	9	NM_000662	NAT1	N-acetyltransferase 1 (arylamine N-acetyltransferase)	protein-coding
chr8_18081201_18081300	chr8	18081201	18081300	6.80075	0.000187	+	TTS (NM_001160175)	TTS (NM_001160175)	2073	NM_001160174	9	NM_000662	NAT1	N-acetyltransferase 1 (arylamine N-acetyltransferase)	protein-coding
chr1_145282801_145282900	chr1	145282801	145282900	6.35799	0.00242129	+	3' UTR (NM_203458, exon 5 of 5)	3' UTR (NM_203458, exon 5 of 5)	-10521	NM_001039703	100132406	NM_001039703	NBPF10	neuroblastoma breakpoint family, member 10	protein-coding
chr1_145327501_145327600	chr1	145327501	145327600	6.22225	0.00464265	+	exon (NM_001039703, exon 32 of 84)	exon (NM_001039703, exon 32 of 84)	34179	NM_001039703	100132406	NM_001039703	NBPF10	neuroblastoma breakpoint family, member 10	protein-coding
chr2_220022301_220022400	chr2	220022301	220022400	3.31037	0.00444385	+	exon (NM_024782, exon 3 of 8)	exon (NM_024782, exon 3 of 8)	3237	NM_024782	79840	NM_024782	NHEJ1	nonhomologous end-joining factor 1	protein-coding
chr6_28227501_28227600	chr6	28227501	28227600	6.22225	0.00464265	+	exon (NM_001007531, exon 1 of 1)	exon (NM_001007531, exon 1 of 1)	452	NM_001007531	222698	NM_001007531	NKAPL	NFKB activating protein-like	protein-coding	Repressed
chr6_28227601_28227700	chr6	28227601	28227700	6.22225	0.00464265	+	exon (NM_001007531, exon 1 of 1)	exon (NM_001007531, exon 1 of 1)	552	NM_001007531	222698	NM_001007531	NKAPL	NFKB activating protein-like	protein-coding	Repressed
chr12_117901601_117901700	chr12	117901601	117901700	2.44381	0.00423033	+	3' UTR (NM_173598, exon 20 of 20)	3' UTR (NM_173598, exon 20 of 20)	-102043	NM_001204218	4842	NM_000620	NOS1	nitric oxide synthase 1 (neuronal)	protein-coding
chrX_105066601_105066700	chrX	105066601	105066700	2.7698	0.00200946	+	5' UTR (NM_198465, exon 1 of 29)	5' UTR (NM_198465, exon 1 of 29)	114	NM_198465	203447	NM_198465	NRK	Nik related kinase	protein-coding
chr4_48886801_48886900	chr4	48886801	48886900	3.31037	0.00444385	+	TTS (NM_152398)	TTS (NM_152398)	21965	NM_152398	132299	NM_001014446	OCIAD2	OCIA domain containing 2	protein-coding
chr4_48886901_48887000	chr4	48886901	48887000	3.51483	0.00141036	+	TTS (NM_152398)	TTS (NM_152398)	21865	NM_152398	132299	NM_001014446	OCIAD2	OCIA domain containing 2	protein-coding
chr6_33260801_33260900	chr6	33260801	33260900	3.31037	0.00444385	+	exon (NM_004761, exon 16 of 18)	exon (NM_004761, exon 16 of 18)	3438	NM_001185181	10471	NM_001185181	PFDN6	prefoldin subunit 6	protein-coding
chr6_33260901_33261000	chr6	33260901	33261000	6.48206	0.00126829	+	exon (NM_004761, exon 16 of 18)	exon (NM_004761, exon 16 of 18)	3538	NM_001185181	10471	NM_001185181	PFDN6	prefoldin subunit 6	protein-coding
chr9_131671501_131671600	chr9	131671501	131671600	6.22225	0.00464265	+	exon (NM_019594, exon 3 of 4)	exon (NM_019594, exon 3 of 4)	-11624	NM_174933	254295	NM_001100876	PHYHD1	phytanoyl-CoA dioxygenase domain containing 1	protein-coding
chr9_131671401_131671500	chr9	131671401	131671500	6.35799	0.00242129	+	exon (NM_019594, exon 3 of 4)	exon (NM_019594, exon 3 of 4)	-11724	NM_174933	254295	NM_001100876	PHYHD1	phytanoyl-CoA dioxygenase domain containing 1	protein-coding
chr11_67117201_67117300	chr11	67117201	67117300	2.7698	0.00200946	+	TTS (NM_021173)	TTS (NM_021173)	3817	NM_001256870	57804	NM_001256870	POLD4	polymerase (DNA-directed), delta 4, accessory subunit	protein-coding
chr11_7531801_7531900	chr11	7531801	7531900	3.31037	0.00444385	+	3' UTR (NM_198474, exon 3 of 3)	3' UTR (NM_198474, exon 3 of 3)	-3146	NM_003621	8495	NM_001256568	PPFIBP2	PTPRF interacting protein, binding protein 2 (liprin beta 2)	protein-coding
chr9_133540101_133540200	chr9	133540101	133540200	6.80075	0.000187	+	exon (NM_021619, exon 1 of 5)	exon (NM_021619, exon 1 of 5)	169	NM_021619	59335	NM_021619	PRDM12	PR domain containing 12	protein-coding
chr19_54613401_54613500	chr19	54613401	54613500	2.04815	0.00429585	+	exon (NM_013342, exon 3 of 6)	exon (NM_013342, exon 3 of 6)	-5340	NM_015629	26121	NM_015629	PRPF31	PRP31 pre-mRNA processing factor 31 homolog (S. cerevisiae)	protein-coding
chr12_112948101_112948200	chr12	112948101	112948200	3.60713	0.000794618	+	TTS (NM_002834)	TTS (NM_002834)	91614	NM_002834	5781	NM_002834	PTPN11	protein tyrosine phosphatase, non-receptor type 11	protein-coding
chr12_112948001_112948100	chr12	112948001	112948100	3.69388	0.000447975	+	TTS (NM_002834)	TTS (NM_002834)	91514	NM_002834	5781	NM_002834	PTPN11	protein tyrosine phosphatase, non-receptor type 11	protein-coding
chr12_112948201_112948300	chr12	112948201	112948300	3.69388	0.000447975	+	TTS (NM_002834)	TTS (NM_002834)	91714	NM_002834	5781	NM_002834	PTPN11	protein tyrosine phosphatase, non-receptor type 11	protein-coding
chr19_16213501_16213600	chr19	16213501	16213600	6.22225	0.00464265	+	3' UTR (NM_001145160, exon 9 of 9)	3' UTR (NM_001145160, exon 9 of 9)	-8940	NM_005370	4218	NM_005370	RAB8A	RAB8A, member RAS oncogene family	protein-coding
chr19_16213701_16213800	chr19	16213701	16213800	3.31037	0.00444385	+	TTS (NM_001145160)	TTS (NM_001145160)	-8740	NM_005370	4218	NM_005370	RAB8A	RAB8A, member RAS oncogene family	protein-coding
chr17_38324601_38324700	chr17	38324601	38324700	3.31037	0.00444385	+	exon (NM_007359, exon 11 of 14)	exon (NM_007359, exon 11 of 14)	-9592	NM_016339	51195	NM_016339	RAPGEFL1	Rap guanine nucleotide exchange factor (GEF)-like 1	protein-coding
chr16_317801_317900	chr16	317801	317900	3.31037	0.00444385	+	TTS (NM_003834)	TTS (NM_003834)	8064	NM_183337	8786	NM_003834	RGS11	regulator of G-protein signaling 11	protein-coding
chr16_317901_318000	chr16	317901	318000	3.31037	0.00444385	+	TTS (NM_003834)	TTS (NM_003834)	7964	NM_183337	8786	NM_003834	RGS11	regulator of G-protein signaling 11	protein-coding
chr5_63510101_63510200	chr5	63510101	63510200	3.31037	0.00444385	+	exon (NM_178532, exon 4 of 5)	exon (NM_178532, exon 4 of 5)	48479	NM_178532	285671	NM_001113561	RNF180	ring finger protein 180	protein-coding
chr5_63510201_63510300	chr5	63510201	63510300	3.31037	0.00444385	+	exon (NM_178532, exon 4 of 5)	exon (NM_178532, exon 4 of 5)	48579	NM_178532	285671	NM_001113561	RNF180	ring finger protein 180	protein-coding
chr10_79814801_79814900	chr10	79814801	79814900	6.35799	0.00242129	+	3' UTR (NM_001142285, exon 5 of 5)	3' UTR (NM_001142285, exon 5 of 5)	21332	NM_033022	6229	NM_001026	RPS24	ribosomal protein S24	protein-coding
chr6_31737501_31737600	chr6	31737501	31737600	6.35799	0.00242129	+	exon (NM_025258, exon 9 of 17)	exon (NM_025258, exon 9 of 17)	6777	NM_001039651	401251	NM_001039651	SAPCD1	suppressor APC domain containing 1	protein-coding
chr19_35083401_35083500	chr19	35083401	35083500	3.31037	0.00444385	+	TTS (NM_001025591)	TTS (NM_001025591)	2040	NM_001025591	284402	NM_001025591	SCGB2B2	secretoglobin, family 2B, member 2	protein-coding
chr11_123504301_123504400	chr11	123504301	123504400	2.29288	0.00394482	+	3' UTR (NM_018400, exon 6 of 6)	3' UTR (NM_018400, exon 6 of 6)	20965	NM_018400	55800	NM_001040151	SCN3B	sodium channel, voltage-gated, type III, beta subunit	protein-coding
chr7_29959001_29959100	chr7	29959001	29959100	2.29288	0.00394482	+	TTS (NM_001145515)	TTS (NM_001145515)	70375	NM_001145515	9805	NM_001145513	SCRN1	secernin 1	protein-coding	Repressed
chr17_75210901_75211000	chr17	75210901	75211000	6.22225	0.00464265	+	3' UTR (NM_001143999, exon 17 of 17)	3' UTR (NM_001143999, exon 17 of 17)	29655	NM_001144001	6397	NM_001039573	SEC14L1	SEC14-like 1 (S. cerevisiae)	protein-coding	Expressed
chr2_97541701_97541800	chr2	97541701	97541800	3.51483	0.00141036	+	3' UTR (NM_001122646, exon 17 of 17)	3' UTR (NM_001122646, exon 17 of 17)	-6015	NM_017789	54910	NM_017789	SEMA4C	sema domain, immunoglobulin domain (Ig), transmembrane domain (TM) and short cytoplasmic domain, (semaphorin) 4C	protein-coding
chr2_97541601_97541700	chr2	97541601	97541700	3.60713	0.000794618	+	TTS (NM_001122646)	TTS (NM_001122646)	-5915	NM_017789	54910	NM_017789	SEMA4C	sema domain, immunoglobulin domain (Ig), transmembrane domain (TM) and short cytoplasmic domain, (semaphorin) 4C	protein-coding
chr2_97541501_97541600	chr2	97541501	97541600	6.80075	0.000187	+	TTS (NM_001122646)	TTS (NM_001122646)	-5815	NM_017789	54910	NM_017789	SEMA4C	sema domain, immunoglobulin domain (Ig), transmembrane domain (TM) and short cytoplasmic domain, (semaphorin) 4C	protein-coding
chr17_1678401_1678500	chr17	1678401	1678500	6.22225	0.00464265	+	exon (NM_002615, exon 6 of 8)	exon (NM_002615, exon 6 of 8)	13191	NM_002615	5176	NM_002615	SERPINF1	serpin peptidase inhibitor, clade F (alpha-2 antiplasmin, pigment epithelium derived factor), member 1	protein-coding	Repressed
chr12_101520701_101520800	chr12	101520701	101520800	3.51483	0.00141036	+	exon (NM_178826, exon 26 of 27)	exon (NM_178826, exon 26 of 27)	83266	NM_145913	160728	NM_145913	SLC5A8	solute carrier family 5 (iodide transporter), member 8	protein-coding
chr19_11274601_11274700	chr19	11274601	11274700	6.22225	0.00464265	+	TTS (NM_001136191)	TTS (NM_001136191)	-8166	NM_182513	147841	NM_182513	SPC24	SPC24, NDC80 kinetochore complex component, homolog (S. cerevisiae)	protein-coding
chr1_152959101_152959200	chr1	152959101	152959200	2.7698	0.00200946	+	TTS (NM_001199828)	TTS (NM_001199828)	2586	NM_005987	6698	NM_001199828	SPRR1A	small proline-rich protein 1A	protein-coding
chr14_65232401_65232500	chr14	65232401	65232500	1.7031	0.00122165	+	TTS (NM_000347)	TTS (NM_000347)	57416	NM_000347	6710	NM_000347	SPTB	spectrin, beta, erythrocytic	protein-coding
chr17_61805701_61805800	chr17	61805701	61805800	6.22225	0.00464265	+	5' UTR (NM_153335, exon 2 of 9)	5' UTR (NM_153335, exon 2 of 9)	13580	NM_001165969	92335	NM_001003786	STRADA	STE20-related kinase adaptor alpha	protein-coding	Repressed
chr3_10284501_10284600	chr3	10284501	10284600	6.22225	0.00464265	+	3' UTR (NM_001570, exon 13 of 13)	3' UTR (NM_001570, exon 13 of 13)	-5627	NM_014760	9797	NM_014760	TATDN2	TatD DNase domain containing 2	protein-coding
chr17_28849901_28850000	chr17	28849901	28850000	6.22225	0.00464265	+	3' UTR (NM_004871, exon 9 of 9)	3' UTR (NM_004871, exon 9 of 9)	-36634	NM_015594	26083	NM_015594	TBC1D29	TBC1 domain family, member 29	protein-coding
chr17_28850001_28850100	chr17	28850001	28850100	6.48206	0.00126829	+	3' UTR (NM_004871, exon 9 of 9)	3' UTR (NM_004871, exon 9 of 9)	-36534	NM_015594	26083	NM_015594	TBC1D29	TBC1 domain family, member 29	protein-coding
chr1_45958701_45958800	chr1	45958701	45958800	6.35799	0.00242129	+	TTS (NR_033296)	TTS (NR_033296)	-1910	NM_007170	10420	NM_007170	TESK2	testis-specific kinase 2	protein-coding
chr19_42815301_42815400	chr19	42815301	42815400	3.51483	0.00141036	+	TTS (NM_199285)	TTS (NM_199285)	-2127	NM_173633	284339	NM_173633	TMEM145	transmembrane protein 145	protein-coding
chr2_120974601_120974700	chr2	120974601	120974700	2.68305	0.00339444	+	TTS (NM_024121)	TTS (NM_024121)	6334	NM_024121	79134	NM_024121	TMEM185B	transmembrane protein 185B	protein-coding
chr2_120974801_120974900	chr2	120974801	120974900	6.22225	0.00464265	+	TTS (NM_024121)	TTS (NM_024121)	6134	NM_024121	79134	NM_024121	TMEM185B	transmembrane protein 185B	protein-coding
chr6_32015701_32015800	chr6	32015701	32015800	2.68305	0.00339444	+	exon (NM_019105, exon 30 of 44).4	exon (NM_019105, exon 30 of 44).4	-1845	NM_032470	7148	NM_019105	TNXB	tenascin XB	protein-coding
chr1_154144501_154144600	chr1	154144501	154144600	6.48206	0.00126829	+	exon (NM_153649, exon 5 of 8)	exon (NM_153649, exon 5 of 8)	11175	NM_153649	7170	NM_001043351	TPM3	tropomyosin 3	protein-coding
chr16_1271801_1271900	chr16	1271801	1271900	2.68305	0.00339444	+	TTS (NM_021098)	TTS (NM_021098)	3404	NM_012467	25823	NM_012467	TPSG1	tryptase gamma 1	protein-coding
chr1_48225401_48225500	chr1	48225401	48225500	2.29288	0.00394482	+	TTS (NM_001194986)	TTS (NM_001194986)	237112	NM_001194986	388630	NM_001194986	TRABD2B	TraB domain containing 2B	protein-coding
chr11_118550201_118550300	chr11	118550201	118550300	3.31037	0.00444385	+	exon (NM_007180, exon 1 of 15)	exon (NM_007180, exon 1 of 15)	131	NM_007180	11181	NM_007180	TREH	trehalase (brush-border membrane glycoprotein)	protein-coding
chr1_114934401_114934500	chr1	114934401	114934500	7.06163	2.86e-05	+	TTS (NM_015906)	TTS (NM_015906)	119331	NM_015906	51592	NM_015906	TRIM33	tripartite motif containing 33	protein-coding
chr1_160393901_160394000	chr1	160393901	160394000	6.22225	0.00464265	+	exon (NM_020335, exon 7 of 8)	exon (NM_020335, exon 7 of 8)	23586	NM_020335	57216	NM_020335	VANGL2	vang-like 2 (van gogh, Drosophila)	protein-coding
chr19_6820701_6820800	chr19	6820701	6820800	6.22225	0.00464265	+	exon (NM_005428, exon 2 of 27)	exon (NM_005428, exon 2 of 27)	48071	NM_005428	7409	NM_001258206	VAV1	vav 1 guanine nucleotide exchange factor	protein-coding
chr11_124618301_124618400	chr11	124618301	124618400	6.22225	0.00464265	+	exon (NM_014312, exon 6 of 7)	exon (NM_014312, exon 6 of 7)	3759	NM_014312	23584	NM_014312	VSIG2	V-set and immunoglobulin domain containing 2	protein-coding
chr4_39124901_39125000	chr4	39124901	39125000	6.22225	0.00464265	+	3' UTR (NM_199039, exon 10 of 10)	3' UTR (NM_199039, exon 10 of 10)	-59074	NM_025132	57728	NM_025132	WDR19	WD repeat domain 19	protein-coding
chr1_53018601_53018700	chr1	53018601	53018700	3.41622	0.00250381	+	5' UTR (NM_015269, exon 1 of 30)	5' UTR (NM_015269, exon 1 of 30)	112	NM_001009881	23318	NM_001009882	ZCCHC11	zinc finger, CCHC domain containing 11	protein-coding
chr8_16980701_16980800	chr8	16980701	16980800	6.22225	0.00464265	+	TTS (NM_181723)	TTS (NM_181723)	-33086	NM_016353	51201	NM_016353	ZDHHC2	zinc finger, DHHC-type containing 2	protein-coding
chr9_115818801_115818900	chr9	115818801	115818900	2.44381	0.00423033	+	exon (NM_003408, exon 1 of 4)	exon (NM_003408, exon 1 of 4)	146	NM_003408	7539	NM_003408	ZFP37	zinc finger protein 37 homolog (mouse)	protein-coding
chr19_45009501_45009600	chr19	45009501	45009600	6.22225	0.00464265	+	TTS (NM_001102600)	TTS (NM_001102600)	-4976	NM_013256	7733	NM_013256	ZNF180	zinc finger protein 180	protein-coding
chr5_178358201_178358300	chr5	178358201	178358300	3.31037	0.00444385	+	5' UTR (NM_030613, exon 5 of 5)	5' UTR (NM_030613, exon 5 of 5)	-9944	NM_182594	285676	NM_001178089	ZNF454	zinc finger protein 454	protein-coding
