# Supplementary material for: Genome-wide alteration in DNA hydroxymethylation in the sperm from bisphenol A-exposed men
Source: PLoS One. 2017 Jun 5;12(6):e0178535. doi: 10.1371/journal.pone.0178535 (PMC5459435; doi:10.1371/journal.pone.0178535)
Supplement: S16 Table — (XLS) [file pone.0178535.s018.xls]

## Sheet: S16 Table
S16 Table. CpG enrichment analysis of the MEDIPS package.
	Control	BPA exposed population	hg19
reads number	35995280	44263854
CG number	38030617	55362887	28617896
C number	765767925	1134727985	591650798
G number	762109658	1131698703	592024269
CpGs rel. frequency (%)	1.04746	1.02874	0.989828
CpG obs/exp	0.236601	0.232012	0.236217
enrichment. rel. frequency	1.05822	1.03931
enrichment.CpG obs/exp	1.00163	0.982201
